# Supplementary material for: Ferroelectricity and Piezoelectric Energy Harvesting of Hybrid A2BX4-Type Halogenocuprates Stabilized by Phosphonium Cations
Source: ACS Mater Au. 2021 Nov 8;2(2):124–31. doi: 10.1021/acsmaterialsau.1c00046 (PMC9888644; doi:10.1021/acsmaterialsau.1c00046)
Supplement: Supplementary file 2 — mg1c00046_si_002.cif [file mg1c00046_si_002.cif]

 
data_TRY2_a_a
 
_audit_creation_method            'SHELXL-2014/7'
_shelx_SHELXL_version_number      '2014/7'
_chemical_name_systematic         ?
_chemical_name_common             ?
_chemical_melting_point           ?
_chemical_formula_moiety          ?
_chemical_formula_sum
 'C38 H36 Cl4 Cu P2' 
_chemical_formula_weight          759.95

loop_
 _atom_type_symbol
 _atom_type_description
 _atom_type_scat_dispersion_real
 _atom_type_scat_dispersion_imag
 _atom_type_scat_source
 'C'  'C'   0.0033   0.0016
 'International Tables Vol C Tables 4.2.6.8 and 6.1.1.4'
 'H'  'H'   0.0000   0.0000
 'International Tables Vol C Tables 4.2.6.8 and 6.1.1.4'
 'P'  'P'   0.1023   0.0942
 'International Tables Vol C Tables 4.2.6.8 and 6.1.1.4'
 'Cl'  'Cl'   0.1484   0.1585
 'International Tables Vol C Tables 4.2.6.8 and 6.1.1.4'
 'Cu'  'Cu'   0.3201   1.2651
 'International Tables Vol C Tables 4.2.6.8 and 6.1.1.4'
 
_space_group_crystal_system       orthorhombic
_space_group_IT_number            43
_space_group_name_H-M_alt         'F d d 2'
_space_group_name_Hall            'F 2 -2d'
 
_shelx_space_group_comment
;
The symmetry employed for this shelxl refinement is uniquely defined
by the following loop, which should always be used as a source of
symmetry information in preference to the above space-group names.
They are only intended as comments.
;
 
loop_
 _space_group_symop_operation_xyz
 'x, y, z'
 '-x, -y, z'
 'x+1/4, -y+1/4, z+1/4'
 '-x+1/4, y+1/4, z+1/4'
 'x, y+1/2, z+1/2'
 '-x, -y+1/2, z+1/2'
 'x+1/4, -y+3/4, z+3/4'
 '-x+1/4, y+3/4, z+3/4'
 'x+1/2, y, z+1/2'
 '-x+1/2, -y, z+1/2'
 'x+3/4, -y+1/4, z+3/4'
 '-x+3/4, y+1/4, z+3/4'
 'x+1/2, y+1/2, z'
 '-x+1/2, -y+1/2, z'
 'x+3/4, -y+3/4, z+1/4'
 '-x+3/4, y+3/4, z+1/4'
 
_cell_length_a                    24.924(14)
_cell_length_b                    32.764(19)
_cell_length_c                    8.720(5)
_cell_angle_alpha                 90
_cell_angle_beta                  90
_cell_angle_gamma                 90
_cell_volume                      7121(7)
_cell_formula_units_Z             8
_cell_measurement_temperature     100(2)
_cell_measurement_reflns_used     3145
_cell_measurement_theta_min       2.551
_cell_measurement_theta_max       25.016
 
_exptl_crystal_description        needle
_exptl_crystal_colour             yellow
_exptl_crystal_density_meas       1.418
_exptl_crystal_density_method     ?
_exptl_crystal_density_diffrn     1.418          
_exptl_crystal_F_000              3128
_exptl_transmission_factor_min    0.940
_exptl_transmission_factor_max    0.960
_exptl_crystal_size_max           0.06
_exptl_crystal_size_mid           0.05
_exptl_crystal_size_min           0.04
_exptl_absorpt_coefficient_mu     1.030
_shelx_estimated_absorpt_T_min    ?
_shelx_estimated_absorpt_T_max    ?
_exptl_absorpt_correction_type    'multi-scan'
_exptl_absorpt_correction_T_min   ?
_exptl_absorpt_correction_T_max   ?
_exptl_absorpt_process_details    'SADABS'
_exptl_absorpt_special_details    ?
_diffrn_ambient_temperature       100(2)
_diffrn_radiation_wavelength      0.71073
_diffrn_radiation_type            MoK\a
_diffrn_source                    ?
_diffrn_measurement_device_type   'Bruker APEX-II CCD'
_diffrn_measurement_method        '\f and \w scans'
_diffrn_detector_area_resol_mean  ?
_diffrn_reflns_number             36312
_diffrn_reflns_av_unetI/netI      0.0739
_diffrn_reflns_av_R_equivalents   0.1485
_diffrn_reflns_limit_h_min        -29
_diffrn_reflns_limit_h_max        29
_diffrn_reflns_limit_k_min        -38
_diffrn_reflns_limit_k_max        38
_diffrn_reflns_limit_l_min        -10
_diffrn_reflns_limit_l_max        10
_diffrn_reflns_theta_min          2.551
_diffrn_reflns_theta_max          25.016
_diffrn_reflns_theta_full         25.016
_diffrn_measured_fraction_theta_max   0.999
_diffrn_measured_fraction_theta_full  0.999
_diffrn_reflns_Laue_measured_fraction_max    0.999
_diffrn_reflns_Laue_measured_fraction_full   0.999
_diffrn_reflns_point_group_measured_fraction_max   0.999
_diffrn_reflns_point_group_measured_fraction_full  0.999
_reflns_number_total              3145
_reflns_number_gt                 2573
_reflns_threshold_expression      'I > 2\s(I)'
_reflns_Friedel_coverage          0.866
_reflns_Friedel_fraction_max      1.000
_reflns_Friedel_fraction_full     1.000
 
_reflns_special_details
;
 Reflections were merged by SHELXL according to the crystal
 class for the calculation of statistics and refinement.
 
 _reflns_Friedel_fraction is defined as the number of unique
 Friedel pairs measured divided by the number that would be
 possible theoretically, ignoring centric projections and
 systematic absences.
;
 
_computing_data_collection        ?
_computing_cell_refinement        ?
_computing_data_reduction         ?
_computing_structure_solution     ?
_computing_structure_refinement 'SHELXL-2014/7 (Sheldrick, 2014)'
_computing_molecular_graphics     ?
_computing_publication_material   ?
_refine_special_details           ?
_refine_ls_structure_factor_coef  Fsqd
_refine_ls_matrix_type            full
_refine_ls_weighting_scheme       calc
_refine_ls_weighting_details
'w=1/[\s^2^(Fo^2^)+(0.0416P)^2^+17.2755P] where P=(Fo^2^+2Fc^2^)/3'
_atom_sites_solution_primary      ?
_atom_sites_solution_secondary    ?
_atom_sites_solution_hydrogens    geom
_refine_ls_hydrogen_treatment     constr
_refine_ls_extinction_method      'SHELXL-2014/7 (Sheldrick 2014'
_refine_ls_extinction_coef        0.00123(13)
_refine_ls_extinction_expression
 'Fc^*^=kFc[1+0.001xFc^2^\l^3^/sin(2\q)]^-1/4^'
_refine_ls_abs_structure_details
;
 Flack x determined using 1050 quotients [(I+)-(I-)]/[(I+)+(I-)]
 (Parsons, Flack and Wagner, Acta Cryst. B69 (2013) 249-259).
;
_refine_ls_abs_structure_Flack    -0.009(16)
_chemical_absolute_configuration  ?
_refine_ls_number_reflns          3145
_refine_ls_number_parameters      206
_refine_ls_number_restraints      1
_refine_ls_R_factor_all           0.0644
_refine_ls_R_factor_gt            0.0431
_refine_ls_wR_factor_ref          0.1032
_refine_ls_wR_factor_gt           0.0918
_refine_ls_goodness_of_fit_ref    1.018
_refine_ls_restrained_S_all       1.017
_refine_ls_shift/su_max           0.000
_refine_ls_shift/su_mean          0.000
 
loop_
 _atom_site_label
 _atom_site_type_symbol
 _atom_site_fract_x
 _atom_site_fract_y
 _atom_site_fract_z
 _atom_site_U_iso_or_equiv
 _atom_site_adp_type
 _atom_site_occupancy
 _atom_site_site_symmetry_order  
 _atom_site_calc_flag
 _atom_site_refinement_flags_posn
 _atom_site_refinement_flags_adp
 _atom_site_refinement_flags_occupancy
 _atom_site_disorder_assembly
 _atom_site_disorder_group
Cu1 Cu 0.5000 0.5000 0.05347(13) 0.0211(3) Uani 1 2 d S T P . .
Cl1 Cl 0.56829(7) 0.49916(6) 0.2229(2) 0.0299(5) Uani 1 1 d . . . . .
Cl2 Cl 0.46045(7) 0.45813(6) -0.1174(2) 0.0295(5) Uani 1 1 d . . . . .
P1 P 0.69621(7) 0.63996(5) 0.8028(2) 0.0201(4) Uani 1 1 d . . . . .
C1 C 0.7419(3) 0.6802(2) 0.7578(8) 0.0284(18) Uani 1 1 d . . . . .
H1A H 0.7604 0.6890 0.8513 0.043 Uiso 1 1 calc R U . . .
H1B H 0.7220 0.7033 0.7145 0.043 Uiso 1 1 calc R U . . .
H1C H 0.7683 0.6705 0.6829 0.043 Uiso 1 1 calc R U . . .
C11 C 0.7295(2) 0.5980(2) 0.8948(8) 0.0216(16) Uani 1 1 d . . . . .
C12 C 0.7801(3) 0.5852(2) 0.8375(8) 0.0295(18) Uani 1 1 d . . . . .
H12 H 0.7984 0.6010 0.7626 0.035 Uiso 1 1 calc R U . . .
C13 C 0.8024(3) 0.5495(2) 0.8917(10) 0.0322(19) Uani 1 1 d . . . . .
H13 H 0.8363 0.5409 0.8545 0.039 Uiso 1 1 calc R U . . .
C14 C 0.7758(3) 0.5262(2) 1.0000(9) 0.0344(19) Uani 1 1 d . . . . .
H14 H 0.7916 0.5016 1.0358 0.041 Uiso 1 1 calc R U . . .
C15 C 0.7264(3) 0.5384(2) 1.0568(9) 0.0321(17) Uani 1 1 d . . . . .
H15 H 0.7084 0.5223 1.1314 0.039 Uiso 1 1 calc R U . . .
C16 C 0.7035(3) 0.5741(2) 1.0042(8) 0.0260(17) Uani 1 1 d . . . . .
H16 H 0.6696 0.5825 1.0430 0.031 Uiso 1 1 calc R U . . .
C21 C 0.6438(3) 0.6593(2) 0.9230(8) 0.0215(16) Uani 1 1 d . . . . .
C22 C 0.6502(3) 0.6959(2) 1.0028(8) 0.0245(16) Uani 1 1 d . . . . .
H22 H 0.6821 0.7115 0.9902 0.029 Uiso 1 1 calc R U . . .
C23 C 0.6103(3) 0.7095(2) 1.1000(8) 0.0274(18) Uani 1 1 d . . . . .
H23 H 0.6147 0.7345 1.1544 0.033 Uiso 1 1 calc R U . . .
C24 C 0.5636(3) 0.6866(2) 1.1181(9) 0.0294(17) Uani 1 1 d . . . . .
H24 H 0.5362 0.6959 1.1854 0.035 Uiso 1 1 calc R U . . .
C25 C 0.5569(3) 0.6507(2) 1.0398(9) 0.0264(16) Uani 1 1 d . . . . .
H25 H 0.5250 0.6353 1.0535 0.032 Uiso 1 1 calc R U . . .
C26 C 0.5964(3) 0.6368(2) 0.9405(8) 0.0237(16) Uani 1 1 d . . . . .
H26 H 0.5913 0.6122 0.8847 0.028 Uiso 1 1 calc R U . . .
C31 C 0.6700(3) 0.6188(2) 0.6284(8) 0.0202(15) Uani 1 1 d . . . . .
C32 C 0.6488(3) 0.5796(2) 0.6280(9) 0.0225(15) Uani 1 1 d . . . . .
H32 H 0.6480 0.5641 0.7200 0.027 Uiso 1 1 calc R U . . .
C33 C 0.6286(3) 0.5631(2) 0.4929(8) 0.0232(16) Uani 1 1 d . . . . .
H33 H 0.6134 0.5365 0.4925 0.028 Uiso 1 1 calc R U . . .
C34 C 0.6307(3) 0.5859(2) 0.3585(8) 0.0226(16) Uani 1 1 d . . . . .
H34 H 0.6171 0.5746 0.2659 0.027 Uiso 1 1 calc R U . . .
C35 C 0.6523(3) 0.6247(2) 0.3577(8) 0.0255(17) Uani 1 1 d . . . . .
H35 H 0.6536 0.6399 0.2650 0.031 Uiso 1 1 calc R U . . .
C36 C 0.6720(3) 0.6415(2) 0.4927(8) 0.0240(16) Uani 1 1 d . . . . .
H36 H 0.6867 0.6682 0.4927 0.029 Uiso 1 1 calc R U . . .
 
loop_
 _atom_site_aniso_label
 _atom_site_aniso_U_11
 _atom_site_aniso_U_22
 _atom_site_aniso_U_33
 _atom_site_aniso_U_23
 _atom_site_aniso_U_13
 _atom_site_aniso_U_12
Cu1 0.0232(6) 0.0209(6) 0.0193(6) 0.000 0.000 -0.0014(5)
Cl1 0.0344(10) 0.0278(10) 0.0276(9) 0.0002(8) -0.0108(9) -0.0021(9)
Cl2 0.0303(10) 0.0312(10) 0.0270(9) -0.0064(8) 0.0013(8) -0.0087(8)
P1 0.0170(9) 0.0259(10) 0.0175(9) -0.0008(8) -0.0007(8) -0.0012(7)
C1 0.028(4) 0.036(4) 0.021(4) -0.004(3) 0.001(3) -0.007(3)
C11 0.020(4) 0.030(4) 0.015(3) -0.002(3) -0.003(3) 0.001(3)
C12 0.018(4) 0.038(4) 0.032(5) -0.010(3) -0.002(3) 0.002(3)
C13 0.022(4) 0.038(5) 0.037(4) -0.008(4) -0.006(4) 0.004(3)
C14 0.029(4) 0.032(5) 0.042(5) -0.006(4) -0.015(4) 0.010(3)
C15 0.039(4) 0.030(4) 0.027(4) 0.001(4) -0.004(4) 0.004(3)
C16 0.025(4) 0.030(4) 0.023(4) -0.002(3) 0.000(3) 0.009(3)
C21 0.021(4) 0.023(4) 0.021(4) -0.002(3) -0.001(3) 0.000(3)
C22 0.019(4) 0.026(4) 0.029(4) 0.003(3) -0.004(3) 0.000(3)
C23 0.027(4) 0.027(4) 0.028(4) -0.004(3) -0.001(3) 0.008(3)
C24 0.023(4) 0.039(5) 0.026(4) -0.004(4) 0.001(3) 0.006(3)
C25 0.023(4) 0.030(4) 0.026(4) 0.002(4) 0.002(3) -0.002(3)
C26 0.022(4) 0.024(4) 0.025(4) 0.001(3) 0.002(3) 0.002(3)
C31 0.018(3) 0.022(4) 0.020(3) 0.000(3) -0.001(3) 0.002(3)
C32 0.021(4) 0.026(4) 0.020(3) -0.002(3) -0.002(3) 0.003(3)
C33 0.023(4) 0.026(4) 0.021(3) -0.003(3) 0.002(3) 0.001(3)
C34 0.019(4) 0.028(4) 0.021(4) -0.003(3) -0.002(3) 0.000(3)
C35 0.031(4) 0.026(4) 0.019(4) 0.004(3) -0.002(3) 0.001(3)
C36 0.020(4) 0.028(4) 0.024(4) -0.002(3) 0.000(3) -0.001(3)
 
_geom_special_details
;
 All esds (except the esd in the dihedral angle between two l.s. planes)
 are estimated using the full covariance matrix.  The cell esds are taken
 into account individually in the estimation of esds in distances, angles
 and torsion angles; correlations between esds in cell parameters are only
 used when they are defined by crystal symmetry.  An approximate (isotropic)
 treatment of cell esds is used for estimating esds involving l.s. planes.
;
 
loop_
 _geom_bond_atom_site_label_1
 _geom_bond_atom_site_label_2
 _geom_bond_distance
 _geom_bond_site_symmetry_2
 _geom_bond_publ_flag
Cu1 Cl2 2.253(2) . ?
Cu1 Cl2 2.253(2) 2_665 ?
Cu1 Cl1 2.254(2) 2_665 ?
Cu1 Cl1 2.254(2) . ?
P1 C1 1.787(7) . ?
P1 C21 1.791(7) . ?
P1 C31 1.794(7) . ?
P1 C11 1.796(7) . ?
C1 H1A 0.9800 . ?
C1 H1B 0.9800 . ?
C1 H1C 0.9800 . ?
C11 C16 1.394(10) . ?
C11 C12 1.421(9) . ?
C12 C13 1.375(10) . ?
C12 H12 0.9500 . ?
C13 C14 1.382(11) . ?
C13 H13 0.9500 . ?
C14 C15 1.387(10) . ?
C14 H14 0.9500 . ?
C15 C16 1.380(10) . ?
C15 H15 0.9500 . ?
C16 H16 0.9500 . ?
C21 C22 1.396(10) . ?
C21 C26 1.401(9) . ?
C22 C23 1.381(9) . ?
C22 H22 0.9500 . ?
C23 C24 1.395(10) . ?
C23 H23 0.9500 . ?
C24 C25 1.370(10) . ?
C24 H24 0.9500 . ?
C25 C26 1.388(10) . ?
C25 H25 0.9500 . ?
C26 H26 0.9500 . ?
C31 C32 1.389(9) . ?
C31 C36 1.398(10) . ?
C32 C33 1.391(10) . ?
C32 H32 0.9500 . ?
C33 C34 1.391(10) . ?
C33 H33 0.9500 . ?
C34 C35 1.380(10) . ?
C34 H34 0.9500 . ?
C35 C36 1.389(10) . ?
C35 H35 0.9500 . ?
C36 H36 0.9500 . ?
 
loop_
 _geom_angle_atom_site_label_1
 _geom_angle_atom_site_label_2
 _geom_angle_atom_site_label_3
 _geom_angle
 _geom_angle_site_symmetry_1
 _geom_angle_site_symmetry_3
 _geom_angle_publ_flag
Cl2 Cu1 Cl2 97.18(11) . 2_665 ?
Cl2 Cu1 Cl1 96.35(8) . 2_665 ?
Cl2 Cu1 Cl1 139.16(7) 2_665 2_665 ?
Cl2 Cu1 Cl1 139.16(7) . . ?
Cl2 Cu1 Cl1 96.35(8) 2_665 . ?
Cl1 Cu1 Cl1 98.08(11) 2_665 . ?
C1 P1 C21 109.4(3) . . ?
C1 P1 C31 109.3(3) . . ?
C21 P1 C31 111.6(3) . . ?
C1 P1 C11 111.7(3) . . ?
C21 P1 C11 110.3(3) . . ?
C31 P1 C11 104.5(3) . . ?
P1 C1 H1A 109.5 . . ?
P1 C1 H1B 109.5 . . ?
H1A C1 H1B 109.5 . . ?
P1 C1 H1C 109.5 . . ?
H1A C1 H1C 109.5 . . ?
H1B C1 H1C 109.5 . . ?
C16 C11 C12 119.2(7) . . ?
C16 C11 P1 121.4(5) . . ?
C12 C11 P1 118.7(6) . . ?
C13 C12 C11 119.2(7) . . ?
C13 C12 H12 120.4 . . ?
C11 C12 H12 120.4 . . ?
C12 C13 C14 120.7(7) . . ?
C12 C13 H13 119.7 . . ?
C14 C13 H13 119.7 . . ?
C13 C14 C15 120.7(7) . . ?
C13 C14 H14 119.6 . . ?
C15 C14 H14 119.6 . . ?
C16 C15 C14 119.5(8) . . ?
C16 C15 H15 120.3 . . ?
C14 C15 H15 120.3 . . ?
C15 C16 C11 120.7(7) . . ?
C15 C16 H16 119.6 . . ?
C11 C16 H16 119.6 . . ?
C22 C21 C26 119.7(6) . . ?
C22 C21 P1 120.8(5) . . ?
C26 C21 P1 119.5(5) . . ?
C23 C22 C21 120.0(6) . . ?
C23 C22 H22 120.0 . . ?
C21 C22 H22 120.0 . . ?
C22 C23 C24 119.7(7) . . ?
C22 C23 H23 120.1 . . ?
C24 C23 H23 120.1 . . ?
C25 C24 C23 120.6(7) . . ?
C25 C24 H24 119.7 . . ?
C23 C24 H24 119.7 . . ?
C24 C25 C26 120.4(7) . . ?
C24 C25 H25 119.8 . . ?
C26 C25 H25 119.8 . . ?
C25 C26 C21 119.5(7) . . ?
C25 C26 H26 120.2 . . ?
C21 C26 H26 120.2 . . ?
C32 C31 C36 120.2(7) . . ?
C32 C31 P1 119.8(6) . . ?
C36 C31 P1 120.0(5) . . ?
C31 C32 C33 120.0(7) . . ?
C31 C32 H32 120.0 . . ?
C33 C32 H32 120.0 . . ?
C32 C33 C34 119.4(7) . . ?
C32 C33 H33 120.3 . . ?
C34 C33 H33 120.3 . . ?
C35 C34 C33 120.9(7) . . ?
C35 C34 H34 119.6 . . ?
C33 C34 H34 119.6 . . ?
C34 C35 C36 119.9(7) . . ?
C34 C35 H35 120.0 . . ?
C36 C35 H35 120.0 . . ?
C35 C36 C31 119.6(6) . . ?
C35 C36 H36 120.2 . . ?
C31 C36 H36 120.2 . . ?
 
loop_
 _geom_hbond_atom_site_label_D 
 _geom_hbond_atom_site_label_H 
 _geom_hbond_atom_site_label_A 
 _geom_hbond_distance_DH 
 _geom_hbond_distance_HA 
 _geom_hbond_distance_DA 
 _geom_hbond_angle_DHA 
 _geom_hbond_site_symmetry_A 
C1 H1A Cl2  0.98 2.63 3.596(7) 167.0 4_656
C1 H1B Cl1  0.98 2.78 3.677(8) 153.3 4_655
C22 H22 Cl2  0.95 2.95 3.674(7) 133.6 4_656
C26 H26 Cl2  0.95 2.64 3.454(8) 144.0 2_666
C36 H36 Cl1  0.95 2.66 3.540(8) 154.3 4_655
 
_refine_diff_density_max    0.328
_refine_diff_density_min   -0.316
_refine_diff_density_rms    0.082

_shelx_res_file
;

    TRY2_a_a.res created by SHELXL-2014/7


TITL TRY2_a_a.res in Fdd2
REM Old TITL TRY2_a.res in Fdd2

REM SHELXT solution in Fdd2
REM R1 0.093,  Rweak 0.018,  Alpha 0.003,  Orientation as input
REM Flack x = -0.001 ( 0.016 ) from Parsons' quotients
REM Formula found by SHELXT:  C38 Cl4 Cu P2

CELL  0.71073  24.9235  32.7637   8.7203   90.000   90.000   90.000
ZERR   8.000   0.0142   0.0194   0.0052    0.000    0.000    0.000
LATT -4
SYMM -X, -Y, Z
SYMM 1/4+X, 1/4-Y, 1/4+Z
SYMM 1/4-X, 1/4+Y, 1/4+Z
SFAC C H P CL CU
UNIT 304 288 16 32 8
TEMP -173
ACTA
L.S. 12
BOND $H
LIST 4
FMAP 2
PLAN 20
shel 0.84 8
EQIV $1 -x+5/4, y+1/4, z+5/4
HTAB C1 Cl2_$1
EQIV $2 -x+5/4, y+1/4, z+1/4
HTAB C1 Cl1_$2
HTAB C22 Cl2_$1
EQIV $3 -x+1, -y+1, z+1
HTAB C26 Cl2_$3
HTAB C36 Cl1_$2
WGHT    0.041600   17.275499
EXTI    0.001228
FVAR       0.16800
CU1   5    0.500000    0.500000    0.053473    10.50000    0.02315    0.02086 =
         0.01926    0.00000    0.00000   -0.00141
CL1   4    0.568287    0.499157    0.222907    11.00000    0.03439    0.02777 =
         0.02761    0.00016   -0.01077   -0.00207
CL2   4    0.460450    0.458125   -0.117391    11.00000    0.03026    0.03117 =
         0.02701   -0.00639    0.00128   -0.00867
P1    3    0.696214    0.639957    0.802773    11.00000    0.01695    0.02591 =
         0.01751   -0.00078   -0.00068   -0.00119
C1    1    0.741892    0.680243    0.757777    11.00000    0.02829    0.03583 =
         0.02116   -0.00434    0.00100   -0.00743
AFIX 137
H1A   2    0.760435    0.688972    0.851293    11.00000   -1.50000
H1B   2    0.722032    0.703345    0.714487    11.00000   -1.50000
H1C   2    0.768264    0.670509    0.682871    11.00000   -1.50000
AFIX   0
C11   1    0.729504    0.597976    0.894780    11.00000    0.01990    0.02967 =
         0.01523   -0.00176   -0.00306    0.00144
C12   1    0.780128    0.585152    0.837494    11.00000    0.01829    0.03798 =
         0.03228   -0.00976   -0.00218    0.00199
AFIX  43
H12   2    0.798400    0.600976    0.762621    11.00000   -1.20000
AFIX   0
C13   1    0.802370    0.549548    0.891737    11.00000    0.02154    0.03799 =
         0.03712   -0.00802   -0.00572    0.00409
AFIX  43
H13   2    0.836324    0.540881    0.854454    11.00000   -1.20000
AFIX   0
C14   1    0.775824    0.526246    0.999950    11.00000    0.02878    0.03217 =
         0.04226   -0.00568   -0.01451    0.00963
AFIX  43
H14   2    0.791626    0.501640    1.035756    11.00000   -1.20000
AFIX   0
C15   1    0.726379    0.538400    1.056799    11.00000    0.03873    0.03037 =
         0.02724    0.00126   -0.00379    0.00355
AFIX  43
H15   2    0.708406    0.522279    1.131367    11.00000   -1.20000
AFIX   0
C16   1    0.703499    0.574102    1.004174    11.00000    0.02521    0.02955 =
         0.02318   -0.00162   -0.00007    0.00931
AFIX  43
H16   2    0.669634    0.582501    1.042958    11.00000   -1.20000
AFIX   0
C21   1    0.643786    0.659290    0.923034    11.00000    0.02114    0.02270 =
         0.02080   -0.00212   -0.00092    0.00028
C22   1    0.650246    0.695918    1.002804    11.00000    0.01908    0.02553 =
         0.02896    0.00260   -0.00443   -0.00037
AFIX  43
H22   2    0.682110    0.711473    0.990187    11.00000   -1.20000
AFIX   0
C23   1    0.610335    0.709545    1.100038    11.00000    0.02694    0.02750 =
         0.02770   -0.00405   -0.00130    0.00754
AFIX  43
H23   2    0.614677    0.734457    1.154387    11.00000   -1.20000
AFIX   0
C24   1    0.563623    0.686585    1.118129    11.00000    0.02317    0.03897 =
         0.02616   -0.00377    0.00140    0.00575
AFIX  43
H24   2    0.536250    0.695905    1.185370    11.00000   -1.20000
AFIX   0
C25   1    0.556894    0.650723    1.039771    11.00000    0.02311    0.02984 =
         0.02624    0.00153    0.00246   -0.00241
AFIX  43
H25   2    0.524994    0.635279    1.053491    11.00000   -1.20000
AFIX   0
C26   1    0.596365    0.636792    0.940453    11.00000    0.02238    0.02400 =
         0.02458    0.00056    0.00183    0.00154
AFIX  43
H26   2    0.591269    0.612186    0.884695    11.00000   -1.20000
AFIX   0
C31   1    0.670029    0.618816    0.628370    11.00000    0.01831    0.02200 =
         0.02028    0.00047   -0.00072    0.00236
C32   1    0.648777    0.579614    0.628018    11.00000    0.02141    0.02562 =
         0.02039   -0.00238   -0.00153    0.00288
AFIX  43
H32   2    0.648050    0.564096    0.720021    11.00000   -1.20000
AFIX   0
C33   1    0.628567    0.563096    0.492921    11.00000    0.02255    0.02632 =
         0.02072   -0.00283    0.00176    0.00083
AFIX  43
H33   2    0.613446    0.536480    0.492472    11.00000   -1.20000
AFIX   0
C34   1    0.630686    0.585887    0.358461    11.00000    0.01899    0.02817 =
         0.02067   -0.00297   -0.00185    0.00023
AFIX  43
H34   2    0.617106    0.574600    0.265924    11.00000   -1.20000
AFIX   0
C35   1    0.652258    0.624684    0.357738    11.00000    0.03107    0.02633 =
         0.01922    0.00407   -0.00170    0.00145
AFIX  43
H35   2    0.653612    0.639883    0.265045    11.00000   -1.20000
AFIX   0
C36   1    0.671985    0.641481    0.492650    11.00000    0.02030    0.02823 =
         0.02362   -0.00229   -0.00030   -0.00086
AFIX  43
H36   2    0.686725    0.668221    0.492713    11.00000   -1.20000
AFIX   0
HKLF 4

REM  TRY2_a_a.res in Fdd2
REM R1 =  0.0431 for    2573 Fo > 4sig(Fo)  and  0.0644 for all    3145 data
REM    206 parameters refined using      1 restraints

END

WGHT      0.0416     17.3147

REM Highest difference peak  0.328,  deepest hole -0.316,  1-sigma level  0.082
Q1    1   0.7127  0.6768  0.7150  11.00000  0.05    0.33
Q2    1   0.5967  0.6820  1.1299  11.00000  0.05    0.31
Q3    1   0.8111  0.5409  0.7316  11.00000  0.05    0.31
Q4    1   0.5930  0.5396  0.2980  11.00000  0.05    0.31
Q5    1   0.5208  0.5185  0.1973  11.00000  0.05    0.30
Q6    1   0.5006  0.5401  0.1371  11.00000  0.05    0.30
Q7    1   0.6312  0.6798  0.9225  11.00000  0.05    0.29
Q8    1   0.5300  0.7507  1.1490  11.00000  0.05    0.29
Q9    1   0.4699  0.4221 -0.2048  11.00000  0.05    0.28
Q10   1   0.4969  0.4579 -0.0336  11.00000  0.05    0.28
Q11   1   0.4311  0.4762 -0.2408  11.00000  0.05    0.28
Q12   1   0.5394  0.6537  0.8697  11.00000  0.05    0.28
Q13   1   0.7314  0.5963  0.6244  11.00000  0.05    0.28
Q14   1   0.4166  0.4726 -0.2147  11.00000  0.05    0.28
Q15   1   0.5197  0.4738  0.1863  11.00000  0.05    0.28
Q16   1   0.6695  0.5972  0.6051  11.00000  0.05    0.28
Q17   1   0.6453  0.5714  0.5570  11.00000  0.05    0.27
Q18   1   0.7490  0.7141  0.5421  11.00000  0.05    0.27
Q19   1   0.7688  0.6412  0.9658  11.00000  0.05    0.26
Q20   1   0.5922  0.4702  0.1193  11.00000  0.05    0.26
;
_shelx_res_checksum   29476

_shelx_hkl_file
;
   0   0   2    7.70   13.90
   0   0   2   15.60   24.60
   0   0   2   32.00   27.50
   0   0   2   -8.60   24.80
   0   0   2  -18.50   22.80
   0   0   2  -20.20   12.90
   0   0  -2    5.70   20.90
   0   0  -2  -17.30   13.80
   0   0  -2    1.70   22.30
   0   0  -2   -4.20   14.60
   0   0  -2  -32.60   25.20
   0   0  -2   -0.70   31.70
   0   0   2   -0.30   13.30
   0   0   4 1283.37  161.78
   0   0   4 1344.97  172.78
   0   0   4 1265.47  161.48
   0   0  -4 1280.57  162.08
   0   0  -4 1320.27  188.48
   0   0   4 1412.46  170.88
   0   0   4 1212.38  171.78
   0   0  -4 1055.09  166.38
   0   0  -4 1184.28  169.18
   0   0   6  -27.40   36.50
   0   0  -6  -42.90   22.80
   0   0   6    3.40   40.50
   0   0   6    8.80   24.20
   0   0  -6   14.40   29.40
   0   0  -6   12.30   57.49
   0   0   8  300.77   64.59
   0   0  -8  351.16   71.89
   0   0   8  241.78   87.79
   0   0   8  237.38   88.39
   0   0  -8  286.97   87.79
   0   0  -8  541.05  140.99
   0   0  10   55.09   78.89
   0   0 -10  -41.60  100.79
   0   0 -10  -54.19   55.09
   0   0  10   90.09   79.19
  -2   0   0   -0.10    5.60
  -2   0   0    3.80    5.10
  -2   0   0   -0.50    2.10
  -2   0   0    4.10    6.40
  -2   0   0    9.10    9.80
  -2   0   0   -8.40    6.40
  -2   0   0   -1.20    6.30
   2   0   0   -7.20    6.30
   2   0   0    7.50    5.40
   2   0   0   -4.50    2.70
   2   0   0    0.50    6.10
   2   0   0   -5.10    5.70
   2   0   0    4.60    5.00
  -2   0  -2 2041.40  245.38
  -2   0  -2 1886.61  244.68
  -2   0  -2 1762.42  258.97
  -2   0  -2 2001.80  250.27
  -2   0   2 2228.68  251.27
  -2   0   2 2058.39  244.68
  -2   0   2 2159.18  245.48
  -2   0   2 1995.80  251.07
  -2   0   2 2078.09  248.98
  -2   0   2 2016.90  250.57
  -2   0  -2 1881.31  249.88
   2   0   2 2212.58  254.47
   2   0   2 2173.38  250.87
   2   0   2 2088.89  250.87
   2   0  -2 1960.00  247.08
   2   0  -2 1948.21  251.57
   2   0   2 2042.60  259.87
   2   0   2 2067.59  244.98
   2   0  -2 1950.30  249.88
   2   0  -2 1820.62  250.67
   2   0  -2 1823.62  244.98
   2   0  -2 1688.73  249.38
   2   0  -2 2080.99  249.18
   2   0   2 2265.77  245.68
   2   0  -2 1901.61  244.28
  -2   0   4  -27.60   21.80
  -2   0   4  -18.20   15.30
  -2   0   4   17.70   16.90
  -2   0  -4  -12.80   25.30
  -2   0  -4   -7.50   44.10
  -2   0   4   29.90   31.80
  -2   0  -4  -30.10   14.10
  -2   0  -4    0.60    8.40
   2   0   4  -23.80   20.50
   2   0  -4    1.70   23.70
   2   0  -4    1.80   22.80
   2   0  -4   32.80   21.80
   2   0   4  -16.20   19.80
   2   0   4   53.89   23.80
   2   0   4  -30.80   33.00
   2   0  -4   11.90   42.20
   2   0  -4  -11.60    5.10
   2   0   4   -7.00   14.30
  -2   0   6 3450.75  443.56
  -2   0  -6 3429.56  464.15
  -2   0   6 3826.82  426.86
  -2   0  -6 3841.72  428.26
  -2   0  -6 3165.78  437.76
  -2   0   6 3065.49  438.86
   2   0  -6 3190.98  438.96
   2   0   6 3024.50  439.86
   2   0   6 3647.84  446.36
   2   0  -6 3224.18  463.05
   2   0   6 3748.72  431.66
   2   0  -6 3334.77  430.36
   2   0   6 3334.87  440.86
  -2   0   8   32.00   61.09
  -2   0  -8   25.30   35.60
  -2   0   8   13.80   26.30
  -2   0   8  -30.60   57.29
  -2   0  -8   -3.00   39.40
  -2   0  -8    6.10   79.09
   2   0  -8  -45.90   45.00
   2   0   8   35.50   57.69
   2   0   8   60.29   63.99
   2   0  -8   36.90   38.80
   2   0  -8  -58.89   66.69
   2   0   8    1.60   34.10
  -2   0  10  305.67  105.49
  -2   0 -10  188.68   89.89
  -2   0  10  338.87  110.49
  -2   0 -10  285.57  146.09
   2   0 -10  111.89  125.69
   2   0  10  320.37  105.89
   2   0  10  189.68   97.49
   2   0 -10  400.76  110.19
  -4   0   0  357.06   49.40
  -4   0   0  330.07   46.80
  -4   0   0  382.96   55.19
  -4   0   0  293.27   49.40
  -4   0   0  380.76   52.29
  -4   0   0  374.56   56.69
   4   0   0  373.46   50.19
   4   0   0  307.47   50.49
   4   0   0  369.06   50.59
   4   0   0  308.17   48.70
   4   0   0  332.17   51.19
  -4   0  -2    1.70   16.30
  -4   0  -2   12.00   19.10
  -4   0  -2  -42.00   26.60
  -4   0   2   -2.80   13.70
  -4   0  -2   24.20   28.30
  -4   0   2  -19.40   16.90
  -4   0   2    9.00   23.60
  -4   0  -2   41.20   23.50
  -4   0  -2  -12.30   28.60
  -4   0   2   38.50   26.70
  -4   0   2   12.90   18.90
   4   0  -2  -26.00   19.10
   4   0   2  -11.30   18.40
   4   0  -2   35.90   15.90
   4   0   2    5.20   23.00
   4   0  -2   -1.60   14.70
   4   0  -2  -15.40   22.80
   4   0   2   -5.40   15.30
   4   0   2    8.00   11.00
   4   0  -2  -28.30   18.50
   4   0   2   11.70   20.40
   4   0  -2   -4.60   11.70
   4   0   2   43.30   35.20
  -4   0  -4 2218.58  252.87
  -4   0   4 1917.21  253.57
  -4   0  -4 1871.31  239.08
  -4   0   4 1883.51  240.08
  -4   0   4 1908.21  249.48
  -4   0  -4 1840.72  271.17
  -4   0  -4 1819.92  239.98
   4   0  -4 1973.40  244.18
   4   0   4 2045.10  257.57
   4   0  -4 2048.10  238.48
   4   0   4 1691.83  248.98
   4   0   4 1768.92  252.57
   4   0  -4 1930.31  248.08
   4   0  -4 2020.90  252.27
   4   0  -4 1920.11  239.78
   4   0   4 2069.69  239.98
   4   0   4 1935.31  239.88
  -4   0  -6  -69.89   28.00
  -4   0   6  -24.70   36.00
  -4   0   6   13.10   19.90
  -4   0   6  -50.49   34.30
  -4   0  -6  -10.60   20.90
  -4   0  -6  -22.60   58.59
   4   0  -6  -13.20   28.00
   4   0   6   29.10   51.69
   4   0  -6   26.60   32.80
   4   0   6    9.90   38.60
   4   0   6  -13.60   27.00
   4   0  -6  -92.99   48.60
   4   0   6  -66.29   40.30
   4   0   6    3.20   18.80
  -4   0  -8  735.93  137.89
  -4   0  -8  605.54  105.69
  -4   0   8  668.83  144.59
  -4   0  -8  738.93  184.28
  -4   0   8  683.43  140.99
   4   0  -8  728.13  123.59
   4   0   8  688.53  119.49
   4   0   8  673.23  150.38
   4   0  -8  753.82  139.39
   4   0   8  862.11  152.58
   4   0  -8  811.92  196.38
  -4   0 -10  -41.70   59.99
  -4   0 -10 -127.59   85.49
  -4   0  10   10.80   72.59
  -4   0  10   42.90   78.19
   4   0 -10   70.19   74.39
   4   0  10   52.19   81.59
   4   0 -10  -87.99   88.79
   4   0  10  -87.09   61.19
  -6   0   0    7.90   24.50
  -6   0   0    2.10    5.80
  -6   0   0  -13.20   18.30
  -6   0   0   11.50   29.30
  -6   0   0   -2.80   16.90
  -6   0   0   35.20   28.90
  -6   0   0   -0.90   12.60
  -6   0   0   10.50   22.20
   6   0   0   19.30   18.30
   6   0   0    6.30   25.10
   6   0   0    0.80   19.90
   6   0   0  -20.70   18.60
   6   0   0   18.80   24.10
   6   0   0   -4.20   10.60
  -6   0  -2 2745.03  323.77
  -6   0   2 2438.66  316.07
  -6   0  -2 2389.66  329.47
  -6   0   2 2612.44  316.77
  -6   0  -2 2714.73  316.67
  -6   0   2 2500.55  313.37
  -6   0   2 2517.65  310.77
  -6   0   2 2365.16  316.27
  -6   0  -2 2694.13  314.67
  -6   0  -2 2675.43  313.37
   6   0  -2 2517.05  317.47
   6   0  -2 2760.82  314.17
   6   0  -2 2525.85  326.57
   6   0   2 2153.78  325.47
   6   0  -2 2630.64  318.27
   6   0   2 2519.35  322.77
   6   0   2 2299.57  313.67
   6   0  -2 2594.24  316.77
   6   0  -2 2504.05  314.37
   6   0   2 2354.56  312.67
   6   0  -2 2559.44  307.87
   6   0   2 2636.94  316.17
  -6   0   4   -4.00   22.90
  -6   0  -4   -9.70   27.50
  -6   0   4   18.70   29.20
  -6   0  -4   17.10   47.90
  -6   0   4  -13.90   30.70
  -6   0  -4  -85.89   38.60
  -6   0   4  -16.80   16.00
  -6   0  -4  -20.70   16.50
   6   0  -4  -16.20   20.70
   6   0  -4  -31.80   13.60
   6   0   4   11.40   41.00
   6   0  -4  -14.80   15.30
   6   0   4  -10.30   12.00
   6   0  -4    9.10   27.40
   6   0   4  -20.30   16.70
   6   0   4   28.50   41.40
   6   0  -4  -12.70   13.90
   6   0   4   10.20   28.10
  -6   0  -6  389.66   86.69
  -6   0  -6  402.16  122.19
  -6   0   6  402.06   89.29
  -6   0   6  462.35   95.49
  -6   0  -6  476.65   67.29
   6   0   6  458.65  108.69
   6   0  -6  403.86  118.69
   6   0  -6  532.85   82.49
   6   0  -6  355.66   88.29
   6   0   6  275.57   84.49
   6   0  -6  476.55   59.89
   6   0  -6  432.16   85.19
   6   0   6  377.16   65.29
   6   0   6  380.16   97.49
  -6   0   8   27.90   55.69
  -6   0  -8  -62.69   39.20
  -6   0   8  -88.59   26.90
  -6   0  -8  -95.99   69.29
   6   0  -8  -23.70   34.00
   6   0  -8   28.80   42.20
   6   0  -8 -107.59   53.89
   6   0   8  -54.49   38.50
   6   0   8  -51.99   52.49
   6   0   8  -12.70   53.49
  -6   0 -10  -30.30   65.79
  -6   0 -10  141.59  112.09
  -6   0 -10   46.20  112.99
  -6   0  10  101.39   78.99
  -6   0  10   97.69   69.49
   6   0 -10   18.00   71.89
   6   0  10  140.89   99.39
   6   0  10  232.58   96.69
   6   0 -10    0.20   57.09
   6   0 -10  172.78  113.79
  -8   0   0  485.35   69.49
  -8   0   0  528.85   80.09
  -8   0   0  485.35   96.99
  -8   0   0  665.33   97.89
  -8   0   0  642.34   89.49
  -8   0   0  621.54   85.89
   8   0   0  461.75   84.39
   8   0   0  554.64   80.89
   8   0   0  553.74   91.59
   8   0   0  617.24   85.29
   8   0   0  555.14   79.59
  -8   0   2    6.20   19.50
  -8   0  -2  -10.60   27.60
  -8   0   2    5.40   17.90
  -8   0  -2   40.30   18.90
  -8   0  -2  -16.30   14.70
  -8   0   2   12.80   22.80
  -8   0  -2   23.10   32.00
  -8   0   2   -5.40   11.00
  -8   0  -2  -16.70   19.20
  -8   0  -2    4.50   22.30
  -8   0   2    5.00   13.30
   8   0   2    5.40   28.30
   8   0  -2    2.60   12.60
   8   0   2  -19.30   16.70
   8   0   2   12.80   20.80
   8   0  -2   -5.10   20.50
   8   0   2  -19.10   32.20
   8   0  -2  -26.60   15.40
   8   0   2   24.80   23.20
   8   0  -2   11.90   21.30
  -8   0   4  481.65   85.29
  -8   0   4  560.84   76.39
  -8   0  -4  421.56  100.79
  -8   0   4  546.75   84.39
  -8   0   4  505.55   69.99
  -8   0  -4  157.88   81.29
  -8   0  -4  329.77   71.69
  -8   0  -4  441.06   68.39
   8   0  -4  352.56   76.09
   8   0   4  468.55   69.79
   8   0   4  165.68   71.29
   8   0   4  490.35   55.79
   8   0   4  327.07   80.29
   8   0  -4  367.56   49.70
   8   0  -4  250.77   69.19
   8   0   4  457.25   75.89
   8   0  -4  382.36   58.99
   8   0  -4  325.87   62.29
   8   0  -4  361.36   50.09
  -8   0  -6   17.80   52.59
  -8   0  -6   21.50   43.80
  -8   0  -6    0.00   25.30
  -8   0   6  -41.40   36.90
  -8   0  -6  -37.00   59.69
  -8   0   6   87.19   46.80
   8   0  -6  -10.00   21.70
   8   0  -6   53.69   38.90
   8   0  -6   16.10   22.40
   8   0   6  -29.70   45.30
   8   0  -6   17.90   19.20
   8   0   6  -21.00   21.90
   8   0   6    8.30   16.80
   8   0   6   24.90   51.99
   8   0  -6   31.30   45.60
   8   0   6   22.70   42.60
  -8   0   8  227.68   85.19
  -8   0  -8   95.89   54.09
  -8   0  -8  -38.60   76.49
  -8   0  -8  116.69   98.39
  -8   0   8   77.99   61.19
   8   0   8   13.30   61.99
   8   0   8  103.39   58.79
   8   0  -8  102.09   79.29
   8   0  -8   97.19   65.89
   8   0  -8  131.59   59.89
   8   0   8   35.10   51.09
  -8   0  10    4.90   77.79
  -8   0 -10   -4.40   73.09
  -8   0 -10   -2.50   69.49
  -8   0  10  -16.10   64.49
  -8   0 -10   31.90  122.99
   8   0 -10  -40.00   60.09
   8   0 -10   68.49   75.69
   8   0 -10  108.29  119.59
   8   0  10   55.09   95.09
   8   0  10   33.40   77.19
 -10   0   0  -48.60   29.80
 -10   0   0   14.40   23.70
 -10   0   0   -2.90   37.20
 -10   0   0  -15.00   16.50
 -10   0   0   13.70   22.90
  10   0   0   -0.70   17.10
  10   0   0  -26.30   29.70
  10   0   0    1.30   19.10
  10   0   0    4.30   27.40
  10   0   0    4.50   29.30
 -10   0   2  450.95   78.89
 -10   0  -2  475.45   89.79
 -10   0   2  429.16   65.99
 -10   0  -2  490.55   69.09
 -10   0   2  518.75   77.39
 -10   0  -2  491.95   68.29
 -10   0  -2  384.96  102.09
  10   0   2  459.55   69.59
  10   0   2  398.36   86.69
  10   0  -2  316.17   74.89
  10   0   2  517.85   90.49
  10   0   2  464.55   79.09
  10   0  -2  375.46   75.09
  10   0  -2  409.76   62.79
  10   0  -2  493.95   71.09
 -10   0  -4  -46.40   44.50
 -10   0   4   10.80   35.30
 -10   0  -4   14.20   33.20
 -10   0  -4  -11.30   42.10
 -10   0   4   52.59   32.50
 -10   0   4    7.00   25.30
  10   0  -4   14.30   20.60
  10   0  -4   16.80   32.10
  10   0   4    2.80   40.10
  10   0   4  -22.70   28.70
  10   0  -4    9.80   30.30
  10   0   4  -11.70   30.90
  10   0   4   -8.40   15.30
  10   0   4  -21.80   23.20
  10   0  -4   -7.80   22.10
 -10   0  -6  374.46   85.49
 -10   0  -6  344.47  113.29
 -10   0   6  296.67   83.59
 -10   0  -6  163.28  108.29
 -10   0   6  484.55   87.59
  10   0   6  471.55   89.89
  10   0   6  482.55   73.59
  10   0  -6  288.77   56.09
  10   0  -6  291.37   77.79
  10   0  -6  344.97   64.59
  10   0   6  209.18   87.29
  10   0   6  348.67   53.29
  10   0  -6  370.06   90.09
  10   0   6  523.55  119.29
 -10   0  -8   -1.90   95.19
 -10   0   8   87.39   54.29
 -10   0  -8  -24.10   60.49
 -10   0   8  -28.20   54.89
 -10   0  -8   26.30   56.99
  10   0   8   14.30   69.79
  10   0  -8   15.40   69.79
  10   0  -8   45.40   57.59
  10   0   8   63.09   60.19
  10   0   8   -1.90   56.09
  10   0   8   -5.30   55.09
  10   0  -8  -55.49   39.80
 -10   0  10   22.50   81.49
 -10   0  10   75.99   82.59
 -10   0 -10  -10.20   67.89
 -10   0 -10    8.10  124.49
 -10   0 -10  -80.39  116.49
  10   0  10  -54.19   81.99
  10   0  10    2.60   82.09
  10   0 -10   31.70  122.99
  10   0 -10  -32.50   58.89
  10   0 -10  -69.49   64.69
 -12   0   0  264.47   37.80
 -12   0   0  201.08   70.39
 -12   0   0  186.18   46.60
 -12   0   0  182.48   77.39
 -12   0   0  144.39   46.50
  12   0   0  286.57   53.79
  12   0   0  285.07   59.59
  12   0   0  190.28   46.70
  12   0   0  224.98   54.89
 -12   0  -2   12.70   17.80
 -12   0  -2   38.00   55.89
 -12   0  -2  -30.10   31.60
 -12   0  -2  -38.10   17.90
 -12   0   2  -18.90   26.60
 -12   0   2    7.20   20.90
 -12   0   2   14.40   46.00
 -12   0   2    9.80   27.70
  12   0   2    0.70   20.10
  12   0  -2   18.60   21.60
  12   0  -2  -18.80   28.60
  12   0   2   21.70   23.70
  12   0  -2  -17.40   28.20
  12   0  -2   34.70   19.00
  12   0   2   50.29   45.40
 -12   0  -4  576.14  102.09
 -12   0   4  590.84  107.39
 -12   0  -4  422.26  126.59
 -12   0   4  465.95   98.69
 -12   0  -4  756.92  132.49
 -12   0   4  527.05   84.19
 -12   0  -4  748.13   92.09
  12   0  -4  646.14   91.29
  12   0  -4  632.04  106.29
  12   0  -4  587.14   95.69
  12   0   4  398.06   99.39
  12   0   4  400.16   86.69
  12   0  -4  695.43  111.89
  12   0   4  516.75   96.59
 -12   0  -6  -18.80   45.60
 -12   0   6   30.00   49.80
 -12   0   6   70.19   44.00
 -12   0   6   14.10   41.00
 -12   0  -6  -11.90   74.69
 -12   0  -6  -10.20   71.69
  12   0  -6  -52.59   24.60
  12   0   6   14.70   33.50
  12   0  -6   71.19   52.49
  12   0   6   -6.90   56.99
  12   0   6  -34.60   37.30
  12   0   6  -84.79   49.00
  12   0  -6   21.10   32.80
 -12   0   8  141.79   71.69
 -12   0  -8  150.88  108.19
 -12   0  -8  190.18  122.49
 -12   0  -8  119.79   75.49
 -12   0   8  192.48   75.89
  12   0   8  232.88   80.59
  12   0   8  255.17   98.19
  12   0  -8  245.38   78.69
  12   0   8  207.18  107.09
  12   0   8  339.17   91.29
  12   0  -8  281.67   90.99
 -12   0  10   -5.80   57.39
 -12   0 -10 -160.28  120.79
 -12   0 -10   26.10   81.49
 -12   0 -10 -110.39  123.79
  12   0  10   15.70   80.99
  12   0 -10  -36.70   61.09
  12   0 -10 -100.69   61.19
  12   0 -10 -225.68   98.49
  12   0  10  -26.70   87.59
 -14   0   0 -115.09   37.50
 -14   0   0   14.40   14.00
 -14   0   0   -0.20   32.90
 -14   0   0   -3.80   23.90
 -14   0   0  -61.59   46.80
  14   0   0   27.40   30.40
  14   0   0  -18.50   29.80
  14   0   0  -25.10   32.20
 -14   0   2  942.41  118.69
 -14   0  -2  738.03  109.99
 -14   0   2  827.02  159.68
 -14   0  -2  930.81  172.58
 -14   0  -2  968.10  154.28
 -14   0  -2  705.53  113.39
 -14   0   2  803.92  116.69
 -14   0   2  824.62  132.79
  14   0  -2  802.62  115.49
  14   0  -2  981.10  138.99
  14   0   2  878.31  114.09
  14   0  -2 1014.90  139.99
  14   0   2  743.13  142.79
  14   0  -2  829.62  108.29
  14   0   2  991.40  134.79
  14   0   2  902.71  118.99
  14   0   2  881.21  136.39
 -14   0  -4   49.20   39.90
 -14   0   4   21.80   39.80
 -14   0   4    6.00   35.10
 -14   0  -4  -12.70   55.99
 -14   0   4  -19.00   17.90
 -14   0  -4  -47.10   60.49
 -14   0  -4  -44.50   21.00
  14   0   4  -85.29   42.60
  14   0  -4   12.30   38.20
  14   0  -4   64.79   43.50
  14   0   4   18.70   35.70
  14   0  -4  -11.30   33.90
  14   0   4  -51.39   35.10
  14   0   4   13.60   20.40
 -14   0  -6  516.55   77.99
 -14   0   6  339.37   93.49
 -14   0  -6  258.07   82.99
 -14   0   6  400.56   75.19
 -14   0  -6  353.16  137.39
 -14   0   6  147.29   75.19
 -14   0  -6  334.07  115.59
  14   0   6  334.07   76.09
  14   0  -6  202.88   80.89
  14   0  -6  545.35   84.49
  14   0   6  257.97   95.89
  14   0   6  189.68   93.79
  14   0  -6  423.96   98.09
  14   0   6  380.56   82.09
 -14   0  -8  -94.59   90.69
 -14   0  -8   37.50   66.49
 -14   0   8   90.09   70.69
 -14   0  -8  -31.50  103.79
  14   0  -8   25.40   60.69
  14   0   8 -128.99   55.69
  14   0  -8  -21.70   48.00
  14   0   8  -18.10   75.39
  14   0   8   66.69   70.69
 -14   0 -10   66.99   97.99
 -14   0 -10   -8.50  152.18
 -14   0 -10  139.69  158.58
 -14   0  10   67.89   77.79
  14   0 -10  147.09  132.49
  14   0 -10  475.25  132.29
  14   0  10  310.97  118.49
  14   0 -10  304.57  106.09
  14   0  10  144.69   93.99
  14   0  10  267.97  102.09
 -16   0   0  604.74  133.19
 -16   0   0  417.66   93.29
 -16   0   0  534.45   68.49
 -16   0   0  382.86   85.19
 -16   0   0  687.93  124.39
  16   0   0  697.53  109.69
  16   0   0  550.34  101.99
  16   0   0  502.25   93.79
  16   0   0  471.25   79.19
 -16   0  -2   14.70   18.00
 -16   0   2  -19.40   26.30
 -16   0  -2  -17.10   23.00
 -16   0   2   -6.00   31.90
 -16   0   2  -14.60   29.20
 -16   0  -2  -12.50   62.29
 -16   0  -2   58.29   60.29
 -16   0   2   36.10   60.29
  16   0   2  -12.00   27.90
  16   0  -2  -11.70   15.20
  16   0   2   11.50   48.00
  16   0  -2   -3.60   26.80
  16   0  -2   37.00   37.70
  16   0   2   -2.90   36.40
  16   0  -2   12.60   28.40
  16   0   2   24.60   38.10
 -16   0  -4 1608.44  209.88
 -16   0   4 1816.82  225.38
 -16   0  -4 1042.90  257.97
 -16   0   4 1367.46  232.88
 -16   0  -4 1571.94  258.77
  16   0   4 1681.53  209.98
  16   0  -4 1739.03  222.48
  16   0  -4 1694.93  226.48
  16   0   4 1685.73  261.47
  16   0  -4 1709.13  228.48
  16   0   4 1609.64  227.88
  16   0   4 1702.13  223.58
 -16   0  -6 -165.48   83.99
 -16   0  -6  -25.40   52.79
 -16   0  -6  -13.10   34.40
 -16   0   6  -38.80   44.60
 -16   0   6    5.30   48.50
 -16   0  -6   31.00   83.09
  16   0   6   14.20   64.29
  16   0  -6   10.00   44.40
  16   0   6  -41.90   60.79
  16   0  -6   15.70   49.50
  16   0   6   57.29   50.19
  16   0  -6   87.09   62.19
  16   0   6   42.90   51.39
 -16   0  -8  -20.80   65.79
 -16   0   8  168.68   81.69
 -16   0  -8  248.28  137.69
 -16   0  -8  -29.50   77.59
  16   0   8  302.97   90.09
  16   0   8  245.08  105.09
  16   0  -8  146.19   80.99
  16   0   8  282.97  119.09
  16   0  -8  247.58   82.49
 -16   0  10  141.09   98.79
 -16   0 -10 -119.79   85.89
 -16   0 -10   10.80  164.18
  16   0 -10   27.80   80.69
  16   0  10  -63.79   84.89
  16   0 -10   -5.60   71.39
  16   0 -10  -64.19  137.29
  16   0  10  -48.00  104.19
 -18   0   0    9.20   10.10
 -18   0   0   47.60   41.30
 -18   0   0   -0.30    8.60
 -18   0   0   -9.50   46.90
 -18   0   0   29.20   54.99
  18   0   0  -13.90   26.30
  18   0   0   13.30   35.00
  18   0   0  -25.20   40.30
  18   0   0   16.80   23.60
 -18   0   2 2567.34  372.36
 -18   0  -2 2489.45  383.56
 -18   0   2 2686.03  352.46
 -18   0  -2 2671.03  341.47
 -18   0   2 2541.95  341.37
 -18   0  -2 2801.82  334.37
 -18   0  -2 2642.64  365.46
  18   0   2 2733.93  354.96
  18   0  -2 2643.54  354.46
  18   0  -2 2982.20  355.86
  18   0  -2 3180.08  347.07
  18   0   2 2765.82  347.87
  18   0   2 2538.95  344.37
  18   0   2 2323.37  358.26
 -18   0  -4   36.00   88.69
 -18   0   4  -14.70   35.90
 -18   0   4   55.59   49.20
 -18   0  -4  -53.99   28.10
 -18   0  -4    1.20   70.79
  18   0   4    6.40   48.30
  18   0  -4  -69.19   39.60
  18   0   4    3.40   28.00
  18   0   4  -66.69   57.39
  18   0   4   -1.50   43.80
  18   0  -4  -24.50   39.70
  18   0  -4   16.60   48.50
 -18   0  -6  210.98  122.09
 -18   0  -6  345.47   98.39
 -18   0   6  516.35  110.89
 -18   0  -6  208.08  133.59
 -18   0   6  428.26  110.69
  18   0   6  458.25  119.89
  18   0  -6  451.15   91.69
  18   0  -6  402.86  100.99
  18   0   6  586.94  109.69
  18   0  -6  615.94  119.89
  18   0   6  443.06  127.49
 -18   0  -8   64.19  110.39
 -18   0   8    3.50   62.39
 -18   0  -8  -37.30   68.79
 -18   0  -8  -35.70   83.29
  18   0  -8   69.49   65.19
  18   0  -8   27.30   68.29
  18   0   8  -92.09   69.09
  18   0   8   17.90   92.99
 -20   0   0  744.23  175.28
 -20   0   0  674.93  134.59
  20   0   0  744.43  107.59
  20   0   0  878.01  137.19
  20   0   0  952.10  146.79
  20   0   0  826.32  148.49
 -20   0   2  -28.20   25.50
 -20   0   2  119.29   85.09
 -20   0   2    6.30   40.50
 -20   0  -2  -24.20   72.49
 -20   0  -2   40.00   55.19
 -20   0  -2   14.20   31.70
 -20   0  -2   81.09   89.29
  20   0   2    2.70   44.30
  20   0  -2  -23.70   36.10
  20   0   2   78.09   69.79
  20   0   2   67.79   45.30
  20   0   2   -8.40   33.20
  20   0  -2    7.30   44.50
  20   0  -2  -12.60   43.20
 -20   0  -4  725.03  117.99
 -20   0  -4  558.44  181.68
 -20   0  -4  800.42  175.68
 -20   0   4  675.23  139.59
 -20   0   4  994.50  146.19
  20   0  -4  759.42  145.39
  20   0   4  980.10  154.88
  20   0   4  782.52  161.08
  20   0   4  952.90  154.18
  20   0  -4  611.94  139.49
  20   0  -4  662.83  135.39
  20   0   4  906.91  124.69
 -20   0   6   58.39   64.09
 -20   0   6 -105.69   42.90
 -20   0  -6   62.89  101.99
 -20   0  -6   43.70  117.79
  20   0   6   51.49   53.39
  20   0  -6  -16.10   51.79
  20   0  -6   42.90   59.29
  20   0   6   30.90   66.89
  20   0  -6  -54.59   35.20
  20   0   6  -35.40   70.69
 -20   0  -8  429.66  121.29
 -20   0  -8   71.89  156.08
 -20   0  -8  175.78  153.48
 -20   0   8  662.33  145.19
  20   0  -8  551.74  127.69
  20   0   8  462.35  142.19
  20   0   8  517.95  155.28
  20   0  -8  495.95  121.29
 -22   0   0   -1.80   50.29
 -22   0   0 -121.09   72.09
  22   0   0   41.00   51.09
  22   0   0  -44.70   46.90
  22   0   0   -6.90   39.80
  22   0   0    0.80   29.00
 -22   0   2 1187.38  193.08
 -22   0  -2 1206.08  246.78
 -22   0   2 1090.59  164.38
 -22   0   2 1302.97  239.28
 -22   0  -2 1369.66  236.58
 -22   0  -2 1105.89  175.98
 -22   0  -2 1282.77  198.48
  22   0  -2 1175.78  174.28
  22   0  -2 1283.07  201.68
  22   0   2 1217.68  202.68
  22   0   2 1196.28  183.18
  22   0  -2 1398.26  204.28
  22   0   2 1305.27  214.98
  22   0   2 1128.59  180.48
 -22   0   4   78.59   50.99
 -22   0   4    3.80   49.30
 -22   0  -4   70.69  116.09
 -22   0  -4  169.48  101.69
  22   0  -4  -51.39   41.80
  22   0   4    6.10   71.99
  22   0  -4  -34.10   45.70
  22   0  -4  -21.80   36.00
  22   0   4   15.70   36.50
  22   0   4   12.50   55.29
  22   0   4   33.30   55.99
 -22   0   6  364.96  101.79
 -22   0  -6  391.26  172.48
 -22   0  -6    6.40  126.19
 -22   0   6  153.68   82.89
  22   0  -6  267.77   86.09
  22   0   6  239.88  104.49
  22   0   6  203.38   89.69
  22   0   6  356.66  129.39
  22   0  -6  278.87   96.49
  22   0  -6  360.66  101.39
 -22   0  -8  395.56  208.18
 -22   0  -8  -10.70  171.58
 -22   0   8  112.19   95.39
  22   0   8   35.30  103.89
  22   0  -8   28.50   77.39
  22   0   8   76.89   98.89
  22   0  -8  -35.60   81.39
 -24   0   0   34.30   53.89
 -24   0   0  -99.39   75.59
  24   0   0   41.20   60.09
  24   0   0  -72.49   37.90
  24   0   0   32.40   56.99
 -24   0   2   68.29   39.20
 -24   0  -2  -15.40   53.79
 -24   0  -2 -120.79   85.99
 -24   0  -2    0.80   92.99
 -24   0   2  -61.89   39.00
 -24   0   2   97.49   95.49
  24   0   2   55.69   51.29
  24   0  -2   18.80   49.40
  24   0  -2  -84.99   46.50
  24   0   2   30.20   43.40
  24   0   2   58.29   69.49
  24   0  -2  116.29   59.19
  24   0   2   33.60   49.40
 -24   0   4  119.79   72.99
 -24   0  -4  166.58  122.89
 -24   0   4  141.89   60.59
 -24   0  -4    0.30   87.49
  24   0   4  131.39   95.99
  24   0  -4   15.20   54.79
  24   0   4  136.39   52.49
  24   0   4  115.39   71.69
  24   0  -4    4.30   58.19
  24   0   4  142.09   77.49
  24   0  -4   98.69   64.29
 -24   0   6  -99.89   60.39
 -24   0   6  -22.20   61.99
 -24   0  -6   -7.60  109.69
 -24   0  -6  113.39  156.28
  24   0   6  116.79  106.59
  24   0   6   47.30   75.59
  24   0  -6  -16.10   57.59
  24   0  -6  -38.60   57.49
  24   0  -6  -25.80   60.49
  24   0   6  -16.60   73.99
 -24   0   8    1.70   79.69
  24   0  -8  142.89   94.59
 -26   0   0    3.50   55.19
 -26   0   0    9.50   75.59
  26   0   0  -41.10   45.90
  26   0   0  -20.70   68.59
  26   0   0   16.60   64.39
 -26   0  -2  129.59   65.09
 -26   0  -2   66.09  109.89
 -26   0   2   28.50   62.79
 -26   0  -2   87.49  113.89
  26   0   2   81.59   58.39
  26   0   2   78.59   78.99
  26   0  -2  245.08   84.89
  26   0   2   64.99   70.29
  26   0  -2  147.39   71.69
 -26   0   4   42.30   68.89
 -26   0  -4  -91.69  120.59
 -26   0  -4  156.58  119.89
  26   0  -4   34.20   69.19
  26   0   4 -110.69   51.49
  26   0  -4   65.09   66.59
  26   0   4  -13.90   65.89
  26   0  -4  -29.50   41.40
  26   0   4   90.59   98.49
 -26   0  -6  563.94  220.38
 -26   0   6  542.45  126.59
  26   0   6  247.08  119.19
  26   0   6  226.68  103.29
  26   0   6  310.17  111.49
  26   0  -6   96.49   97.79
  26   0  -6  397.66  112.89
  26   0  -6  219.68  105.59
 -28   0   0   96.09   68.29
 -28   0   0   87.89  116.59
  28   0   0   58.39   84.79
  28   0   0   37.80   68.99
  28   0   0  150.68   69.69
 -28   0  -2    3.00  109.39
 -28   0  -2  -75.29   60.49
 -28   0  -2   19.40   89.79
 -28   0   2   -1.60   52.39
  28   0  -2   12.50   64.59
  28   0   2  -52.49   72.59
  28   0  -2 -112.49   63.69
  28   0   2   65.49   56.29
  28   0   2  -81.09   60.99
 -28   0  -4 -155.58  126.99
 -28   0   4   11.00   75.69
 -28   0  -4  -20.60   88.59
  28   0   4   66.59   78.49
  28   0  -4   60.59   69.39
  28   0  -4   31.70   74.19
  28   0   4  113.29  116.89
  28   0  -4  174.68   89.29
 -28   0  -6  115.49  208.48
 -28   0   6  -84.79   76.29
  28   0   6   51.79  124.99
  28   0  -6   26.40   86.79
  28   0   6  157.88  108.79
  28   0  -6  -19.70   85.69
 -30   0   0  -25.00  112.19
 -30   0   0  -51.59   69.19
  30   0   0   12.60   83.49
  30   0   0   67.69   83.49
  30   0   0   53.89   74.99
 -30   0  -2  -17.60   74.39
 -30   0   2  -39.50   67.89
  30   0  -2   46.40   85.39
  30   0   2   57.69   60.69
  30   0   2   -4.50   81.99
  30   0  -2   47.90   73.49
  30   0   2  -22.70   85.39
 -30   0  -4   65.69   98.19
 -30   0   4  -35.80   82.49
 -30   0  -4 -105.39  106.69
  30   0  -4   11.00   77.49
  30   0  -4  -41.40   82.99
  30   0   4   38.00   99.39
  30   0  -4  -97.09   81.49
  30   0   4    2.40  109.09
 -32   0   0   41.60   90.99
  32   0   0  -55.99   76.59
  32   0   0  -79.29   83.09
 -32   0  -2  -54.29   83.19
 -32   0   2  123.09   95.89
  32   0  -2   67.79   81.79
  32   0  -2  -89.29   81.89
  32   0   2  -96.99   86.69
  -1   1 -11  -16.60   82.59
  -1   1 -11   58.09  142.49
  -1  -1  11  140.99  101.79
  -1  -1  11  145.19  101.99
   1  -1  11  253.27  115.09
   1   1 -11   12.80  108.59
   1  -1  11  119.09  103.89
   1   1 -11   72.89   89.29
  -1  -1   9   95.99   77.39
  -1  -1   9  233.48   88.79
  -1   1  -9   93.79   65.19
  -1   1  -9  143.49  109.99
   1  -1   9   94.39   76.99
   1   1  -9   98.39  110.69
   1  -1   9   21.60   65.49
   1   1  -9  183.98   57.49
   1   1  -9  109.79   71.79
  -1  -1   7  571.04  103.09
  -1  -1   7  789.02  139.19
  -1   1  -7  690.83  104.69
  -1   1  -7  745.83  179.48
  -1  -1   7  825.42  141.99
  -1   1  -7  639.54  121.49
   1  -1   7  655.53  136.29
   1   1  -7  687.83  109.39
   1  -1   7  734.93  133.99
   1   1  -7  626.54  170.38
   1  -1   7  647.64  108.49
   1   1  -7  630.84  126.79
  -1   1  -5  687.33   95.39
  -1  -1   5  643.34  118.99
  -1   1  -5  737.13  116.59
  -1   1  -5  486.55  135.89
  -1  -1   5  721.63   97.09
  -1  -1   5  626.64  118.19
   1  -1   5  847.62  126.49
   1  -1   5  753.72  105.29
   1   1  -5  532.05  136.89
   1  -1   5  634.84   95.09
   1   1  -5  793.02  105.89
   1  -1   5  817.92  126.59
   1   1  -5  830.92  119.69
  -1   1  -3  451.95   72.49
  -1  -1   3  486.75   62.39
  -1  -1   3  422.96   76.19
  -1  -1   3  560.54   75.89
  -1   1  -3  413.56   59.89
  -1   1  -3  416.06   55.59
  -1   1  -3  532.85   79.59
  -1  -1   3  481.45   66.29
  -1   1  -3  319.57   68.49
  -1   1  -3  522.25   94.49
  -1  -1   3  552.24   79.49
   1   1  -3  523.95   74.89
   1  -1   3  386.76   58.89
   1   1  -3  404.86   72.99
   1  -1   3  474.55   67.49
   1  -1   3  422.76   77.09
   1   1  -3  345.17   84.69
   1  -1   3  413.76   86.79
   1  -1   3  428.66   75.09
   1   1  -3  430.96   55.39
   1  -1   3  425.56   76.89
   1  -1   3  483.35   73.39
   1   1  -3  380.66   63.49
  -1   1  -1  369.56   41.50
  -1  -1   1  278.47   45.60
  -1  -1   1  322.97   46.30
  -1  -1   1  302.47   42.80
  -1   1  -1  367.36   55.09
  -1   1  -1  326.37   42.90
  -1  -1   1  299.07   42.00
  -1   1  -1  318.27   44.20
  -1   1  -1  304.27   48.10
  -1   1  -1  330.67   39.50
  -1  -1   1  301.17   46.40
  -1  -1   1  291.57   43.40
   1  -1   1  257.57   40.70
   1  -1   1  341.87   48.70
   1  -1   1  307.57   42.80
   1  -1   1  309.27   46.30
   1   1  -1  340.57   44.40
   1   1  -1  328.67   42.60
   1  -1   1  286.37   44.40
   1   1  -1  334.17   42.10
   1   1  -1  337.07   44.00
   1   1  -1  355.36   44.80
  -1  -1  -1  330.67   45.40
  -1   1   1  271.27   40.50
  -1  -1  -1  325.17   47.00
  -1   1   1  283.67   42.80
  -1   1   1  313.57   48.50
  -1  -1  -1  320.57   49.70
  -1  -1  -1  409.76   42.90
  -1  -1  -1  349.57   41.30
  -1  -1  -1  374.76   44.60
  -1   1   1  260.97   41.90
  -1  -1  -1  381.96   46.90
  -1   1   1  346.87   50.49
   1   1   1  315.97   46.00
   1   1   1  227.98   44.70
   1   1   1  285.27   47.00
   1  -1  -1  362.26   46.60
   1   1   1  335.07   49.50
   1  -1  -1  382.96   44.80
   1   1   1  372.66   51.79
   1   1   1  300.97   40.90
   1   1   1  272.77   42.30
   1  -1  -1  358.46   42.50
   1  -1  -1  329.17   40.80
   1  -1  -1  385.36   43.80
   1  -1  -1  361.96   45.50
  -1   1   3  487.15   70.29
  -1   1   3  519.45   81.09
  -1  -1  -3  640.94   83.59
  -1   1   3  603.14   83.69
  -1  -1  -3  594.24   82.89
  -1   1   3  554.44   78.29
  -1  -1  -3  472.95   94.29
  -1  -1  -3  462.25   76.79
  -1  -1  -3  410.36   66.09
  -1   1   3  371.46   61.69
   1  -1  -3  446.06   80.99
   1  -1  -3  443.16   68.79
   1  -1  -3  526.65   76.19
   1   1   3  428.96   86.09
   1   1   3  458.15   67.89
   1   1   3  445.96   79.09
   1   1   3  461.25   79.19
   1   1   3  509.45   77.09
   1  -1  -3  441.66   91.89
   1  -1  -3  366.26   74.39
  -1   1   5  679.23   98.49
  -1  -1  -5  593.64  143.09
  -1  -1  -5  683.23  105.09
  -1   1   5  672.33  121.89
  -1  -1  -5  540.15  113.49
  -1   1   5  927.31  125.69
  -1   1   5  862.81  132.39
   1   1   5  763.32  107.39
   1   1   5  639.34  120.79
   1  -1  -5  825.62  124.69
   1   1   5  772.32  101.89
   1  -1  -5  780.62  110.19
   1   1   5  817.72  128.69
   1  -1  -5  701.63  149.29
   1   1   5  789.82  127.19
  -1   1   7  655.63  132.19
  -1   1   7  733.43  100.79
  -1   1   7  761.82  134.19
  -1  -1  -7  738.33  124.39
  -1  -1  -7  711.93  105.59
  -1  -1  -7  354.56  146.29
   1  -1  -7  452.95  155.78
   1  -1  -7  705.63  124.69
   1  -1  -7  491.55  100.99
   1   1   7  612.24  122.89
   1   1   7  646.64  102.19
   1   1   7  847.82  137.89
  -1  -1  -9   91.49   66.89
  -1  -1  -9  106.19   82.79
  -1  -1  -9  103.29  105.79
  -1   1   9    6.00   68.39
  -1   1   9  158.28   80.09
   1  -1  -9  254.37   83.79
   1  -1  -9  101.79  103.29
   1   1   9  150.88   81.19
   1  -1  -9   58.99   50.19
   1   1   9  187.08   84.29
  -1   1  11 -139.89  105.29
  -1  -1 -11   89.49   91.19
  -1  -1 -11   -5.60  125.69
  -1   1  11  113.79  105.39
   1   1  11  161.28  106.09
   1  -1 -11   28.70  132.49
   1   1  11  103.69  106.99
   1  -1 -11  184.68  103.79
  -3   1 -11  160.68   98.09
  -3   1 -11  -15.80  144.49
  -3  -1  11   35.60   73.09
  -3  -1  11  105.49   99.79
   3  -1  11  159.88  111.69
   3  -1  11   24.40   96.49
   3   1 -11  101.99   98.39
   3   1 -11   27.70  148.09
  -3   1  -9   32.10   59.59
  -3  -1   9   88.89   74.49
  -3   1  -9  -25.10   79.59
  -3  -1   9   76.39   68.59
   3  -1   9   41.50   71.29
   3   1  -9   80.09   53.09
   3   1  -9   88.09   67.69
   3   1  -9   55.09   80.79
   3  -1   9   45.60   69.49
   3  -1   9   65.39   49.10
  -3   1  -7  294.37   75.29
  -3   1  -7  273.57  119.29
  -3  -1   7  323.07   88.79
  -3  -1   7  252.77   55.49
  -3   1  -7  331.37   59.29
  -3  -1   7  265.87   82.19
   3  -1   7  236.78   77.79
   3  -1   7  247.38   63.09
   3   1  -7  260.27  118.09
   3   1  -7  400.56   70.19
   3   1  -7  250.27   76.89
   3  -1   7  272.27   87.59
  -3  -1   5  329.77   74.39
  -3  -1   5  372.46   76.89
  -3   1  -5  298.77   43.60
  -3   1  -5  243.98   48.50
  -3  -1   5  266.57   50.99
  -3   1  -5  192.08   89.09
  -3   1  -5  280.37   65.89
   3  -1   5  361.36   76.29
   3  -1   5  376.16   82.69
   3   1  -5  265.77   39.20
   3  -1   5  400.86   81.29
   3  -1   5  403.46   52.89
   3   1  -5  412.46   76.59
   3   1  -5  385.26   68.39
   3   1  -5  326.67   60.79
   3  -1   5  402.16   64.19
   3   1  -5  140.69   79.29
  -3   1  -3  384.66   55.19
  -3   1  -3  423.86   93.19
  -3   1  -3  440.86   69.99
  -3   1  -3  456.75   72.59
  -3   1  -3  368.66   55.69
  -3  -1   3  420.16   73.79
  -3  -1   3  399.26   70.19
  -3   1  -3  486.05   80.29
  -3  -1   3  418.76   65.29
  -3  -1   3  419.56   60.39
   3  -1   3  453.55   79.99
   3  -1   3  417.76   59.19
   3   1  -3  376.16   70.79
   3   1  -3  346.87   58.19
   3  -1   3  424.66   71.09
   3  -1   3  362.16   54.29
   3   1  -3  513.85   68.59
   3   1  -3  465.55   65.99
   3   1  -3  484.65   79.99
   3  -1   3  429.76   69.19
   3   1  -3  435.66   55.39
   3  -1   3  407.66   74.39
  -3  -1   1 1084.99  126.59
  -3  -1   1 1095.99  129.39
  -3   1  -1 1012.60  127.49
  -3   1  -1 1064.59  127.89
  -3   1  -1  957.10  126.99
  -3   1  -1  975.50  132.89
  -3  -1   1 1140.49  130.09
  -3  -1   1 1010.60  127.49
  -3  -1   1  938.71  127.79
  -3   1  -1 1005.60  134.99
   3  -1   1 1121.59  127.79
   3  -1   1  868.91  126.89
   3   1  -1  976.80  128.39
   3   1  -1  942.11  125.39
   3   1  -1 1081.99  128.29
   3   1  -1 1005.90  127.19
   3   1  -1 1039.70  126.29
   3  -1   1 1072.99  133.29
   3  -1   1 1026.10  127.69
   3  -1   1  974.10  129.59
  -3  -1  -1 1033.50  130.49
  -3  -1  -1 1142.29  138.79
  -3  -1  -1  929.51  133.49
  -3   1   1 1060.79  137.89
  -3  -1  -1 1000.40  129.39
  -3  -1  -1 1017.20  132.39
  -3   1   1 1161.18  130.39
  -3   1   1 1178.88  132.29
  -3   1   1 1117.69  131.99
  -3  -1  -1  912.91  131.69
   3   1   1 1059.39  130.49
   3  -1  -1  936.01  131.79
   3   1   1 1084.79  132.39
   3   1   1 1020.90  134.59
   3  -1  -1 1011.10  137.99
   3   1   1  958.20  137.59
   3  -1  -1 1026.90  130.09
   3  -1  -1 1171.08  132.49
   3   1   1 1029.50  129.59
   3  -1  -1 1001.50  131.69
   3  -1  -1 1094.79  131.79
  -3   1   3  341.17   48.90
  -3   1   3  453.65   67.99
  -3  -1  -3  258.47   64.69
  -3   1   3  378.56   49.00
  -3   1   3  386.46   61.19
  -3   1   3  432.96   69.99
  -3  -1  -3  406.66   55.39
  -3  -1  -3  378.66   64.29
  -3  -1  -3  369.96   78.89
  -3  -1  -3  355.26   49.30
  -3  -1  -3  394.66   66.49
   3   1   3  236.38   59.09
   3  -1  -3  300.37   48.20
   3  -1  -3  363.96   48.60
   3   1   3  404.26   66.69
   3  -1  -3  466.05   73.09
   3   1   3  412.76   54.79
   3   1   3  338.67   81.99
   3   1   3  394.76   50.19
   3  -1  -3  322.57   62.39
   3  -1  -3  353.26   56.79
   3  -1  -3  376.76   61.29
   3   1   3  382.46   72.89
  -3   1   5  350.56   77.99
  -3  -1  -5  293.87   66.39
  -3   1   5  314.07   71.29
  -3  -1  -5  274.97   95.09
  -3  -1  -5  351.36   56.59
  -3   1   5  374.56   52.79
   3   1   5  300.67   72.09
   3  -1  -5  154.98   80.39
   3   1   5  338.17   78.69
   3  -1  -5  321.07   65.09
   3  -1  -5  236.78   65.89
   3   1   5  354.66   80.49
   3   1   5  360.16   56.79
   3  -1  -5  349.17   64.29
  -3  -1  -7  305.17   60.89
  -3   1   7  286.07   53.89
  -3   1   7  305.57   89.39
  -3   1   7  354.36   88.99
  -3  -1  -7  223.78  116.49
  -3  -1  -7  274.47   78.89
   3  -1  -7  404.96   90.99
   3  -1  -7  230.08  118.19
   3   1   7  411.26   96.59
   3   1   7  276.27   63.49
   3   1   7  279.17   79.99
   3   1   7  222.58   84.19
   3  -1  -7  381.06   73.39
  -3   1   9   31.90   69.19
  -3  -1  -9  -49.00   86.09
  -3   1   9   98.09   72.89
  -3  -1  -9  -17.20   58.09
   3  -1  -9   60.79   62.49
   3   1   9  150.28   82.39
   3  -1  -9   89.79   54.29
   3  -1  -9   51.29   75.39
   3   1   9   38.60   70.89
  -3   1  11   28.60   95.09
  -3  -1 -11   64.59  141.89
  -3  -1 -11  184.88  106.59
  -3   1  11   21.80   92.49
   3  -1 -11  126.59   94.29
   3  -1 -11   39.60  155.28
   3   1  11  133.89  103.89
   3   1  11  114.09  102.09
  -5  -1  11  505.95  134.49
  -5   1 -11  214.28  105.29
  -5   1 -11   83.79  150.88
  -5   1 -11  -26.80  143.69
  -5  -1  11  133.99  105.29
   5   1 -11   71.49   93.29
   5   1 -11  151.58  164.08
   5  -1  11  272.27  122.39
   5  -1  11  205.88  123.69
  -5  -1   9  184.98   86.39
  -5   1  -9  114.19   91.49
  -5   1  -9  152.88   79.19
  -5  -1   9  237.38   96.39
   5  -1   9  140.79   86.99
   5   1  -9   91.49   86.69
   5   1  -9  163.08   57.49
   5  -1   9  153.68   85.39
   5  -1   9  158.28   61.29
   5   1  -9  197.98   79.69
  -5  -1   7  722.23  132.49
  -5   1  -7  593.74  150.58
  -5  -1   7  761.52  130.79
  -5  -1   7  588.14   91.49
  -5   1  -7  484.55  111.29
   5   1  -7  587.94  122.89
   5  -1   7  553.74  122.79
   5   1  -7  562.54  143.39
   5   1  -7  744.13  113.79
   5  -1   7  513.05  106.69
   5  -1   7  605.04  121.09
  -5  -1   5  724.53  116.19
  -5  -1   5  676.93  120.79
  -5   1  -5  723.23   90.59
  -5   1  -5  807.82  117.49
  -5   1  -5  618.34  140.29
  -5  -1   5  626.44   95.39
   5  -1   5  832.52  133.79
   5  -1   5  774.02  128.39
   5  -1   5  621.14   88.49
   5  -1   5  680.33   90.69
   5  -1   5  628.74  114.09
   5   1  -5  653.23  115.99
   5   1  -5  600.54   88.19
   5   1  -5  667.93   91.49
   5   1  -5  904.51  114.39
   5   1  -5  684.23   96.99
  -5   1  -3  305.77   64.19
  -5  -1   3  405.16   70.39
  -5   1  -3  311.07   84.49
  -5   1  -3  366.96   59.59
  -5  -1   3  453.15   62.09
  -5   1  -3  359.46   66.59
  -5  -1   3  432.26   75.09
  -5   1  -3  319.07   81.49
  -5  -1   3  409.66   66.79
   5  -1   3  465.85   82.99
   5  -1   3  476.15   71.19
   5  -1   3  401.96   60.99
   5   1  -3  375.56   71.29
   5   1  -3  412.96   68.09
   5   1  -3  362.06   58.49
   5  -1   3  388.06   51.29
   5   1  -3  306.37   66.59
   5  -1   3  458.25   69.29
   5   1  -3  362.76   57.09
   5   1  -3  397.76   55.29
   5  -1   3  405.86   77.49
  -5  -1   1 2255.57  281.87
  -5   1  -1 2337.67  286.67
  -5  -1   1 2474.55  283.77
  -5   1  -1 2609.64  280.17
  -5   1  -1 2303.27  287.17
  -5  -1   1 2153.98  280.67
  -5   1  -1 2414.66  277.97
  -5   1  -1 2736.33  283.17
  -5   1  -1 2153.68  293.27
  -5  -1   1 2320.47  279.67
  -5  -1   1 2225.78  277.67
  -5   1  -1 2451.15  281.57
  -5  -1   1 1849.91  281.47
   5   1  -1 2358.06  283.97
   5  -1   1 2292.57  286.77
   5   1  -1 2422.56  282.47
   5   1  -1 2043.00  278.17
   5  -1   1 2219.68  282.37
   5   1  -1 2525.65  289.57
   5  -1   1 1806.22  284.67
   5   1  -1 2650.83  284.27
   5  -1   1 2333.77  282.77
   5  -1   1 2234.48  278.97
   5  -1   1 2069.49  280.47
   5  -1   1 2011.20  277.47
   5   1  -1 2492.25  280.37
   5   1  -1 2018.30  277.47
   5   1  -1 2501.55  283.57
  -5   1   1 2402.36  276.57
  -5  -1  -1 2442.36  277.07
  -5  -1  -1 2191.48  274.27
  -5   1   1 2152.88  276.17
  -5   1   1 2173.98  283.97
  -5  -1  -1 2316.67  278.97
  -5  -1  -1 2184.58  272.47
  -5  -1  -1 2212.88  281.07
  -5   1   1 1860.61  272.07
  -5   1   1 2194.68  270.27
  -5   1   1 2120.79  274.67
  -5  -1  -1 2753.42  278.97
   5   1   1 2345.37  272.77
   5   1   1 2465.45  283.27
   5   1   1 2089.29  276.37
   5  -1  -1 2073.79  276.97
   5  -1  -1 2436.46  284.57
   5   1   1 2099.09  278.57
   5  -1  -1 2219.48  276.47
   5   1   1 2441.16  287.87
   5   1   1 2421.26  274.67
   5  -1  -1 2339.27  276.87
   5  -1  -1 2246.98  272.47
   5   1   1 2160.68  276.87
   5  -1  -1 2019.90  274.47
  -5   1   3  333.27   67.69
  -5  -1  -3  445.56   70.99
  -5  -1  -3  355.56   57.29
  -5   1   3  411.06   58.39
  -5   1   3  369.76   71.19
  -5   1   3  512.15   69.39
  -5  -1  -3  415.66   88.09
  -5  -1  -3  404.86   67.09
   5   1   3  505.75   62.09
   5   1   3  330.87   75.19
   5   1   3  336.37   63.99
   5  -1  -3  416.96   57.99
   5  -1  -3  390.56   68.89
   5  -1  -3  312.07   50.39
   5  -1  -3  455.05   75.19
   5  -1  -3  325.97   50.59
   5  -1  -3  383.06   66.29
   5   1   3  395.96   56.09
  -5   1   5  612.74  118.79
  -5  -1  -5  651.13   88.29
  -5  -1  -5  811.12  119.29
  -5  -1  -5  738.43  146.99
  -5   1   5  754.22  115.19
   5   1   5  762.62  129.99
   5  -1  -5  696.13   95.19
   5   1   5  623.94   87.99
   5   1   5  559.34  109.09
   5  -1  -5  825.72  122.29
   5   1   5  567.64   89.39
   5  -1  -5  666.43   86.19
   5  -1  -5  825.52  112.09
   5   1   5  578.34  119.99
  -5  -1  -7  450.25  112.29
  -5  -1  -7  515.25  150.48
  -5   1   7  863.31  142.49
  -5   1   7  685.53  125.19
   5   1   7  602.44  133.69
   5   1   7  623.04  105.79
   5   1   7  681.63  124.99
   5  -1  -7  591.24  148.89
   5  -1  -7  645.34  124.59
   5  -1  -7  671.53  111.19
   5   1   7  508.95  118.89
  -5   1   9  267.67  101.19
  -5  -1  -9  113.79  102.89
  -5   1   9  287.77   89.69
  -5  -1  -9  204.48   83.89
   5   1   9   74.59   57.39
   5   1   9  211.18   89.89
   5  -1  -9  288.57  113.79
   5  -1  -9  192.38   81.79
   5  -1  -9  213.78   70.19
   5   1   9  120.59   77.29
  -5  -1 -11  330.37  178.58
  -5   1  11  446.76  136.09
  -5  -1 -11   40.90  148.69
  -5  -1 -11  141.09  101.69
  -5   1  11  244.68  109.59
   5  -1 -11  159.08  161.28
   5   1  11  257.47  117.59
   5   1  11  435.36  131.29
   5  -1 -11  104.89   96.09
  -7  -1  11  -25.00   92.19
  -7   1 -11  110.79  155.28
  -7  -1  11   81.49   93.19
  -7   1 -11 -156.18  118.09
  -7   1 -11  121.29   95.59
   7   1 -11  -78.69   73.29
   7   1 -11  -30.30  102.29
   7  -1  11  -19.00   94.49
   7  -1  11  -67.99   94.79
  -7   1  -9  509.85  124.99
  -7  -1   9  630.14  140.19
  -7   1  -9  687.33  191.08
  -7   1  -9  266.17  145.99
  -7  -1   9  852.21  151.98
   7  -1   9 1107.79  179.98
   7   1  -9  884.71  131.59
   7   1  -9  481.45  158.98
   7   1  -9  646.64  138.99
   7  -1   9  636.74  140.39
  -7   1  -7   45.00   88.79
  -7   1  -7  224.18   72.59
  -7   1  -7  195.08   93.79
  -7  -1   7  174.78   78.49
  -7  -1   7  231.38   72.09
   7   1  -7  321.97   73.09
   7  -1   7  288.67   74.49
   7  -1   7  274.37   89.99
   7   1  -7  144.19   98.49
   7   1  -7  306.87   42.60
   7  -1   7  401.16   89.79
   7  -1   7  324.17   97.09
   7   1  -7  320.07   87.39
  -7  -1   5  853.81  126.89
  -7   1  -5  582.84  137.99
  -7   1  -5  772.32  105.99
  -7   1  -5  814.92  159.28
  -7   1  -5  783.22  127.59
  -7  -1   5  910.61  139.39
   7   1  -5  712.63  127.39
   7  -1   5  864.31  140.39
   7   1  -5  710.63  122.09
   7  -1   5 1015.60  154.28
   7   1  -5  842.62  106.69
   7   1  -5  793.42  104.79
   7  -1   5  696.63  105.59
   7  -1   5  944.41  134.59
   7   1  -5  672.93  103.29
   7  -1   5  795.52   99.69
  -7   1  -3 1697.13  188.38
  -7  -1   3 1485.45  183.68
  -7  -1   3 1598.94  190.68
  -7   1  -3 1484.15  183.98
  -7  -1   3 1243.68  187.98
  -7  -1   3 1297.87  182.98
  -7   1  -3 1564.04  202.08
  -7   1  -3 1365.46  207.78
  -7   1  -3 1636.34  189.58
   7   1  -3 1376.76  181.48
   7  -1   3 1445.36  184.88
   7  -1   3 1488.65  197.98
   7   1  -3 1395.96  187.78
   7  -1   3 1384.46  185.98
   7   1  -3 1346.57  183.08
   7  -1   3 1156.88  188.48
   7   1  -3 1466.55  190.18
   7   1  -3 1377.46  177.48
   7   1  -3 1424.26  191.08
   7  -1   3 1557.24  178.08
  -7  -1   1  260.47   50.39
  -7  -1   1  224.68   46.40
  -7   1  -1  330.77   45.60
  -7  -1   1  267.77   62.39
  -7   1  -1  355.36   55.79
  -7  -1   1  229.78   51.99
  -7   1  -1  346.67   63.49
  -7  -1   1  359.06   54.69
  -7  -1   1  231.78   51.89
  -7   1  -1  354.36   46.90
  -7  -1   1  249.88   52.09
  -7   1  -1  339.67   74.49
  -7   1  -1  319.57   58.89
   7   1  -1  423.36   57.09
   7   1  -1  299.87   52.19
   7   1  -1  265.77   52.69
   7  -1   1  273.47   50.39
   7   1  -1  268.37   39.50
   7  -1   1  262.67   48.50
   7   1  -1  473.35   58.39
   7   1  -1  369.96   52.09
   7  -1   1  247.08   43.30
   7  -1   1  273.07   52.99
   7   1  -1  319.07   64.59
   7  -1   1  283.77   60.89
   7  -1   1  258.07   46.50
   7  -1   1  327.17   61.59
   7   1  -1  266.77   40.10
  -7   1   1  323.87   52.19
  -7  -1  -1  403.46   54.39
  -7   1   1  330.67   70.29
  -7  -1  -1  437.86   61.49
  -7  -1  -1  326.07   62.09
  -7   1   1  257.27   54.59
  -7  -1  -1  406.96   78.89
  -7   1   1  238.78   54.19
  -7   1   1  317.97   54.99
  -7   1   1  371.36   51.99
  -7  -1  -1  456.65   68.89
  -7  -1  -1  336.37   45.20
   7   1   1  205.08   51.59
   7  -1  -1  385.36   57.99
   7  -1  -1  384.16   57.49
   7   1   1  288.87   51.49
   7  -1  -1  351.36   51.89
   7  -1  -1  418.86   72.79
   7  -1  -1  312.27   57.59
   7  -1  -1  389.16   72.69
   7  -1  -1  393.66   60.89
   7   1   1  221.78   66.89
   7   1   1  338.47   67.19
   7   1   1  248.78   53.39
   7   1   1  259.47   59.39
   7  -1  -1  393.46   51.89
  -7   1   3 1254.67  174.68
  -7   1   3 1202.48  180.68
  -7  -1  -3 1364.26  197.78
  -7  -1  -3 1382.56  177.18
  -7   1   3 1587.14  185.28
  -7  -1  -3 1406.86  176.48
  -7  -1  -3 1271.87  181.28
  -7   1   3 1286.37  174.88
  -7  -1  -3 1550.74  194.38
   7  -1  -3 1526.15  176.78
   7  -1  -3 1600.94  184.98
   7   1   3 1372.16  190.48
   7   1   3 1208.98  176.28
   7  -1  -3 1263.47  182.48
   7  -1  -3 1359.36  172.58
   7   1   3 1313.27  175.88
   7  -1  -3 1676.13  184.28
   7   1   3 1340.37  172.38
  -7  -1  -5  566.74  138.09
  -7  -1  -5  773.22  107.49
  -7   1   5 1028.20  134.69
  -7   1   5  803.72  135.79
  -7   1   5  836.72  105.99
  -7  -1  -5  793.92  130.09
  -7  -1  -5  783.02  160.28
   7  -1  -5  770.52  104.29
   7  -1  -5  719.33  101.69
   7   1   5  966.00  152.08
   7   1   5  841.92  107.59
   7   1   5  755.22  138.69
   7  -1  -5  722.13  123.49
   7  -1  -5  741.93  104.89
   7   1   5 1054.49  136.89
   7  -1  -5  832.52  133.89
   7   1   5  806.62  104.89
  -7   1   7  348.17   90.59
  -7  -1  -7  169.78   85.59
  -7   1   7  285.17   73.59
  -7  -1  -7  299.57  113.69
  -7  -1  -7  126.29   62.99
   7  -1  -7  302.47   84.89
   7   1   7  197.38   83.99
   7   1   7  151.38   77.99
   7   1   7  185.28   74.69
   7  -1  -7  175.78   95.09
   7   1   7  184.88   62.49
   7  -1  -7  313.07   70.69
  -7   1   9  932.01  155.38
  -7   1   9  677.63  150.58
  -7  -1  -9  528.25  133.49
  -7  -1  -9  742.03  193.68
   7   1   9  645.04  154.08
   7  -1  -9  594.04  140.19
   7  -1  -9  701.53  179.58
   7   1   9  641.54  143.99
   7   1   9  504.25  112.79
   7  -1  -9  813.02  136.09
  -7  -1 -11  146.79  103.59
  -7   1  11   70.99  104.19
  -7   1  11  106.19  102.09
  -7  -1 -11 -123.89  120.89
  -7  -1 -11  -75.99  159.68
   7  -1 -11  -59.99   92.19
   7  -1 -11 -110.69   73.19
   7   1  11   39.10  110.49
   7   1  11    8.40  102.09
  -9  -1  11   69.99  108.79
  -9  -1  11  154.38  110.39
  -9   1 -11   80.79  100.59
  -9   1 -11  277.97  181.68
   9   1 -11  101.19  165.78
   9   1 -11  -49.30   86.19
   9  -1  11  -61.69   96.79
   9  -1  11   50.09  110.29
  -9  -1   9  629.04  136.19
  -9  -1   9  410.06  115.19
  -9   1  -9  394.76  111.69
  -9   1  -9  233.38  134.59
  -9   1  -9  361.76  156.08
   9   1  -9  413.76  104.59
   9   1  -9  402.16  110.19
   9  -1   9  665.93  132.89
   9   1  -9  466.65  166.58
   9  -1   9  581.24  111.29
   9  -1   9  398.46  123.99
  -9  -1   7  638.64  111.09
  -9  -1   7  433.86  109.29
  -9   1  -7  399.86  140.39
  -9   1  -7  554.14  107.09
  -9   1  -7  232.58  113.49
   9  -1   7  386.56  109.79
   9   1  -7  433.26   91.49
   9  -1   7  537.65  130.19
   9  -1   7  484.95   77.39
   9  -1   7  385.66   96.79
   9   1  -7  432.36   70.59
   9   1  -7  426.26  102.09
   9  -1   7  480.75  101.49
  -9   1  -5  207.68   59.49
  -9  -1   5  165.28   65.19
  -9   1  -5  242.08   89.89
  -9  -1   5  349.57   64.19
  -9   1  -5  159.88   76.79
  -9  -1   5  289.17   66.19
  -9  -1   5   76.29   40.60
   9  -1   5  333.67   39.20
   9  -1   5  310.87   69.89
   9   1  -5  248.68   41.00
   9   1  -5  199.68   43.90
   9   1  -5  219.58   39.00
   9  -1   5  262.07   52.79
   9   1  -5  161.88   55.99
   9   1  -5  345.67   52.89
   9   1  -5  238.78   63.39
   9  -1   5  108.59   55.79
   9  -1   5  260.47   76.99
  -9   1  -3 3338.57  394.96
  -9   1  -3 3176.88  390.76
  -9   1  -3 3023.70  419.76
  -9   1  -3 3105.99  406.26
  -9   1  -3 3120.79  386.16
  -9  -1   3 3208.18  387.46
  -9  -1   3 3012.90  394.26
  -9  -1   3 3405.26  396.96
   9  -1   3 3322.97  391.36
   9   1  -3 2801.32  394.76
   9   1  -3 3456.85  393.06
   9   1  -3 3126.89  395.96
   9  -1   3 3220.78  392.46
   9   1  -3 3064.69  390.76
   9   1  -3 2921.31  388.46
   9  -1   3 2611.84  395.36
   9   1  -3 3264.87  383.06
  -9  -1   1  604.04   99.69
  -9   1  -1  581.24  109.19
  -9   1  -1  584.34   95.39
  -9   1  -1  513.95   68.99
  -9  -1   1  484.05   80.29
  -9   1  -1  494.95   73.09
  -9  -1   1  586.24   71.89
  -9  -1   1  660.43   85.39
  -9  -1   1  469.55   81.49
   9   1  -1  595.54   85.39
   9   1  -1  520.15   81.89
   9  -1   1  566.24   79.79
   9  -1   1  550.34   83.79
   9  -1   1  463.85   68.59
   9   1  -1  431.36   76.19
   9  -1   1  530.55   91.09
   9   1  -1  520.85   83.19
   9   1  -1  436.96   63.69
   9  -1   1  575.64   80.29
   9  -1   1  552.54   77.69
   9   1  -1  612.94   96.49
   9  -1   1  650.33   95.39
   9   1  -1  442.26   64.99
  -9  -1  -1  469.45   68.99
  -9   1   1  551.34   81.89
  -9   1   1  694.33  108.69
  -9  -1  -1  538.05  104.09
  -9   1   1  519.35   83.79
  -9  -1  -1  567.44   92.49
  -9   1   1  492.25   71.49
  -9  -1  -1  642.64   82.29
   9  -1  -1  509.75   75.69
   9   1   1  734.03  102.79
   9   1   1  514.45   81.59
   9  -1  -1  543.05   84.89
   9   1   1  589.14   87.39
   9   1   1  531.75   89.29
   9  -1  -1  458.95   70.29
   9   1   1  555.14   74.39
   9  -1  -1  529.65   83.89
   9  -1  -1  580.74   85.89
   9  -1  -1  541.15   87.29
   9   1   1  668.93   87.69
   9  -1  -1  676.03  104.59
  -9  -1  -3 2988.40  382.36
  -9   1   3 3168.18  388.76
  -9  -1  -3 3194.58  414.96
  -9  -1  -3 3204.38  388.86
  -9   1   3 2874.21  378.66
  -9  -1  -3 3120.29  382.06
  -9  -1  -3 3064.09  397.36
  -9   1   3 2895.51  387.96
   9   1   3 3342.07  383.86
   9   1   3 2932.91  384.86
   9  -1  -3 3097.39  390.26
   9   1   3 2880.11  396.36
   9  -1  -3 3173.48  384.66
   9  -1  -3 3475.35  391.76
   9  -1  -3 3033.00  386.26
  -9   1   5  394.86   67.59
  -9  -1  -5  200.18   81.99
  -9  -1  -5  219.18   90.49
  -9   1   5  349.47   72.49
  -9  -1  -5  212.58   63.29
  -9   1   5  280.37   69.89
  -9   1   5  308.07   56.19
   9   1   5  301.97   46.80
   9  -1  -5  154.98   63.99
   9  -1  -5  308.87   54.09
   9  -1  -5  264.07   65.39
   9   1   5  309.87   57.69
   9  -1  -5  216.28   44.00
   9   1   5  325.37   85.89
   9   1   5  232.78   61.39
   9   1   5  169.28   72.69
  -9  -1  -7  381.16   98.39
  -9  -1  -7  384.76  130.19
  -9   1   7  522.85  118.59
  -9   1   7  376.46   93.09
  -9  -1  -7  398.06  133.29
   9  -1  -7  452.85   97.79
   9  -1  -7  453.65  106.49
   9   1   7  475.95  125.19
   9   1   7  506.55   77.19
   9  -1  -7  517.65   71.29
   9   1   7  263.77  105.89
   9   1   7  527.35  106.19
  -9  -1  -9  430.86  158.58
  -9   1   9  484.75  127.39
  -9  -1  -9  472.05  117.59
  -9   1   9  717.23  129.69
  -9  -1  -9  234.68  138.89
   9  -1  -9  350.46  110.99
   9  -1  -9  337.37  146.29
   9   1   9  678.03  117.09
   9  -1  -9  399.16   97.79
   9   1   9  244.38   99.09
   9   1   9  445.86  124.49
  -9   1  11   92.69  103.99
  -9   1  11  133.89  150.78
  -9  -1 -11    4.60  147.19
  -9  -1 -11  101.29  101.59
   9   1  11  -61.59   93.29
   9  -1 -11  -56.69   60.29
   9  -1 -11   60.39  151.78
   9   1  11   18.20  104.49
 -11  -1  11   43.30  105.59
  11  -1  11  -28.30   98.79
 -11   1  -9  232.18  132.79
 -11   1  -9  159.88   93.49
 -11  -1   9  378.56  112.79
 -11  -1   9  507.95  113.59
 -11   1  -9  198.88  121.29
  11  -1   9  249.58   98.69
  11   1  -9  280.17  151.98
  11   1  -9  290.67   93.19
  11  -1   9  327.77   95.59
  11   1  -9  300.87   85.39
  11  -1   9  306.27  112.29
 -11   1  -7  223.78   76.39
 -11  -1   7  249.78   84.09
 -11  -1   7  225.08   70.09
 -11   1  -7  230.48  115.59
 -11   1  -7  189.88  106.09
  11  -1   7  347.87  101.69
  11  -1   7  181.48   80.79
  11   1  -7  236.18   53.69
  11   1  -7  273.47   81.99
  11  -1   7  213.98   75.99
  11  -1   7  346.07   64.69
  11   1  -7  256.67   76.49
 -11  -1   5  686.43  114.59
 -11  -1   5  544.95  100.09
 -11  -1   5  553.94   90.79
 -11   1  -5  399.56   92.99
 -11   1  -5  484.55  121.39
 -11   1  -5  291.87  118.49
  11   1  -5  588.44   89.69
  11  -1   5  544.75   91.69
  11   1  -5  587.94   82.59
  11  -1   5  368.76  105.39
  11  -1   5  496.45   68.69
  11  -1   5  449.76  103.49
  11   1  -5  703.33  112.79
  11   1  -5  519.05  100.49
  11  -1   5  429.06   91.49
 -11   1  -3 1737.43  253.37
 -11   1  -3 1776.92  222.98
 -11   1  -3 1716.33  217.18
 -11   1  -3 1872.91  214.08
 -11  -1   3 1667.83  221.98
 -11  -1   3 1664.13  212.28
 -11   1  -3 1499.15  232.58
 -11  -1   3 1504.95  223.58
  11  -1   3 1638.74  213.08
  11  -1   3 1957.30  218.98
  11   1  -3 1781.92  227.48
  11   1  -3 1624.94  210.08
  11   1  -3 1905.61  222.18
  11  -1   3 1787.02  222.78
  11   1  -3 1487.25  216.68
  11  -1   3 1668.43  226.38
 -11  -1   1  553.14   84.09
 -11  -1   1  575.84  101.59
 -11   1  -1  427.56   92.49
 -11  -1   1  568.54   84.59
 -11   1  -1  478.05   72.59
 -11   1  -1  280.77   97.49
 -11  -1   1  329.37   76.69
  11  -1   1  444.06   75.89
  11  -1   1  546.45   95.49
  11  -1   1  605.64   74.59
  11  -1   1  591.34   78.79
  11   1  -1  435.36   81.19
  11  -1   1  290.97   79.19
  11   1  -1  451.15   82.29
  11  -1   1  478.15   84.69
  11   1  -1  460.55   79.59
  11   1  -1  587.34  117.79
 -11  -1  -1  494.95   73.99
 -11  -1  -1  444.16   60.79
 -11  -1  -1  399.86   87.89
 -11   1   1  501.25   99.39
 -11  -1  -1  477.65  106.59
 -11   1   1  399.76   62.29
 -11   1   1  452.05   78.89
 -11   1   1  631.14   82.59
  11   1   1  588.14   86.19
  11  -1  -1  393.96   61.49
  11  -1  -1  440.86   80.59
  11  -1  -1  497.35   77.29
  11   1   1  547.95   77.79
  11   1   1  461.85   85.19
  11   1   1  408.96   88.59
  11  -1  -1  521.55   80.89
  11   1   1  500.65   73.49
 -11   1   3 1639.14  213.68
 -11  -1  -3 1415.56  220.48
 -11  -1  -3 1483.45  239.38
 -11  -1  -3 1827.02  214.98
 -11  -1  -3 1414.66  203.28
 -11  -1  -3 1735.73  205.48
 -11   1   3 1655.73  212.58
 -11   1   3 1614.64  198.98
  11  -1  -3 1703.83  210.28
  11  -1  -3 1713.13  215.78
  11   1   3 1640.54  204.68
  11   1   3 1461.85  209.18
  11  -1  -3 1738.13  216.68
  11   1   3 1083.69  227.08
  11  -1  -3 1794.22  209.48
 -11  -1  -5  466.95  125.89
 -11   1   5  422.66   98.19
 -11  -1  -5  554.94  103.29
 -11  -1  -5  494.35  123.09
 -11   1   5  431.06  100.89
 -11   1   5  533.65   89.39
  11  -1  -5  653.63   80.99
  11  -1  -5  502.35  103.59
  11   1   5  401.66   74.49
  11   1   5  537.55   92.69
  11  -1  -5  755.22  112.19
  11  -1  -5  687.13   93.19
  11   1   5  472.95  109.89
  11   1   5  488.55   93.79
  11   1   5  457.75  117.69
 -11  -1  -7   67.49   94.99
 -11   1   7  440.26   84.99
 -11  -1  -7  279.47  120.99
 -11  -1  -7  174.48   74.19
 -11   1   7  252.37   83.69
  11  -1  -7  165.58   66.79
  11   1   7  215.28   74.89
  11  -1  -7  246.68   80.59
  11   1   7  267.37   91.59
  11  -1  -7  211.78   51.19
  11   1   7  173.48   82.19
  11   1   7  256.17   57.59
 -11   1   9  453.55  108.39
 -11   1   9  269.77  103.99
 -11  -1  -9  220.68  136.19
 -11  -1  -9  134.99  127.49
 -11  -1  -9  173.48   85.89
  11  -1  -9  332.87   92.79
  11  -1  -9  278.77   98.79
  11  -1  -9  341.97  149.29
  11   1   9  302.47   87.29
  11   1   9  212.58  101.99
  11   1   9  327.37   98.19
 -11   1  11   94.19   89.59
  11   1  11  -29.40   97.89
 -13   1  -9   58.39  128.69
 -13   1  -9  224.48   92.69
 -13  -1   9  169.18   95.49
 -13   1  -9  194.58  139.09
  13  -1   9  243.88   92.29
  13  -1   9  118.99   99.89
  13   1  -9  365.56  156.88
  13   1  -9  172.38   87.49
  13  -1   9  333.27   92.99
  13   1  -9  165.38   75.99
 -13   1  -7  274.77   96.19
 -13  -1   7  709.43  112.49
 -13  -1   7  415.96  109.49
 -13   1  -7  204.98  116.39
 -13   1  -7  454.95  147.89
  13  -1   7  487.95   89.29
  13  -1   7  660.63  115.79
  13  -1   7  487.55  122.49
  13   1  -7  497.75  108.89
  13  -1   7  480.15  133.79
  13   1  -7  434.96  103.99
  13   1  -7  459.55   83.19
 -13  -1   5  317.07   78.69
 -13  -1   5  225.48   69.99
 -13   1  -5  145.99   93.89
 -13   1  -5  229.58   72.39
 -13   1  -5  285.07   99.69
 -13  -1   5  298.17   57.09
 -13   1  -5  245.78   51.79
  13   1  -5   80.39   57.49
  13  -1   5  166.38   74.69
  13   1  -5  257.17   68.89
  13  -1   5  214.38   59.19
  13   1  -5  264.87   59.19
  13  -1   5  236.48   40.00
  13  -1   5  265.17   64.79
  13  -1   5  219.28   78.09
  13  -1   5  216.88   40.30
 -13  -1   3  871.11  119.09
 -13   1  -3  880.11  144.49
 -13   1  -3  616.54  143.69
 -13   1  -3  748.13  106.99
 -13   1  -3  647.24   96.49
 -13  -1   3  795.42  123.49
  13  -1   3  723.63  117.99
  13  -1   3  671.43  132.09
  13   1  -3  777.12  108.49
  13   1  -3  699.43   94.69
  13  -1   3  650.23   97.59
  13  -1   3  738.33  122.99
  13   1  -3  843.02  125.09
  13   1  -3  540.75  109.79
 -13  -1   1 1622.14  235.28
 -13  -1   1 1556.24  223.68
 -13   1  -1 1571.74  246.38
 -13   1  -1 1640.04  234.48
 -13   1  -1 1625.94  217.08
 -13  -1   1 1830.02  216.38
 -13  -1   1 1742.73  224.08
 -13  -1   1 1918.81  225.98
  13  -1   1 1553.14  218.18
  13   1  -1 1629.84  223.78
  13  -1   1 1722.43  226.58
  13   1  -1 1700.53  225.58
  13   1  -1 2016.70  224.88
  13  -1   1 1724.93  230.88
  13  -1   1 1619.74  215.98
  13  -1   1 1835.42  221.78
 -13  -1  -1 1573.24  210.48
 -13   1   1 1476.35  214.48
 -13  -1  -1 1453.65  222.08
 -13   1   1 1696.83  203.88
 -13  -1  -1 1651.93  203.08
 -13   1   1 2047.40  217.18
 -13   1   1 1497.45  228.48
 -13  -1  -1 1482.95  233.78
  13  -1  -1 1638.54  217.78
  13  -1  -1 1491.95  216.58
  13  -1  -1 1525.45  212.18
  13   1   1 2122.59  222.98
  13   1   1 1728.03  214.58
  13   1   1 1514.55  209.78
  13   1   1 1832.12  225.78
 -13  -1  -3  635.24  154.18
 -13  -1  -3  679.33  103.79
 -13   1   3  895.01  127.39
 -13  -1  -3  758.32  106.69
 -13   1   3  857.91  127.39
 -13  -1  -3  889.91  128.29
 -13  -1  -3  893.31  143.99
  13   1   3  735.23  143.99
  13   1   3  823.92  127.29
  13  -1  -3  734.13  107.69
  13  -1  -3  837.22  129.79
  13   1   3  739.93  106.19
  13  -1  -3  639.74  121.69
  13  -1  -3  821.72  124.79
 -13   1   5  206.58   72.59
 -13  -1  -5  166.78   83.89
 -13  -1  -5  242.68   90.69
 -13   1   5  294.97   70.69
 -13  -1  -5  202.48   66.49
 -13   1   5  291.97   56.69
 -13  -1  -5  286.17   58.29
  13  -1  -5  259.37   50.19
  13   1   5  247.98   89.99
  13  -1  -5  141.09   64.79
  13  -1  -5  234.18   68.59
  13  -1  -5  204.78   55.79
  13   1   5  288.67   65.99
  13   1   5  252.87   63.59
  13   1   5  203.98   44.70
  13   1   5  204.98   77.69
 -13  -1  -7  401.26  105.79
 -13  -1  -7  400.06  143.59
 -13   1   7  478.25  119.79
 -13   1   7  730.73  109.99
 -13  -1  -7  271.97  133.69
  13   1   7  501.55  128.99
  13  -1  -7  342.77   95.49
  13  -1  -7  456.05   83.19
  13   1   7  422.26  104.89
  13   1   7  525.85  118.49
  13  -1  -7  474.95  105.79
  13   1   7  500.35   90.39
 -13  -1  -9  110.59   86.29
 -13  -1  -9  -60.79  102.89
 -13  -1  -9    9.00  134.09
 -13   1   9  295.17  105.89
  13  -1  -9  211.88   81.89
  13   1   9  360.26   98.69
  13   1   9  287.27  111.89
  13   1   9  275.87   92.89
  13  -1  -9  222.28   91.89
  13  -1  -9   70.69  106.19
 -15   1  -9   45.00   87.49
 -15   1  -9  -15.30  130.49
 -15  -1   9   15.90   78.19
 -15   1  -9 -151.98   99.09
  15  -1   9  151.08   83.59
  15   1  -9    3.30   66.09
  15   1  -9  158.18   82.59
  15  -1   9   68.79   83.99
  15   1  -9  164.78  114.99
  15  -1   9  127.09   89.29
 -15  -1   7  657.43  114.19
 -15  -1   7  598.94  118.29
 -15   1  -7   87.49   76.89
 -15   1  -7  251.87  135.89
 -15   1  -7  341.87  130.49
  15  -1   7  457.65  118.89
  15  -1   7  369.96   93.99
  15  -1   7  716.83  154.28
  15   1  -7  334.67   94.39
  15  -1   7  350.26   79.39
  15   1  -7  462.45   86.59
  15   1  -7  426.26  110.79
 -15   1  -5 1150.08  144.89
 -15   1  -5 1142.69  172.98
 -15  -1   5 1043.50  174.28
 -15  -1   5 1140.09  176.68
 -15   1  -5 1265.37  211.08
 -15   1  -5  847.82  207.88
 -15  -1   5  985.00  142.49
  15  -1   5  842.22  183.38
  15   1  -5 1133.79  167.38
  15   1  -5 1048.90  175.08
  15  -1   5 1193.78  171.38
  15  -1   5 1237.58  189.08
  15  -1   5 1036.70  138.49
  15   1  -5 1168.18  179.18
  15  -1   5  944.61  157.38
 -15   1  -3   75.29   31.30
 -15  -1   3  107.39   49.60
 -15  -1   3  110.89   41.50
 -15   1  -3  233.48   83.59
 -15   1  -3   82.49   34.20
 -15   1  -3   59.79   74.89
  15   1  -3  105.79   43.80
  15  -1   3   24.00   53.89
  15  -1   3  132.69   52.99
  15   1  -3  130.19   33.90
  15   1  -3  111.49   33.60
  15  -1   3  158.58   53.89
  15  -1   3  128.49   36.60
  15   1  -3   95.29   45.20
 -15   1  -1  798.02  133.79
 -15   1  -1  900.51  115.69
 -15  -1   1 1203.98  168.98
 -15  -1   1  871.01  133.79
 -15  -1   1  689.83  110.29
 -15   1  -1  467.15  145.19
 -15   1  -1  773.02  149.79
  15   1  -1  872.81  135.09
  15   1  -1  871.01  121.49
  15  -1   1  918.51  127.09
  15  -1   1 1139.59  154.68
  15  -1   1  854.71  117.49
  15  -1   1  831.12  134.69
  15   1  -1  747.43  129.29
 -15   1   1 1021.80  166.08
 -15   1   1  953.70  108.19
 -15  -1  -1  693.83  110.89
 -15  -1  -1  805.02  108.19
 -15  -1  -1  582.74  129.59
 -15   1   1  833.82  134.39
 -15  -1  -1  733.73  146.79
 -15  -1  -1  956.10  121.19
 -15  -1  -1  829.12  167.48
  15   1   1  888.31  147.49
  15  -1  -1  930.21  138.19
  15   1   1  755.72  134.19
  15  -1  -1  823.72  130.99
  15   1   1 1001.20  134.29
  15  -1  -1 1132.49  146.69
 -15  -1  -3   87.79   30.70
 -15  -1  -3   55.89   60.29
 -15   1   3  102.29   24.70
 -15  -1  -3  168.48   69.89
 -15   1   3   69.09   44.20
 -15  -1  -3  160.08   39.80
 -15   1   3   80.39   46.30
  15  -1  -3   61.79   46.00
  15   1   3   34.60   43.00
  15   1   3   62.39   43.70
  15   1   3  118.69   35.90
  15  -1  -3   78.19   43.60
  15  -1  -3   92.69   35.80
  15   1   3  136.09   54.09
 -15  -1  -5  915.31  213.48
 -15   1   5 1309.47  181.68
 -15  -1  -5 1427.76  208.88
 -15   1   5  955.60  135.59
 -15   1   5  838.02  163.38
 -15  -1  -5  988.20  142.29
 -15  -1  -5 1085.29  169.88
  15  -1  -5 1340.67  181.18
  15   1   5 1166.88  167.88
  15  -1  -5 1082.39  159.88
  15   1   5  932.31  174.38
  15  -1  -5 1039.60  173.68
  15   1   5  969.30  136.39
  15   1   5  935.71  151.58
  15   1   5  949.80  186.68
 -15  -1  -7  319.17  146.59
 -15   1   7  388.36  109.89
 -15  -1  -7  479.85   88.39
 -15  -1  -7  259.87  128.19
 -15  -1  -7  461.85  107.99
  15  -1  -7  327.07   78.99
  15   1   7  472.25   90.89
  15  -1  -7  450.65  104.79
  15   1   7  380.26  115.29
  15   1   7  482.55  128.29
  15   1   7  347.77   92.99
  15  -1  -7  444.26  109.99
 -15  -1  -9  109.89   92.99
 -15  -1  -9  224.28  151.08
 -15  -1  -9   97.19  128.49
 -15   1   9   35.00   80.29
  15   1   9   35.70   69.69
  15  -1  -9   51.79   66.49
  15   1   9   48.50   72.89
  15   1   9  -35.10   70.09
  15  -1  -9  -37.30   69.89
 -17   1  -9    2.30   82.09
 -17   1  -9 -121.49  117.89
 -17   1  -9 -203.88  129.89
 -17  -1   9  -97.39   67.69
  17  -1   9  -48.70   69.39
  17   1  -9  -52.39   64.19
  17  -1   9    1.70   91.19
  17   1  -9   82.19   60.59
 -17  -1   7  -20.00   53.19
 -17  -1   7  -39.70   54.39
 -17   1  -7  -13.90   55.19
 -17   1  -7  -44.20   93.09
 -17   1  -7  101.79   93.69
  17  -1   7   48.80   82.49
  17   1  -7    2.20   42.50
  17  -1   7   47.70   47.90
  17  -1   7   11.50   62.79
  17   1  -7  106.19   66.99
  17   1  -7   51.29   50.09
  17  -1   7   37.30   71.09
 -17  -1   5  265.37   73.79
 -17   1  -5  170.28  102.89
 -17   1  -5  169.78  109.09
 -17   1  -5  207.38   68.79
 -17  -1   5  217.38   71.79
 -17   1  -5  187.58   47.20
  17  -1   5  170.68   67.79
  17   1  -5  176.28   72.49
  17  -1   5  257.07   79.99
  17  -1   5  229.18   43.60
  17   1  -5  187.98   65.39
  17  -1   5   91.19   82.99
  17   1  -5   99.89   62.79
 -17  -1   3   17.00   42.80
 -17  -1   3   43.40   29.10
 -17   1  -3   48.50   30.60
 -17   1  -3  141.09   35.60
 -17   1  -3   33.90   64.79
 -17   1  -3  123.29   74.49
 -17  -1   3  142.89   46.30
  17   1  -3   84.39   27.20
  17  -1   3  108.19   36.90
  17  -1   3   51.19   62.59
  17  -1   3  107.09   52.39
  17   1  -3   89.79   48.20
  17   1  -3   67.59   33.40
  17   1  -3   24.90   43.30
  17  -1   3  102.19   55.19
 -17   1  -1  474.45   85.29
 -17  -1   1  508.25   99.39
 -17   1  -1  569.84  124.99
 -17   1  -1  563.04   99.69
 -17   1  -1  569.64  134.89
 -17   1  -1  391.46   77.79
 -17  -1   1  669.13   84.99
 -17  -1   1  412.36  112.49
 -17   1  -1  466.55   75.79
  17  -1   1  580.44  112.39
  17  -1   1  565.64   92.99
  17  -1   1  537.95  104.89
  17   1  -1  414.86   92.09
  17   1  -1  390.66   91.89
  17   1  -1  516.95  100.09
  17  -1   1  684.93   93.19
 -17  -1  -1  444.06   96.79
 -17  -1  -1  598.74   78.69
 -17  -1  -1  464.15   66.49
 -17  -1  -1  417.56  109.69
 -17  -1  -1  508.85   88.19
 -17   1   1  484.65   94.09
 -17  -1  -1  387.36  120.49
 -17   1   1  475.15   62.59
 -17   1   1  640.94  128.59
  17  -1  -1  521.55  100.39
  17   1   1  393.16   93.89
  17   1   1  498.35  109.29
  17  -1  -1  563.44   98.49
  17   1   1  531.65   91.59
  17  -1  -1  549.35   95.19
 -17   1   3  101.99   51.09
 -17   1   3  148.99   46.10
 -17  -1  -3   54.39   26.70
 -17  -1  -3   18.40   30.60
 -17   1   3   76.99   28.90
 -17  -1  -3  145.59   69.79
 -17  -1  -3   84.09   84.19
  17   1   3  116.09   53.89
  17  -1  -3   33.90   43.90
  17   1   3  146.09   57.59
  17   1   3   65.99   62.89
  17  -1  -3    7.70   40.70
  17   1   3   80.99   35.90
  17  -1  -3   60.89   31.10
 -17  -1  -5  261.37   53.79
 -17  -1  -5  117.59   85.09
 -17   1   5  267.37   76.79
 -17  -1  -5   28.80   71.99
 -17   1   5  307.57   84.39
 -17  -1  -5  184.38   67.99
  17   1   5  340.87   81.49
  17   1   5  263.67   85.99
  17  -1  -5  129.59   58.69
  17  -1  -5  151.68   61.49
  17   1   5  131.99   85.39
  17   1   5  159.58   42.50
  17  -1  -5  117.99   64.39
 -17   1   7  -18.30   57.49
 -17  -1  -7   95.99   70.49
 -17  -1  -7   38.60   86.69
 -17  -1  -7  -50.99   63.39
  17   1   7   90.19   56.99
  17  -1  -7   34.40   52.29
  17  -1  -7   27.80   59.09
  17   1   7  238.68   94.19
  17   1   7   36.30   81.99
  17  -1  -7   31.70   52.59
  17   1   7   74.29   62.29
 -17  -1  -9 -151.28  144.29
 -17  -1  -9  -78.29  143.99
 -17   1   9  -11.00   75.79
 -17  -1  -9  -67.79   77.09
  17   1   9   24.10   72.49
  17  -1  -9  -18.10   66.49
  17   1   9  -41.80   93.49
  17  -1  -9   77.09   87.69
 -19   1  -9   54.79  157.18
 -19   1  -9  -58.89  151.88
 -19   1  -9   79.59   95.09
 -19  -1   9  -64.59   72.79
  19   1  -9  -23.10   84.19
  19  -1   9    6.60   89.49
  19   1  -9   79.19   86.39
  19  -1   9  -44.60  100.79
 -19  -1   7  -55.79   58.59
 -19   1  -7 -120.89  106.79
 -19  -1   7  -47.30   58.19
 -19   1  -7  -43.10   57.49
 -19   1  -7   17.50   85.49
  19  -1   7   92.79   66.19
  19  -1   7   14.20   70.09
  19   1  -7  -73.49   46.90
  19   1  -7  -46.70   49.70
  19  -1   7   19.90   66.89
  19   1  -7   15.40   67.69
 -19  -1   5   67.19   59.09
 -19   1  -5  140.99  101.79
 -19  -1   5   20.50   56.49
 -19   1  -5  -77.89   95.69
  19   1  -5   33.70   45.90
  19  -1   5    9.70   70.49
  19   1  -5   18.50   53.49
  19   1  -5   11.10   50.59
  19  -1   5  115.59   63.79
  19  -1   5   69.09   66.49
 -19   1  -3  454.05  138.59
 -19   1  -3  572.84   84.99
 -19  -1   3  508.65   93.99
 -19   1  -3  436.36  126.39
 -19  -1   3  408.56   96.49
  19   1  -3  548.95  107.89
  19  -1   3  496.15  106.79
  19  -1   3  458.45  116.09
  19   1  -3  453.85   83.09
  19   1  -3  580.44  107.49
  19  -1   3  470.55  100.19
  19  -1   3  423.86   84.09
 -19   1  -1   -0.10   23.00
 -19  -1   1   36.50   26.90
 -19   1  -1   13.90   51.59
 -19  -1   1   92.69   48.30
 -19   1  -1   46.80   65.69
 -19   1  -1   74.09   29.30
 -19   1  -1  -31.90   40.20
 -19   1  -1   46.60   36.40
 -19  -1   1   32.70   65.49
  19   1  -1   69.39   43.80
  19   1  -1   72.29   44.20
  19   1  -1   16.30   16.80
  19  -1   1  -32.80   29.30
  19  -1   1  -30.20   43.70
  19   1  -1   34.60   48.00
  19  -1   1   75.69   53.59
  19   1  -1   70.69   19.40
  19  -1   1    4.60   34.80
 -19   1   1  -41.80   26.50
 -19  -1  -1   61.79   72.79
 -19  -1  -1  -22.00   37.00
 -19   1   1   26.60   61.09
 -19  -1  -1   42.20   24.00
 -19  -1  -1   59.19   41.10
 -19  -1  -1   23.80   55.49
 -19  -1  -1   31.80   18.40
 -19  -1  -1   73.09   25.20
  19   1   1  -15.30   32.70
  19   1   1   33.60   35.60
  19   1   1  -25.70   44.90
  19  -1  -1   -6.10   42.80
  19  -1  -1   29.80   43.70
  19   1   1   63.69   42.40
  19  -1  -1   49.50   48.20
 -19   1   3  565.64  108.89
 -19  -1  -3  374.26  136.49
 -19   1   3  471.45   94.89
 -19  -1  -3  393.86   83.29
 -19  -1  -3  583.74  131.59
  19  -1  -3  663.13  109.99
  19   1   3  518.15   90.69
  19   1   3  519.15  126.79
  19  -1  -3  601.14  111.69
  19   1   3  390.16   96.69
  19   1   3  487.35  106.69
 -19   1   5  -39.50   44.60
 -19  -1  -5   53.89   97.19
 -19  -1  -5   23.50   40.30
 -19   1   5   40.70   55.89
 -19  -1  -5  385.56  148.19
  19  -1  -5   45.40   46.10
  19   1   5    8.30   49.30
  19  -1  -5   -3.50   50.99
  19   1   5  -15.80   59.89
  19   1   5  -12.60   26.30
  19   1   5    1.60   55.79
  19  -1  -5   50.79   49.30
 -19  -1  -7   75.59  101.69
 -19  -1  -7   -0.10  105.69
 -19   1   7   77.59   70.69
 -19  -1  -7  -29.80   63.09
 -19   1   7   48.30   67.49
  19   1   7  -46.30   60.89
  19  -1  -7  -61.59   58.49
  19   1   7   14.80   83.99
  19  -1  -7  -21.90   62.39
  19  -1  -7   10.80   57.19
  19   1   7  -12.50   51.49
 -19  -1  -9  -95.19  116.99
 -19  -1  -9  -14.20   86.89
 -19   1   9  -42.70   74.49
 -19  -1  -9 -183.48  142.89
  19  -1  -9 -103.79   64.49
  19  -1  -9  188.98   94.59
  19   1   9  140.09  118.79
 -21  -1   9   47.70  102.09
 -21  -1   7   -0.90   59.79
 -21  -1   7  218.18   87.59
 -21   1  -7  -50.59  103.69
 -21   1  -7   92.39  104.99
  21  -1   7   98.39   64.99
  21  -1   7   75.49   81.29
  21   1  -7    6.00   62.09
  21   1  -7  -11.10   60.69
  21  -1   7   33.50   94.99
  21   1  -7   91.49   74.99
 -21   1  -5   40.80   79.59
 -21  -1   5  -35.00   42.70
 -21  -1   5   60.79   64.99
 -21   1  -5   35.30   99.79
  21   1  -5   97.19   65.49
  21   1  -5  -30.50   47.70
  21  -1   5   34.10   67.99
  21   1  -5   20.70   55.89
  21  -1   5   33.60   61.19
  21  -1   5   71.99   81.69
 -21  -1   3  211.58   73.29
 -21   1  -3  209.48   54.69
 -21   1  -3  324.27  133.29
 -21  -1   3  336.37   69.19
 -21   1  -3  262.57  110.99
  21  -1   3  362.06   87.39
  21  -1   3  185.68   91.79
  21   1  -3  262.97   60.19
  21  -1   3  221.18   61.79
  21   1  -3   91.29   63.99
  21  -1   3  121.89   59.99
  21   1  -3  258.57   78.59
 -21   1  -1  999.50  135.59
 -21   1  -1 1074.79  172.48
 -21  -1   1  758.82  161.48
 -21   1  -1 1017.50  204.28
 -21  -1   1 1032.30  138.49
 -21  -1   1 1065.19  204.08
 -21   1  -1  902.81  210.78
  21  -1   1 1008.50  179.28
  21  -1   1 1185.18  180.58
  21   1  -1 1160.98  177.18
  21   1  -1  949.21  166.38
  21   1  -1 1058.59  168.28
  21  -1   1 1204.58  147.49
  21  -1   1  947.31  160.18
 -21  -1  -1  899.21  166.08
 -21   1   1  985.60  206.18
 -21  -1  -1 1328.57  211.08
 -21  -1  -1 1070.89  132.29
 -21  -1  -1 1071.39  160.38
 -21   1   1  725.83  158.58
 -21  -1  -1  954.40  211.48
  21   1   1 1098.89  177.68
  21  -1  -1  973.20  167.58
  21   1   1 1076.89  183.48
  21  -1  -1  952.20  172.78
  21  -1  -1 1109.89  172.18
  21   1   1  989.90  153.98
  21   1   1 1071.49  164.28
 -21   1   3  279.77   67.99
 -21  -1  -3  223.58   58.79
 -21   1   3  140.39   68.49
 -21  -1  -3  105.19   85.99
 -21  -1  -3  258.57  114.19
  21   1   3  112.19   85.89
  21  -1  -3  353.36   87.69
  21   1   3  260.27   63.79
  21   1   3  304.97   82.89
  21   1   3  247.98   72.79
  21  -1  -3  185.58   75.69
 -21   1   5  109.59   62.79
 -21  -1  -5   99.59  124.29
 -21   1   5   25.80   57.29
 -21  -1  -5  119.49  108.29
  21   1   5   77.59   86.09
  21   1   5   78.49   71.69
  21  -1  -5   86.89   62.39
  21  -1  -5  112.29   72.89
  21  -1  -5  -27.20   52.49
  21   1   5  -32.90   52.49
 -21  -1  -7   80.99  127.99
 -21  -1  -7   80.29  103.49
 -21   1   7   48.80   77.89
 -21   1   7   49.70   65.39
  21  -1  -7   -6.40   63.39
  21   1   7    0.60   53.69
  21  -1  -7   -5.30   63.49
  21   1   7   63.99   82.49
  21   1   7  -61.99   57.99
 -21   1   9   17.50   86.19
 -23   1  -7  215.48  154.78
 -23  -1   7  312.07  106.69
 -23  -1   7  181.08   95.29
 -23   1  -7   27.50  144.09
  23  -1   7  109.69   77.99
  23   1  -7  345.27  113.89
  23   1  -7  549.05  130.59
  23  -1   7  445.26  142.09
  23  -1   7  253.17  112.79
 -23   1  -5  328.87  135.49
 -23  -1   5  411.76  109.39
 -23   1  -5  213.28  132.59
 -23  -1   5  435.96  103.49
  23   1  -5  463.15  110.99
  23  -1   5  537.55  121.89
  23   1  -5  556.34  116.79
  23  -1   5  590.74  150.58
  23   1  -5  354.96  105.19
  23  -1   5  491.65  118.09
 -23   1  -3   75.09  112.79
 -23   1  -3  149.69  120.69
 -23  -1   3   24.50   56.49
 -23  -1   3  -36.40   34.90
  23  -1   3   73.49   81.49
  23  -1   3   93.29   58.99
  23   1  -3  -32.40   48.40
  23  -1   3   12.50   38.70
  23   1  -3  -49.70   49.00
  23  -1   3  -62.79   48.90
 -23  -1   1 -114.89   73.69
 -23   1  -1   94.79   65.09
 -23   1  -1 -165.98   71.69
 -23  -1   1   45.10   40.50
 -23   1  -1  -56.89   86.99
 -23  -1   1  -28.00   49.30
  23   1  -1   25.40   40.60
  23  -1   1   28.20   42.80
  23   1  -1  -16.30   51.99
  23   1  -1   22.80   50.29
  23  -1   1   19.00   41.70
  23  -1   1   64.09   60.39
  23  -1   1  155.48   73.49
 -23  -1  -1  -66.89   54.39
 -23  -1  -1   80.29   44.80
 -23  -1  -1 -185.08   82.99
 -23   1   1   46.00   34.60
 -23   1   1 -148.99   70.59
 -23  -1  -1  -11.00   49.70
 -23   1   1    0.30   47.60
  23  -1  -1   60.09   55.09
  23   1   1  128.59   48.90
  23  -1  -1   15.60   41.70
  23  -1  -1  -60.89   46.90
  23   1   1  -11.40   52.49
  23   1   1    2.20   43.60
  23   1   1   99.39   70.29
 -23   1   3    1.90   43.30
 -23  -1  -3  299.77  120.59
 -23  -1  -3  -17.00   39.60
 -23   1   3   35.60   54.99
 -23  -1  -3   -8.90  100.79
  23   1   3  -13.40   45.50
  23   1   3  -46.00   50.39
  23  -1  -3  -15.80   47.50
  23   1   3  -34.60   70.49
  23   1   3  -17.40   33.20
  23  -1  -3   39.80   59.79
 -23  -1  -5  227.88  127.49
 -23  -1  -5  331.67  164.18
 -23   1   5  598.44  116.69
 -23   1   5  425.96  112.09
  23  -1  -5  514.05  117.59
  23   1   5  496.75  116.79
  23  -1  -5  458.15  105.59
  23  -1  -5  289.57  101.39
  23   1   5  450.15  115.59
  23   1   5  281.87  110.29
 -23   1   7  169.98   89.69
 -23   1   7  232.58  101.99
 -23  -1  -7  167.88  176.28
  23   1   7  234.28  119.79
  23  -1  -7  230.68  104.09
  23  -1  -7  109.69   90.99
  23   1   7  268.27  129.19
  23   1   7  193.38   79.09
 -25   1  -7  308.17  215.98
 -25  -1   7  -43.70   72.19
 -25  -1   7    5.70   69.49
  25   1  -7  123.99   96.09
  25  -1   7  -37.10   69.29
  25  -1   7   36.20   96.09
  25   1  -7  178.48  103.19
 -25   1  -5   30.40  141.49
 -25  -1   5  160.88   73.59
 -25  -1   5  203.78   88.49
 -25   1  -5  323.07  152.38
  25  -1   5  113.39  102.99
  25  -1   5  167.68   85.59
  25   1  -5   19.40   63.79
  25   1  -5  180.08   82.39
  25  -1   5   53.39   75.69
  25   1  -5  246.58   96.69
 -25   1  -3  142.99  123.59
 -25   1  -3   -9.20   67.09
 -25  -1   3   89.29   73.99
 -25   1  -3   38.90  122.19
  25  -1   3  150.58   77.59
  25  -1   3  113.89   93.09
  25  -1   3  159.98   60.09
  25   1  -3  124.79   71.79
  25  -1   3  213.18   78.39
  25   1  -3  196.98   80.69
 -25   1  -1  109.89   72.19
 -25  -1   1  206.38   79.29
 -25  -1   1  199.18  105.09
 -25   1  -1   86.49  115.29
 -25   1  -1  451.45  134.09
  25  -1   1   68.59   71.59
  25   1  -1  246.58   82.79
  25   1  -1  334.47   84.99
  25   1  -1  266.77   80.89
  25  -1   1  131.49   90.69
  25  -1   1  336.57   80.39
 -25   1   1  164.88  108.49
 -25  -1  -1   59.09   85.19
 -25   1   1  196.88   78.99
 -25  -1  -1  298.87   89.89
 -25  -1  -1   22.40   95.09
  25  -1  -1  250.37   82.59
  25   1   1  273.47   79.89
  25   1   1  208.38   87.79
  25   1   1  348.17  101.29
  25  -1  -1  255.57   78.79
  25  -1  -1  314.27   94.29
 -25  -1  -3   63.99  112.29
 -25   1   3  104.69   71.19
 -25  -1  -3  -16.40  109.69
 -25  -1  -3   37.70   73.09
 -25   1   3   73.79   52.39
  25  -1  -3  109.59   76.29
  25  -1  -3   48.30   63.09
  25   1   3   63.19   82.79
  25   1   3  128.09   60.99
  25   1   3  243.98   80.19
  25   1   3  161.68   82.29
 -25  -1  -5  365.16  158.48
 -25   1   5  190.38   87.59
 -25   1   5  144.59   74.19
 -25  -1  -5  -36.80  102.19
  25  -1  -5  236.78   91.19
  25  -1  -5    2.20   64.19
  25   1   5   84.79   81.09
  25   1   5   93.49   83.39
  25  -1  -5  304.37   93.69
  25   1   5  181.48  109.69
 -25   1   7  104.79   95.59
 -25   1   7  107.99   87.89
 -25  -1  -7  -93.49  157.28
  25   1   7   14.70   83.19
  25   1   7  -27.90  105.79
  25  -1  -7   57.99   89.79
  25  -1  -7  -27.60   73.59
  25   1   7   46.90   89.49
 -27   1  -5  221.08  192.28
 -27  -1   5  306.17  112.29
  27   1  -5  292.37  112.09
  27   1  -5  400.16  117.29
  27  -1   5  308.37  110.39
  27   1  -5  178.08   97.49
  27  -1   5  415.66  146.99
  27  -1   5  676.53  140.19
 -27   1  -3 -220.78   98.69
 -27  -1   3   23.20   53.09
 -27   1  -3  -66.59   93.29
 -27   1  -3   31.60   72.79
  27   1  -3   -1.60   65.79
  27   1  -3   84.09   72.39
  27  -1   3  -62.59   41.10
  27  -1   3   15.10   82.89
  27  -1   3  -81.39   54.59
 -27   1  -1  430.46  152.68
 -27   1  -1  392.16  109.69
 -27  -1   1  405.66  108.79
 -27  -1   1  350.66  146.69
  27  -1   1  357.26  124.89
  27  -1   1  419.16  100.99
  27  -1   1  357.56  111.59
  27   1  -1  510.25  113.99
  27   1  -1  374.76  105.59
  27   1  -1  172.98   85.39
 -27  -1  -1  367.66  109.69
 -27   1   1  498.45  154.38
 -27  -1  -1  372.86  145.49
 -27   1   1  275.27  101.99
  27   1   1  344.87  109.49
  27  -1  -1  280.57  102.59
  27   1   1  611.54  118.19
  27  -1  -1  406.66  109.39
  27   1   1  603.84  141.59
 -27  -1  -3   21.80   59.19
 -27   1   3 -117.69   56.59
 -27  -1  -3  -88.99  103.09
 -27  -1  -3  -98.29   74.69
  27  -1  -3  -33.40   60.69
  27   1   3 -122.39   55.79
  27   1   3    3.20   84.09
  27  -1  -3 -105.49   52.29
  27   1   3  -38.20   42.00
 -27  -1  -5  268.67  190.58
 -27   1   5  425.86  119.59
  27  -1  -5  265.47  102.89
  27   1   5  540.05  134.89
  27   1   5  248.28  107.69
  27  -1  -5  202.88  104.79
  27   1   5  426.36  148.59
  27  -1  -5  495.75  128.79
 -29  -1   5  192.08  103.69
 -29   1  -5   98.89  187.88
 -29   1  -5  156.18  119.39
  29   1  -5  192.38  109.79
  29  -1   5  169.08  100.79
  29   1  -5  332.67  115.49
  29  -1   5  114.69  110.19
  29   1  -5  159.18  107.29
 -29   1  -3  -82.09  124.89
 -29  -1   3  -28.20   71.69
 -29   1  -3  118.39   92.09
  29   1  -3   35.50   69.69
  29  -1   3   22.30   78.49
  29  -1   3  -16.40   93.99
  29   1  -3    9.80   82.09
 -29  -1   1  193.78   90.69
 -29   1  -1  145.59   86.89
 -29  -1   1  206.98  134.29
 -29   1  -1  122.19  112.59
  29  -1   1  276.67   93.29
  29  -1   1  177.18  100.69
  29   1  -1  193.58   80.99
  29   1  -1  243.28   93.19
  29  -1   1  109.19   73.99
 -29  -1  -1  109.99   85.99
 -29   1   1  401.26  107.29
 -29   1   1  329.87  143.19
 -29  -1  -1  191.78  140.29
  29   1   1  181.08   84.49
  29  -1  -1  209.98   86.99
  29   1   1  105.39   87.19
  29   1   1  132.69   94.79
  29  -1  -1  248.78   98.39
 -29  -1  -3 -147.89  121.39
 -29  -1  -3  -49.10   77.39
 -29   1   3  -12.40   73.79
  29   1   3   19.80   99.99
  29   1   3   84.09   81.09
  29  -1  -3  -21.50   53.09
  29  -1  -3   71.99   74.99
 -29  -1  -5  -12.00  112.49
 -29   1   5   68.39   93.49
 -29  -1  -5   71.39  179.28
  29   1   5  184.38  103.59
  29   1   5  205.58  139.69
  29  -1  -5   68.69   90.89
  29  -1  -5   28.00   80.19
  29  -1  -5   20.90   85.49
 -31  -1   3   23.80   92.29
 -31   1  -3  -10.20  165.88
 -31   1  -3  -10.10   87.99
  31  -1   3 -107.09   77.29
  31   1  -3    1.70   81.49
  31   1  -3  100.19   89.59
 -31   1  -1   47.90   87.19
 -31  -1   1  208.28  100.89
  31   1  -1   71.69   79.89
  31   1  -1  213.38   90.59
  31  -1   1  134.09   96.69
  31  -1   1   69.69   79.39
 -31  -1  -1  214.18   86.89
 -31   1   1   87.79   86.49
 -31   1   1 -190.78  129.89
  31   1   1  108.29   95.39
  31   1   1   48.50   99.79
  31  -1  -1  -35.40   83.19
  31   1   1  129.49   75.89
  31  -1  -1  177.28   87.09
 -31  -1  -3  -55.09   84.49
 -31  -1  -3   51.59  157.98
 -31   1   3  208.28  103.09
  31   1   3   58.19   80.19
  31  -1  -3  -12.20   80.39
  31   1   3   40.80  115.59
  31  -1  -3   19.30   83.59
 -33   1  -1  -42.10   90.99
 -33  -1   1  175.08  104.69
  33   1  -1  126.59   94.79
  33  -1   1   99.09   81.59
 -33   1   1  191.98  105.89
 -33  -1  -1    8.80   94.69
  33   1   1   94.59   80.19
  33  -1  -1   75.79   88.79
   0  -2  10  146.59   91.49
   0   2 -10   27.20   68.49
   0   2 -10   42.20  114.39
   0  -2  10   31.80   76.99
   0  -2   8    2.70   35.50
   0   2  -8   38.90   53.89
   0  -2   8  -43.90   48.30
   0  -2   8   83.99   67.59
   0   2  -8  -20.50   55.99
   0   2  -8  -15.90   30.50
   0  -2   6 4604.34  539.85
   0  -2   6 4345.37  524.85
   0   2  -6 4096.59  521.65
   0   2  -6 4504.55  535.75
   0  -2   6 3881.51  534.95
   0   2  -6 3946.21  557.74
   0  -2   4  -24.60   16.80
   0  -2   4  -16.00   15.10
   0  -2   4   36.80   35.10
   0   2  -4  -11.20   24.80
   0   2  -4   15.90   42.60
   0   2  -4   -7.00    9.10
   0   2  -4  -14.00   16.40
   0   2  -4  -25.20   26.30
   0  -2   4   -7.80   34.50
   0   2  -2  860.61  101.59
   0   2  -2  919.61  114.89
   0  -2   2  686.63  103.19
   0  -2   2  742.63  102.49
   0  -2   2  576.64  108.19
   0   2  -2  890.31  105.89
   0   2  -2  788.42   98.89
   0  -2   2  751.82   98.49
   0  -2   2  707.33  104.79
   0   2  -2  764.32  103.09
   0  -2   2  772.82  100.89
   0   2  -2  816.22  102.19
   0   2  -2  862.91  106.79
   0  -2   0   -1.60    2.00
   0  -2   0    2.10    2.90
   0   2   0   -5.60    2.10
   0   2   0    1.20    2.10
   0   2   0    0.10    2.50
   0   2   0    0.90    4.60
   0  -2   0   -2.80    4.60
   0  -2   0    3.60    2.70
   0   2   0   -8.80    1.80
   0   2   2  778.32  106.19
   0  -2  -2  936.61  120.49
   0  -2  -2  893.51  106.39
   0   2   2  708.93  110.49
   0   2   2  703.03  107.79
   0   2   2  748.13  114.69
   0  -2  -2  759.02  109.49
   0  -2  -2 1000.30  109.79
   0  -2  -2  847.12  112.79
   0   2   4   27.20   16.80
   0  -2  -4  -12.70   38.30
   0  -2  -4    2.50   20.50
   0   2   4   13.00   31.90
   0  -2  -4   -3.30   29.90
   0   2   4  -27.70   13.70
   0   2   4  -30.20   31.50
   0  -2  -4   41.10   29.20
   0   2   6 4582.34  541.95
   0   2   6 4231.28  527.25
   0   2   6 4075.59  542.85
   0  -2  -6 4280.47  565.94
   0  -2  -6 4419.66  531.65
   0  -2  -6 4164.68  540.25
   0   2   6 4103.69  543.65
   0   2   8   28.60   57.39
   0  -2  -8  -19.50   48.40
   0   2   8  -41.10   48.60
   0   2   8   32.30   30.00
   0  -2  -8   -9.90   32.20
   0  -2  -8   58.49   81.09
   0   2  10  140.49   91.19
   0   2  10   18.00   74.99
   0  -2 -10   52.29  118.49
   0  -2 -10   76.39   77.79
  -2  -2  10  196.48  101.09
  -2  -2  10   35.90   73.29
  -2   2 -10  110.99   80.39
  -2   2 -10  -35.50  100.79
   2   2 -10   41.70  115.29
   2  -2  10   60.59   79.79
   2   2 -10   76.19   73.19
   2  -2  10  138.19   92.99
  -2   2  -8   39.10   81.69
  -2   2  -8   21.40   48.00
  -2  -2   8   28.70   55.29
  -2  -2   8   24.90   56.59
  -2   2  -8   38.00   35.50
  -2  -2   8    2.30   29.70
   2  -2   8   53.29   64.89
   2   2  -8   44.60   85.29
   2  -2   8   54.99   41.30
   2   2  -8   31.60   58.09
   2   2  -8   51.29   40.00
   2  -2   8  -21.60   52.49
  -2  -2   6  263.77   76.39
  -2  -2   6  274.77   73.39
  -2  -2   6  244.38   51.49
  -2   2  -6  197.98   46.80
  -2   2  -6  203.18   81.19
  -2   2  -6  414.56   74.29
   2   2  -6  303.27   97.29
   2  -2   6  236.98   68.79
   2  -2   6  365.36   82.49
   2  -2   6  243.48   58.19
   2  -2   6  225.18   46.70
   2   2  -6  291.37   57.59
   2   2  -6  290.17   72.79
  -2   2  -4  251.57   76.49
  -2  -2   4  168.98   50.99
  -2   2  -4  225.68   51.49
  -2   2  -4  184.08   30.90
  -2   2  -4  225.68   34.80
  -2  -2   4  199.38   41.20
  -2  -2   4  130.79   35.90
  -2  -2   4  106.49   51.09
   2  -2   4  176.78   42.90
   2   2  -4  243.88   50.89
   2  -2   4  118.79   51.69
   2   2  -4  302.17   54.59
   2   2  -4  201.38   70.29
   2  -2   4  128.59   49.60
   2   2  -4  142.49   38.00
   2   2  -4  235.58   31.20
   2   2  -4  160.18   35.60
   2  -2   4  138.19   31.40
  -2  -2   2 1536.25  195.18
  -2  -2   2 1586.74  192.28
  -2   2  -2 1521.65  187.68
  -2  -2   2 1548.35  196.08
  -2   2  -2 1363.36  204.78
  -2  -2   2 1646.94  195.68
  -2   2  -2 1473.85  193.38
  -2   2  -2 1575.14  195.68
  -2   2  -2 1680.63  199.18
  -2  -2   2 1653.73  197.08
  -2  -2   2 1533.55  192.88
  -2   2  -2 1437.06  190.08
   2   2  -2 1565.64  190.48
   2  -2   2 1594.14  194.38
   2   2  -2 1739.03  195.88
   2  -2   2 1412.36  197.18
   2   2  -2 1481.95  195.58
   2  -2   2 1456.55  190.38
   2  -2   2 1552.84  199.18
   2  -2   2 1608.94  187.78
   2  -2   2 1604.84  193.78
   2   2  -2 1559.04  193.38
   2   2  -2 1407.66  194.88
   2  -2   2 1534.25  195.98
   2   2  -2 1512.55  191.88
  -2  -2   0 2029.20  249.28
  -2   2   0 2121.69  248.68
  -2  -2   0 1883.11  248.98
  -2  -2   0 2141.09  251.37
  -2   2   0 2242.18  251.97
  -2   2   0 2148.98  249.28
  -2  -2   0 2189.98  250.67
  -2   2   0 2038.60  252.07
  -2  -2   0 2067.99  247.68
  -2   2   0 1943.01  247.98
   2  -2   0 2223.38  249.58
   2  -2   0 2276.37  252.17
   2  -2   0 1978.10  249.18
   2   2   0 2158.78  251.27
   2   2   0 1773.52  246.78
   2  -2   0 2176.68  248.18
   2   2   0 1920.41  249.18
   2   2   0 1831.92  250.17
   2  -2   0 1884.11  248.28
   2   2   0 1859.11  248.98
   2   2   0 2052.19  247.78
  -2   2   2 1537.45  192.48
  -2  -2  -2 1582.84  189.58
  -2   2   2 1529.65  183.68
  -2  -2  -2 1597.74  193.78
  -2   2   2 1691.33  192.98
  -2  -2  -2 1568.54  187.18
  -2   2   2 1606.74  186.48
  -2   2   2 1295.17  188.08
  -2  -2  -2 1109.79  189.18
  -2   2   2 1147.79  188.58
  -2  -2  -2 1559.14  190.48
  -2  -2  -2 1660.43  199.38
  -2  -2  -2 1481.15  184.18
   2  -2  -2 1504.65  183.68
   2  -2  -2 1577.14  186.38
   2   2   2 1516.85  189.78
   2   2   2 1089.59  190.78
   2   2   2 1489.45  198.18
   2  -2  -2 1632.64  191.88
   2   2   2 1644.44  187.08
   2   2   2 1618.44  190.28
   2   2   2 1534.45  184.18
   2   2   2 1508.45  194.58
   2  -2  -2 1585.74  193.28
   2  -2  -2 1512.75  189.58
   2  -2  -2 1494.25  189.08
  -2  -2  -4  200.18   39.30
  -2  -2  -4  189.18   68.19
  -2  -2  -4  202.58   49.30
  -2   2   4  183.78   53.59
  -2   2   4   75.89   39.10
  -2   2   4  132.59   28.60
  -2   2   4  147.59   47.60
   2   2   4  204.48   52.99
   2  -2  -4  144.19   61.79
   2  -2  -4  214.08   41.90
   2  -2  -4  231.78   50.29
   2   2   4  248.98   57.49
   2   2   4  154.08   23.60
   2  -2  -4  256.77   47.20
   2   2   4  165.98   36.70
  -2   2   6  264.27   74.29
  -2  -2  -6  385.36   61.39
  -2   2   6  296.47   78.79
  -2  -2  -6  246.58   69.79
  -2  -2  -6  308.57   95.29
  -2   2   6  285.47   48.50
   2  -2  -6  236.28   56.09
   2   2   6  318.27   78.59
   2  -2  -6  194.98   62.29
   2  -2  -6  303.87  100.79
   2   2   6  216.48   71.79
   2   2   6  273.97   79.29
   2   2   6  220.78   52.89
  -2  -2  -8   63.29   41.20
  -2   2   8  132.59   75.49
  -2  -2  -8  -94.79   39.40
  -2   2   8   18.80   61.59
  -2  -2  -8  -47.10   67.09
   2   2   8   36.80   38.60
   2   2   8   20.50   54.49
   2  -2  -8   -9.60   33.00
   2  -2  -8  -24.10   69.29
   2   2   8   93.29   68.89
   2  -2  -8  -20.80   34.60
  -2  -2 -10  -63.69   97.29
  -2   2  10  217.58  108.79
  -2  -2 -10  -29.30   62.29
  -2   2  10   99.69   72.79
   2  -2 -10   79.79   74.09
   2  -2 -10  162.28  129.69
   2   2  10  136.59   85.39
   2   2  10  -35.90   70.49
  -4  -2  10  -38.80   66.99
  -4   2 -10  -49.40  101.09
  -4   2 -10  105.89   81.89
  -4  -2  10   99.39   71.59
  -4   2 -10  -53.39   74.89
   4  -2  10   31.30   78.79
   4   2 -10  131.29   81.49
   4   2 -10   23.90  105.99
   4  -2  10   74.99   65.49
  -4  -2   8   63.59   57.79
  -4  -2   8   -3.20   58.09
  -4   2  -8   -1.10   49.80
  -4   2  -8   59.79   94.89
  -4  -2   8   78.39   33.20
   4   2  -8  -11.50   81.59
   4   2  -8   39.10   57.49
   4  -2   8   19.40   56.79
   4  -2   8   43.90   47.70
   4  -2   8   -4.00   62.79
   4   2  -8  -31.40   37.20
  -4   2  -6 1027.70  151.38
  -4   2  -6  945.21  189.68
  -4  -2   6  964.70  155.48
  -4   2  -6  961.30  120.29
  -4  -2   6  774.82  127.09
  -4   2  -6  914.11  115.59
  -4  -2   6 1031.70  155.98
   4  -2   6  926.41  119.29
   4   2  -6 1053.79  141.59
   4  -2   6  880.61  137.99
   4  -2   6  918.31  158.58
   4  -2   6  927.51  154.28
   4   2  -6  870.41  112.79
   4   2  -6  693.03  169.68
   4   2  -6  958.10  152.08
  -4   2  -4  671.53  102.39
  -4   2  -4  844.72  101.29
  -4   2  -4  917.01  124.49
  -4  -2   4  825.32  107.19
  -4  -2   4  738.53  125.79
  -4  -2   4  817.92  122.39
  -4   2  -4  920.61  154.78
   4   2  -4  817.92  125.79
   4  -2   4  758.92  100.39
   4   2  -4  731.63  108.79
   4  -2   4  832.62  112.89
   4   2  -4  796.12  102.59
   4  -2   4  781.32  103.89
   4   2  -4  776.82  105.59
   4   2  -4  816.52  111.29
   4  -2   4  879.71  133.19
   4  -2   4  931.31  128.59
   4  -2   4  819.52  135.49
  -4   2  -2 3528.55  501.35
  -4  -2   2 3668.83  500.65
  -4   2  -2 3908.81  510.65
  -4  -2   2 4089.29  503.95
  -4  -2   2 4293.17  500.65
  -4  -2   2 3772.22  502.05
  -4   2  -2 4256.97  501.95
  -4   2  -2 4405.56  516.25
  -4   2  -2 3938.11  500.05
  -4  -2   2 3771.12  502.95
  -4   2  -2 4595.84  509.15
   4   2  -2 4473.55  500.75
   4   2  -2 4198.18  503.35
   4   2  -2 4249.47  504.35
   4  -2   2 3722.33  501.95
   4   2  -2 4190.28  503.25
   4   2  -2 4348.27  501.65
   4  -2   2 4347.86  500.85
   4   2  -2 4050.19  503.55
   4  -2   2 4794.62  495.15
   4   2  -2 3934.91  499.65
   4  -2   2 3381.36  503.25
   4  -2   2 4087.69  501.45
   4  -2   2 3973.10  507.75
  -4   2   0 1470.55  175.28
  -4   2   0 1455.95  168.68
  -4   2   0 1234.58  174.68
  -4  -2   0 1414.96  170.38
  -4   2   0 1266.07  165.98
  -4  -2   0 1444.16  175.88
  -4  -2   0 1258.97  170.78
  -4   2   0 1595.84  170.38
  -4  -2   0 1446.96  164.88
  -4   2   0 1423.46  168.08
  -4  -2   0 1441.06  169.58
  -4   2   0 1201.28  167.58
  -4  -2   0 1262.17  168.68
  -4  -2   0 1308.47  164.28
   4  -2   0 1297.27  166.08
   4  -2   0 1334.97  169.78
   4   2   0 1447.76  169.78
   4  -2   0 1296.07  168.18
   4   2   0 1263.17  168.28
   4   2   0 1366.76  168.98
   4  -2   0 1436.86  168.18
   4  -2   0 1432.76  174.98
   4  -2   0 1255.77  169.48
   4   2   0 1463.15  175.28
   4   2   0 1367.56  171.38
   4  -2   0 1265.87  173.28
   4   2   0 1300.67  164.78
  -4  -2  -2 4024.70  489.75
  -4   2   2 4172.08  493.95
  -4   2   2 3711.83  491.05
  -4  -2  -2 4313.07  493.45
  -4  -2  -2 4580.24  495.55
  -4   2   2 4102.09  492.55
  -4  -2  -2 4112.49  502.75
  -4  -2  -2 4087.19  488.55
  -4   2   2 3784.02  487.55
  -4   2   2 4137.19  492.15
   4  -2  -2 4412.96  494.25
   4  -2  -2 4019.10  492.55
   4   2   2 4287.77  488.35
   4   2   2 3537.35  498.85
   4   2   2 3433.36  487.65
   4  -2  -2 4009.10  488.15
   4  -2  -2 3962.70  491.25
   4  -2  -2 4135.59  492.75
   4   2   2 3738.53  489.55
   4  -2  -2 3993.10  483.85
   4   2   2 3839.82  492.05
  -4   2   4  908.21  130.69
  -4   2   4  754.22   99.59
  -4  -2  -4  841.12  123.89
  -4  -2  -4  788.02  105.29
  -4  -2  -4  712.73  100.39
  -4  -2  -4  679.43  146.29
  -4   2   4  899.91  124.49
   4   2   4  976.70  138.29
   4   2   4  733.33  100.49
   4  -2  -4  737.63  116.09
   4  -2  -4  824.82  123.59
   4   2   4  817.72  104.79
   4  -2  -4  829.12   99.59
   4  -2  -4  790.62  105.39
   4   2   4  698.03  119.69
  -4   2   6 1217.78  157.78
  -4   2   6  813.32  110.99
  -4  -2  -6  990.50  186.18
  -4   2   6  969.70  156.18
  -4  -2  -6  805.82  118.89
  -4  -2  -6  849.22  143.39
   4   2   6  762.92  147.59
   4  -2  -6  886.81  146.79
   4   2   6  694.33  120.39
   4   2   6  854.41  131.29
   4  -2  -6  950.50  136.19
   4   2   6  948.81  157.98
   4  -2  -6 1025.80  138.49
   4  -2  -6  737.53  166.48
   4   2   6  967.10  149.59
  -4   2   8   32.40   62.19
  -4  -2  -8   72.39   40.50
  -4  -2  -8   48.20   54.59
  -4   2   8   74.59   54.19
  -4  -2  -8  -56.79   71.29
   4   2   8  -14.20   35.10
   4  -2  -8  127.29   49.00
   4   2   8  -17.10   54.79
   4  -2  -8  -91.79   69.79
   4  -2  -8  111.19   55.39
   4   2   8  -39.70   48.40
  -4  -2 -10   -5.50   65.99
  -4  -2 -10    9.60  100.69
  -4   2  10  -79.69   62.99
  -4   2  10  163.58  101.59
   4  -2 -10    9.80   79.39
   4  -2 -10 -103.89   57.09
   4  -2 -10  -93.69   86.99
   4   2  10   23.50   75.09
   4   2  10  155.88   79.59
  -6   2 -10  263.77  147.69
  -6   2 -10  276.47   95.19
  -6  -2  10  176.58   95.69
  -6   2 -10  128.99  129.69
  -6  -2  10  180.18   94.19
   6  -2  10  162.98   91.49
   6  -2  10   43.70   91.39
   6   2 -10  329.57  101.99
   6   2 -10  285.37  126.69
  -6   2  -8   61.89  104.79
  -6  -2   8  266.17   85.59
  -6   2  -8  145.79   70.69
  -6   2  -8  186.58  118.99
  -6  -2   8  304.57   91.19
   6  -2   8  150.48   66.09
   6   2  -8  234.78  108.79
   6  -2   8  242.58   85.39
   6   2  -8  196.38   78.59
   6  -2   8  222.38   90.09
   6   2  -8  391.46   78.39
  -6   2  -6   -6.90   61.19
  -6   2  -6    1.20   61.19
  -6   2  -6   16.60   20.50
  -6   2  -6   19.20   37.60
  -6  -2   6   -1.50   37.80
  -6  -2   6   28.50   44.50
   6  -2   6    8.90   14.30
   6  -2   6   62.19   47.50
   6  -2   6   20.90   33.10
   6   2  -6    2.30   57.19
   6  -2   6  -41.10   41.80
   6  -2   6  -21.60   36.90
   6   2  -6   -3.30   16.20
   6   2  -6   43.40   35.60
   6   2  -6    1.80   31.90
   6   2  -6  -25.00   37.70
   6   2  -6   -2.30   21.10
  -6  -2   4 1994.30  237.68
  -6  -2   4 2093.69  244.48
  -6   2  -4 1847.52  238.58
  -6   2  -4 1800.22  230.48
  -6   2  -4 1792.72  262.17
  -6  -2   4 1827.92  239.98
  -6   2  -4 1677.43  254.17
   6  -2   4 1804.92  243.08
   6  -2   4 2315.97  233.68
   6   2  -4 1741.23  239.58
   6   2  -4 1596.24  229.48
   6   2  -4 1704.93  229.58
   6   2  -4 1802.72  237.58
   6  -2   4 1814.62  223.98
   6  -2   4 1984.70  240.18
   6   2  -4 1784.92  230.58
  -6   2  -2   98.49   43.90
  -6  -2   2  165.68   37.10
  -6   2  -2   84.49   49.30
  -6  -2   2  110.89   28.80
  -6  -2   2  117.09   32.10
  -6   2  -2  133.29   31.70
  -6  -2   2   80.69   33.70
  -6   2  -2  158.98   34.60
  -6  -2   2  139.99   31.70
  -6   2  -2  119.39   31.10
   6  -2   2  104.89   33.40
   6   2  -2   82.19   30.10
   6   2  -2  169.58   36.00
   6  -2   2  115.89   29.70
   6   2  -2  113.19   31.60
   6   2  -2  100.69   31.20
   6  -2   2   91.89   37.40
   6   2  -2  111.79   25.90
   6  -2   2  103.69   20.10
   6   2  -2  150.78   31.10
   6  -2   2  105.69   30.60
   6  -2   2   92.39   43.10
   6   2  -2  127.49   29.60
   6  -2   2   40.40   29.70
   6   2  -2   79.59   28.40
  -6  -2   0  103.99   16.10
  -6   2   0   70.49   39.00
  -6   2   0   63.39   24.70
  -6  -2   0   94.59   30.40
  -6   2   0  110.89   26.40
  -6  -2   0   80.89   16.60
  -6  -2   0   99.19   29.60
  -6   2   0   93.39   27.80
  -6   2   0  133.29   40.70
  -6  -2   0  100.49   34.10
  -6  -2   0  114.59   28.80
  -6   2   0  157.98   33.50
  -6  -2   0   99.79   44.00
   6   2   0   97.09   36.20
   6   2   0  111.39   29.50
   6  -2   0   71.29   26.40
   6  -2   0  127.79   33.90
   6   2   0   56.69   29.40
   6  -2   0   66.59   36.30
   6   2   0   78.79   26.50
   6  -2   0  117.69   42.90
   6  -2   0   59.99   28.40
   6  -2   0   89.19   24.40
   6  -2   0  117.99   22.50
   6   2   0  119.19   35.60
  -6   2   2   94.69   32.40
  -6   2   2   18.50   21.90
  -6  -2  -2  108.89   34.30
  -6   2   2  140.89   25.50
  -6  -2  -2  137.09   36.40
  -6  -2  -2   96.89   38.30
  -6   2   2  142.29   37.40
  -6  -2  -2  121.89   39.10
  -6  -2  -2   54.59   36.80
  -6  -2  -2  125.29   27.80
  -6  -2  -2  118.19   29.20
  -6   2   2  161.48   32.40
   6   2   2   98.09   26.70
   6  -2  -2  122.49   31.70
   6  -2  -2  139.19   44.80
   6   2   2  170.08   49.70
   6   2   2   63.39   26.70
   6   2   2   42.50   38.30
   6  -2  -2  105.29   30.20
   6  -2  -2  129.69   36.50
   6   2   2  141.19   35.10
   6  -2  -2  107.29   34.70
   6  -2  -2  174.88   35.50
  -6  -2  -4 1845.42  240.18
  -6  -2  -4 1912.71  230.38
  -6  -2  -4 1610.94  254.27
  -6   2   4 1607.44  233.98
  -6   2   4 1980.10  229.58
  -6   2   4 1999.50  242.58
   6  -2  -4 1748.63  226.48
   6   2   4 1729.43  236.38
   6  -2  -4 1656.53  237.68
   6  -2  -4 1837.72  224.98
   6  -2  -4 1816.62  228.98
   6  -2  -4 1678.13  239.18
   6   2   4 1971.70  230.78
   6   2   4 2114.59  230.88
  -6   2   6   -1.20   44.30
  -6   2   6  -35.80   37.40
  -6  -2  -6  -18.40   38.20
  -6  -2  -6    4.50   38.10
   6  -2  -6   -2.30   12.50
   6  -2  -6   32.00   30.40
   6   2   6   40.90   40.70
   6   2   6   -8.10   21.50
   6  -2  -6  -48.60   44.00
   6  -2  -6   35.40   38.40
   6   2   6  -25.20   44.10
   6  -2  -6  -34.70   24.00
   6   2   6   -7.80   16.40
   6   2   6   75.79   58.89
  -6  -2  -8  266.67  114.19
  -6   2   8  370.46   92.69
  -6  -2  -8  258.07   84.79
  -6   2   8  279.37   96.99
   6  -2  -8  395.86   94.09
   6  -2  -8  249.38  113.39
   6   2   8  293.37  106.39
   6   2   8  307.67   73.59
   6   2   8  188.98   91.29
   6   2   8  273.67   90.49
   6  -2  -8  297.17   75.59
  -6   2  10   83.59   90.19
  -6  -2 -10  -39.40  104.29
  -6   2  10   32.40   75.39
  -6  -2 -10  204.78   88.69
  -6  -2 -10   84.79   98.29
   6  -2 -10  278.67  126.89
   6   2  10  199.98   99.89
   6   2  10  100.39   84.29
   6  -2 -10  141.99   77.79
   6  -2 -10  266.57   92.39
  -8   2 -10  205.88  141.09
  -8  -2  10  266.37   95.49
  -8  -2  10  268.17  106.39
  -8   2 -10  169.18  143.09
  -8   2 -10  166.98   87.19
   8  -2  10   84.49   91.89
   8   2 -10  231.58   97.99
   8   2 -10  147.79   70.69
   8  -2  10  116.79   98.59
   8   2 -10  109.69  128.29
  -8  -2   8  656.93  117.19
  -8   2  -8  220.28  101.29
  -8   2  -8  323.37  136.09
  -8   2  -8  368.16   98.69
  -8  -2   8  485.15  114.69
   8  -2   8  282.87   83.29
   8   2  -8  434.16   93.19
   8   2  -8  228.48  113.79
   8  -2   8  495.95  117.79
   8   2  -8  360.16  100.09
   8  -2   8  296.97   95.49
  -8   2  -6  207.58   60.29
  -8  -2   6  257.47   67.09
  -8   2  -6  156.08   85.79
  -8   2  -6   95.59   73.59
  -8   2  -6  217.08   49.99
  -8  -2   6  173.58   67.49
   8   2  -6  150.88   44.70
   8  -2   6   95.09   38.70
   8  -2   6  188.48   70.99
   8   2  -6  216.28   41.90
   8  -2   6  162.28   73.79
   8  -2   6   60.39   54.09
   8   2  -6  162.08   55.19
   8   2  -6  230.98   68.89
   8  -2   6  170.48   56.69
   8   2  -6  202.38   43.40
   8  -2   6  176.88   26.60
  -8  -2   4  451.95   91.69
  -8   2  -4  426.36   83.39
  -8  -2   4  499.95   80.29
  -8  -2   4  523.05   85.09
  -8   2  -4  422.26  111.09
  -8   2  -4  529.75   85.69
  -8  -2   4  486.75   89.69
  -8   2  -4  428.96  113.99
   8   2  -4  579.04   95.79
   8   2  -4  595.34   92.19
   8   2  -4  527.25   77.59
   8  -2   4  520.55   99.89
   8   2  -4  447.46   77.29
   8  -2   4  512.75   81.29
   8   2  -4  472.65   69.09
   8  -2   4  414.66  101.69
   8  -2   4  587.94   92.09
   8  -2   4  503.75   63.69
  -8   2  -2 3512.35  436.26
  -8   2  -2 3034.90  411.86
  -8   2  -2 3543.15  408.46
  -8  -2   2 3130.79  409.46
  -8   2  -2 3521.55  425.96
  -8  -2   2 3551.04  415.86
  -8   2  -2 3491.95  415.36
  -8   2  -2 3465.55  414.86
  -8  -2   2 2995.10  413.66
  -8  -2   2 3118.79  417.06
   8   2  -2 3218.18  414.76
   8  -2   2 3254.27  417.36
   8  -2   2 3198.08  413.76
   8  -2   2 3339.57  424.06
   8   2  -2 3183.18  425.06
   8   2  -2 3250.47  411.26
   8   2  -2 3705.13  410.16
   8  -2   2 3179.18  415.16
   8  -2   2 3235.28  409.16
   8   2  -2 3779.12  411.86
   8   2  -2 3514.25  418.26
  -8   2   0 1633.04  207.28
  -8  -2   0 1556.34  209.88
  -8   2   0 1763.92  203.28
  -8  -2   0 1815.12  211.38
  -8   2   0 1562.54  208.68
  -8  -2   0 1599.24  198.08
  -8  -2   0 1526.05  206.28
  -8   2   0 1297.07  213.38
  -8   2   0 1691.53  219.98
  -8   2   0 1706.43  207.18
  -8  -2   0 1439.86  208.18
   8  -2   0 1883.01  210.98
   8  -2   0 1517.95  201.28
   8   2   0 1711.03  206.88
   8  -2   0 1711.03  204.48
   8   2   0 1482.55  208.18
   8   2   0 1496.95  207.88
   8   2   0 1695.23  218.68
   8  -2   0 1714.63  207.38
   8  -2   0 1875.81  210.08
   8   2   0 1815.42  210.38
   8  -2   0 1616.04  219.48
   8  -2   0 1623.04  214.28
  -8  -2  -2 3543.25  421.36
  -8   2   2 3298.17  434.96
  -8  -2  -2 3461.75  416.06
  -8   2   2 3708.53  421.16
  -8  -2  -2 2901.91  436.16
  -8  -2  -2 3616.84  426.96
  -8  -2  -2 3633.24  423.96
  -8   2   2 3228.28  421.76
  -8  -2  -2 2976.10  417.26
  -8  -2  -2 3127.99  421.26
  -8   2   2 3516.95  412.76
  -8   2   2 3189.78  411.96
  -8   2   2 3914.51  421.76
   8  -2  -2 3210.38  422.66
   8  -2  -2 3212.78  420.66
   8  -2  -2 3052.09  422.66
   8   2   2 3533.25  431.16
   8   2   2 3535.15  421.56
   8   2   2 3602.04  416.36
   8  -2  -2 3709.53  421.06
  -8   2   4  518.15   76.39
  -8   2   4  522.45   86.99
  -8  -2  -4  374.06   99.19
  -8  -2  -4  300.37  102.59
  -8  -2  -4  524.45   78.09
  -8   2   4  582.24   95.49
  -8   2   4  546.55   80.69
  -8  -2  -4  369.26   82.89
   8   2   4  185.68   80.29
   8  -2  -4  461.35   65.59
   8  -2  -4  434.96   85.09
   8  -2  -4  531.75   75.89
   8   2   4  442.56   69.99
   8  -2  -4  469.25   89.09
   8   2   4  613.94   80.79
   8   2   4  631.14   88.69
  -8   2   6  190.78   68.69
  -8  -2  -6  195.38   65.99
  -8   2   6  182.48   58.49
  -8  -2  -6  222.98   93.99
  -8  -2  -6   90.59   73.69
  -8  -2  -6  274.27   47.40
   8   2   6  105.89   60.59
   8  -2  -6  141.29   52.89
   8  -2  -6  251.67   41.00
   8   2   6  208.88   64.99
   8   2   6  207.48   42.40
   8   2   6  162.88   76.89
   8  -2  -6   93.29   51.29
   8   2   6   96.49   35.10
   8  -2  -6  173.58   37.60
  -8  -2  -8  419.06  145.69
  -8   2   8  375.26   97.59
  -8   2   8  333.77  102.69
  -8  -2  -8   77.89  104.99
  -8  -2  -8  372.16   99.59
   8  -2  -8  369.06   99.09
   8  -2  -8  485.85   92.99
   8  -2  -8  289.47  119.29
   8   2   8  202.48   98.09
   8   2   8  356.36   97.49
   8   2   8  535.45  125.29
   8   2   8  363.76   83.39
  -8  -2 -10  145.69   89.59
  -8   2  10   63.89   80.99
  -8  -2 -10  135.79  131.89
  -8  -2 -10  142.39  125.19
  -8   2  10  136.09   84.79
   8  -2 -10   99.59   66.59
   8   2  10  128.19   91.99
   8   2  10  -24.10   86.19
   8  -2 -10  215.48  137.99
   8  -2 -10   71.09   79.49
 -10   2 -10  132.69   85.49
 -10   2 -10   82.19   97.99
 -10   2 -10 -101.19  123.59
 -10  -2  10  -57.59   73.69
 -10  -2  10  -14.50   71.09
  10   2 -10  -65.99  108.29
  10   2 -10   40.00   69.99
  10   2 -10  -33.00   71.79
  10  -2  10  -89.79   79.59
  10  -2  10   64.09   92.39
 -10   2  -8  326.67  143.99
 -10   2  -8  501.25  146.79
 -10  -2   8  394.76   95.99
 -10   2  -8  307.97   91.99
 -10  -2   8  460.75  112.19
  10  -2   8  406.06  103.69
  10   2  -8  318.97   85.19
  10  -2   8  355.46   89.99
  10   2  -8  249.48   85.69
  10  -2   8  292.57  108.29
  10   2  -8  310.97  133.49
 -10   2  -6  601.04  151.68
 -10   2  -6  393.96  130.79
 -10  -2   6  671.83  106.99
 -10   2  -6  400.66   93.39
 -10  -2   6  484.55  107.79
  10   2  -6  541.75   82.89
  10   2  -6  491.95   72.89
  10  -2   6  588.44  129.79
  10   2  -6  404.96   95.39
  10   2  -6  499.65   72.09
  10   2  -6  545.35   85.69
  10  -2   6  382.66   81.79
  10  -2   6  560.84  106.59
  10   2  -6  570.24  110.89
  10  -2   6  622.64  124.29
 -10   2  -4 1080.09  151.28
 -10   2  -4 1129.39  180.28
 -10   2  -4 1312.17  203.58
 -10  -2   4 1173.38  158.78
 -10  -2   4  919.61  150.78
 -10  -2   4  949.40  133.29
  10   2  -4 1185.18  160.78
  10  -2   4  919.81  145.39
  10   2  -4  996.30  124.69
  10  -2   4 1050.99  161.38
  10   2  -4  855.31  132.39
  10  -2   4  947.61  134.89
  10   2  -4  974.50  151.18
  10   2  -4  933.51  131.19
  10  -2   4  873.61  122.59
  10  -2   4 1049.49  123.89
  10  -2   4  906.81  164.78
 -10   2  -2  482.95   68.59
 -10  -2   2  383.06   73.39
 -10   2  -2  398.96   88.39
 -10  -2   2  309.17   66.19
 -10  -2   2  441.66   65.69
 -10   2  -2  363.76   60.29
  10   2  -2  439.16   60.69
  10  -2   2  483.95   79.79
  10  -2   2  317.97   66.79
  10  -2   2  566.74   80.39
  10   2  -2  469.65   64.99
  10  -2   2  420.46   63.79
  10   2  -2  421.16   66.89
  10   2  -2  466.05   75.69
  10  -2   2  321.17   78.59
  10   2  -2  345.07   73.99
 -10  -2   0  187.98   27.80
 -10  -2   0  192.98   49.00
 -10  -2   0  219.48   52.99
 -10   2   0  188.58   44.80
 -10   2   0  323.87   43.20
 -10   2   0  194.88   60.99
 -10   2   0  310.87   54.79
 -10  -2   0  176.18   53.59
 -10   2   0  211.78   58.29
 -10  -2   0  208.68   27.90
 -10  -2   0  232.88   47.20
 -10  -2   0  211.08   66.49
 -10   2   0  269.37   51.19
  10  -2   0  173.68   36.80
  10   2   0  236.38   48.80
  10  -2   0  194.98   47.80
  10   2   0  195.38   43.90
  10  -2   0  228.98   43.70
  10   2   0  229.68   55.39
  10   2   0  221.08   51.59
  10  -2   0  279.57   53.29
  10  -2   0  254.87   62.29
  10   2   0  203.28   52.89
  10  -2   0  234.58   46.40
 -10   2   2  456.15   99.59
 -10  -2  -2  382.26   79.09
 -10  -2  -2  442.76   67.89
 -10   2   2  393.96   57.59
 -10  -2  -2  290.07   88.69
 -10  -2  -2  498.65   62.79
 -10  -2  -2  497.65   77.29
 -10  -2  -2  403.56   74.99
 -10   2   2  502.55   71.69
 -10   2   2  402.06   73.39
  10   2   2  458.35   81.89
  10   2   2  156.38   69.39
  10   2   2  504.85   77.19
  10  -2  -2  386.16   73.09
  10  -2  -2  471.35   69.39
  10  -2  -2  318.77   71.49
 -10   2   4 1127.79  157.78
 -10  -2  -4 1031.00  157.38
 -10   2   4  977.90  134.49
 -10  -2  -4 1279.07  184.58
 -10  -2  -4  996.10  186.08
 -10   2   4 1459.55  173.18
  10  -2  -4 1138.89  160.48
  10   2   4  933.91  132.29
  10   2   4  854.41  136.49
  10  -2  -4 1219.08  139.59
  10  -2  -4 1001.30  155.38
  10   2   4  802.82  163.58
  10   2   4 1001.90  139.49
  10  -2  -4  957.70  130.89
 -10  -2  -6  406.46   98.99
 -10  -2  -6  432.66  136.09
 -10   2   6  371.16  102.19
 -10   2   6  689.83  102.89
 -10  -2  -6  375.96  129.09
  10   2   6  601.24  102.29
  10  -2  -6  484.05   80.09
  10   2   6  492.85   75.19
  10  -2  -6  429.86   64.39
  10   2   6  670.43   89.19
  10  -2  -6  437.16  100.29
  10  -2  -6  526.15  101.09
  10   2   6  464.05  118.79
  10   2   6  551.64  116.29
 -10  -2  -8  540.85  158.98
 -10  -2  -8  391.56  140.99
 -10  -2  -8  225.18   89.89
 -10   2   8  317.87  106.49
 -10   2   8  489.25  101.29
  10   2   8  303.27  108.19
  10  -2  -8  320.07   99.49
  10  -2  -8  302.17   87.29
  10   2   8  274.67  107.89
  10   2   8  435.26   93.99
  10  -2  -8  434.06  138.09
  10   2   8  403.26  102.19
 -10   2  10  206.48   83.49
 -10  -2 -10 -104.89  129.59
 -10  -2 -10  147.49   91.19
 -10  -2 -10   71.39  131.59
 -10   2  10  175.08  103.69
  10  -2 -10   29.80  120.79
  10  -2 -10  117.29   71.59
  10   2  10   32.00   80.99
  10  -2 -10  195.58   91.99
  10   2  10  -40.70   80.19
 -12  -2  10  194.48  102.59
 -12   2 -10  -70.89  151.08
 -12   2 -10  141.39  134.09
 -12   2 -10   81.39   88.69
  12   2 -10  325.47  101.89
  12  -2  10  113.99   80.49
  12  -2  10   90.79   93.59
  12   2 -10  331.37  109.29
  12   2 -10   99.59  160.38
  12  -2  10  301.87  129.19
 -12  -2   8  204.08   87.29
 -12   2  -8  223.28  127.89
 -12   2  -8  233.18  131.59
 -12   2  -8  256.87   80.99
 -12  -2   8  288.47   83.69
  12   2  -8  257.07   86.69
  12  -2   8  119.59   70.99
  12  -2   8  217.18   93.79
  12   2  -8  159.48   79.89
  12  -2   8  212.08   81.59
 -12  -2   6  263.77   64.69
 -12   2  -6  124.79   98.89
 -12   2  -6  136.79   96.59
 -12   2  -6  117.89   61.49
 -12  -2   6  209.48   75.59
 -12  -2   6  121.49   63.39
  12  -2   6  223.78   94.89
  12   2  -6  208.18   53.29
  12  -2   6  191.98   55.39
  12   2  -6  215.78   64.59
  12  -2   6  149.19   59.99
  12   2  -6  201.18   73.49
  12  -2   6  300.77   86.29
 -12  -2   4  366.26   79.59
 -12   2  -4  190.58   92.19
 -12  -2   4  381.06   63.09
 -12   2  -4  383.16   57.89
 -12   2  -4  304.07   92.79
 -12  -2   4  364.86   76.89
 -12   2  -4  319.17   69.29
  12  -2   4  298.67   84.59
  12  -2   4  309.37   69.09
  12  -2   4  300.87   67.99
  12  -2   4  333.47   51.39
  12  -2   4  328.87   79.59
  12   2  -4  359.76   67.69
  12   2  -4  314.77   49.00
  12   2  -4  314.07   77.69
  12   2  -4  409.86   77.99
 -12  -2   2 2803.72  298.87
 -12   2  -2 2363.46  312.17
 -12   2  -2 2209.08  293.47
 -12  -2   2 2240.48  294.67
 -12   2  -2 2433.46  325.97
 -12  -2   2 2186.98  301.97
 -12   2  -2 2395.46  291.97
  12  -2   2 2094.09  306.37
  12   2  -2 2399.76  301.97
  12  -2   2 2460.35  303.07
  12  -2   2 2392.06  294.87
  12   2  -2 2431.06  304.77
  12   2  -2 2479.45  296.37
  12  -2   2 2494.35  301.67
  12   2  -2 2364.76  289.77
  12   2  -2 2162.08  288.17
 -12   2   0   35.20   31.10
 -12  -2   0  -61.09   45.10
 -12   2   0   79.29   24.20
 -12  -2   0  -67.69   56.39
 -12   2   0  135.19   62.39
 -12  -2   0   24.50   30.60
 -12  -2   0   50.09   30.50
 -12   2   0  102.39   38.90
 -12   2   0  404.96   83.99
  12   2   0   72.09   38.10
  12   2   0  138.59   39.30
  12   2   0   60.89   33.50
  12  -2   0   61.39   28.60
  12  -2   0   94.19   40.70
  12   2   0   86.09   42.80
  12  -2   0   89.69   34.40
  12  -2   0   42.60   35.30
  12  -2   0   41.30   23.10
 -12  -2  -2 2225.98  300.97
 -12   2   2 2311.57  277.27
 -12  -2  -2 2041.40  270.87
 -12   2   2 2291.37  270.57
 -12  -2  -2 2111.09  265.47
 -12   2   2 2556.14  298.67
 -12   2   2 2146.59  268.97
 -12  -2  -2 2172.98  273.37
 -12  -2  -2 2337.07  284.37
  12   2   2 2264.67  281.47
  12  -2  -2 2141.49  278.57
  12   2   2 1642.24  280.27
  12  -2  -2 2080.79  267.97
  12  -2  -2 2066.59  275.97
  12   2   2 2046.90  276.77
  12  -2  -2 2129.09  268.87
 -12  -2  -4  225.18   88.99
 -12  -2  -4  260.57   72.39
 -12  -2  -4  446.76   97.79
 -12  -2  -4  351.96   65.59
 -12   2   4  432.06   84.69
 -12   2   4  422.76   61.29
 -12   2   4  250.17   71.09
  12  -2  -4  368.36   72.79
  12   2   4  407.76  102.29
  12  -2  -4  339.47   80.69
  12  -2  -4  376.36   78.99
  12   2   4  418.66   68.49
  12   2   4  259.67   65.29
 -12   2   6   92.89   48.00
 -12  -2  -6  151.88   63.09
 -12  -2  -6    2.30   75.49
 -12   2   6  229.28   76.39
 -12  -2  -6  111.99   90.09
  12  -2  -6   61.49   43.00
  12   2   6  184.28   78.69
  12   2   6  173.08   82.39
  12  -2  -6  234.18   63.89
  12  -2  -6  255.57   76.29
  12   2   6  129.59   60.19
  12   2   6  217.98   55.49
 -12   2   8  301.87   99.09
 -12   2   8  197.08   78.99
 -12  -2  -8  198.28  128.49
 -12  -2  -8  225.38  116.79
 -12  -2  -8  241.98   85.99
  12   2   8  353.76  113.39
  12   2   8  369.36   98.49
  12  -2  -8  175.08   81.59
  12   2   8  307.57  105.89
  12  -2  -8  169.18   72.49
 -12  -2 -10  -52.39  133.79
 -12   2  10  126.09   98.89
 -12  -2 -10   86.29  147.59
 -12  -2 -10  130.69   99.39
  12  -2 -10  144.29   79.69
  12  -2 -10  306.27  112.09
  12  -2 -10   35.00  137.89
  12   2  10   45.60   87.99
  12   2  10  281.37  131.69
 -14  -2  10    7.60   88.19
 -14   2 -10  109.59  150.58
 -14   2 -10   53.19  162.78
 -14   2 -10   38.80   91.89
  14  -2  10  -43.00   82.09
  14  -2  10  112.89  106.39
  14   2 -10   45.60   80.89
  14   2 -10   45.80  119.19
  14   2 -10  115.09   93.09
  14  -2  10   58.39   93.59
 -14   2  -8  107.29  125.29
 -14  -2   8  267.97   97.19
 -14  -2   8  499.35  107.39
 -14   2  -8  272.67  137.29
 -14   2  -8  138.49   82.99
  14  -2   8  275.67   94.69
  14  -2   8  342.77  101.79
  14   2  -8  338.67   93.19
  14   2  -8  191.58   87.89
  14  -2   8  211.88   85.19
 -14   2  -6  492.25  150.08
 -14  -2   6  379.16   72.39
 -14   2  -6  320.77  121.89
 -14  -2   6  396.66   94.59
 -14  -2   6  261.37   85.49
 -14   2  -6  280.07   60.29
 -14   2  -6  253.77   77.89
  14  -2   6  426.96   78.49
  14   2  -6  261.47   79.79
  14  -2   6  267.57   86.79
  14   2  -6   99.29   66.69
  14  -2   6  286.87  106.89
  14  -2   6  277.77   75.99
  14   2  -6  394.76   74.59
 -14   2  -4 1170.28  172.48
 -14  -2   4 1269.57  162.98
 -14   2  -4 1301.27  205.88
 -14   2  -4  764.32  199.18
 -14   2  -4 1188.98  147.79
 -14  -2   4  982.50  171.08
  14  -2   4 1097.89  180.98
  14  -2   4 1110.09  171.68
  14   2  -4 1314.57  186.48
  14   2  -4 1139.09  141.79
  14   2  -4  986.70  165.68
  14   2  -4 1229.88  178.48
  14  -2   4 1066.19  145.89
  14  -2   4 1304.17  203.38
 -14   2  -2  284.87   47.00
 -14   2  -2  266.27   49.00
 -14   2  -2  155.28   69.09
 -14  -2   2  245.48   52.89
 -14   2  -2  222.48   90.39
 -14  -2   2  200.08   54.89
 -14  -2   2  230.28   51.69
  14  -2   2  277.07   46.00
  14  -2   2  171.28   46.40
  14  -2   2  178.28   57.99
  14   2  -2  228.68   53.79
  14   2  -2  276.17   37.70
  14  -2   2  213.78   60.29
  14   2  -2  191.68   53.79
  14  -2   2  111.89   61.29
  14   2  -2  206.58   59.79
  14   2  -2  249.08   36.20
 -14  -2   0 1642.14  269.17
 -14  -2   0 2123.09  251.87
 -14   2   0 1836.02  251.47
 -14   2   0 1860.51  240.68
 -14  -2   0 1704.93  251.17
 -14  -2   0 1772.92  259.97
 -14   2   0 2093.29  276.57
 -14   2   0 1905.71  267.47
  14   2   0 2087.29  255.77
  14  -2   0 2009.30  241.28
  14  -2   0 1951.70  251.27
  14  -2   0 2142.59  255.97
  14   2   0 2068.49  254.07
  14   2   0 1639.14  253.07
  14  -2   0 2354.96  259.17
 -14  -2  -2  252.37   40.40
 -14   2   2  202.88   49.20
 -14  -2  -2  209.48   51.09
 -14   2   2  317.27   50.59
 -14   2   2  250.87   85.09
 -14  -2  -2  199.68   68.49
 -14  -2  -2  192.48   86.99
 -14   2   2  228.78   55.49
 -14  -2  -2  259.07   54.19
  14  -2  -2  230.08   49.00
  14  -2  -2  258.47   63.59
  14  -2  -2  269.47   47.70
  14   2   2  206.78   68.09
  14   2   2  209.08   59.19
  14   2   2  179.28   50.59
  14  -2  -2  227.28   62.39
 -14  -2  -4 1209.78  174.48
 -14  -2  -4  736.83  191.08
 -14   2   4 1117.99  173.08
 -14   2   4  994.10  140.59
 -14  -2  -4 1254.47  176.88
 -14   2   4 1410.16  185.18
 -14  -2  -4 1404.36  154.78
  14  -2  -4 1257.47  179.08
  14   2   4  606.74  171.18
  14   2   4 1365.66  153.58
  14  -2  -4 1172.58  168.48
  14  -2  -4 1141.99  176.38
  14   2   4 1062.19  167.98
 -14   2   6  459.55   97.79
 -14  -2  -6  368.96   91.49
 -14   2   6  368.26   96.69
 -14   2   6  331.87   71.79
 -14  -2  -6  279.87  107.09
 -14  -2  -6  326.07  133.29
 -14  -2  -6  469.25   81.59
  14   2   6  447.86  107.59
  14   2   6  351.76  112.29
  14   2   6  295.37   76.79
  14  -2  -6  276.47   87.69
  14   2   6  400.66   83.19
  14  -2  -6  268.97   71.69
  14  -2  -6  302.17   87.99
 -14  -2  -8  109.69   86.39
 -14  -2  -8  214.98  119.09
 -14  -2  -8  139.29  120.99
 -14   2   8  378.56  111.29
  14   2   8  311.37  106.39
  14   2   8  357.16   93.29
  14  -2  -8  372.96  105.69
  14   2   8  692.43  156.08
  14  -2  -8  346.17   94.19
 -14   2  10  165.98  103.79
 -14  -2 -10  -87.49  157.88
 -14  -2 -10    4.90   89.99
 -14  -2 -10   26.50  163.78
  14   2  10   -5.20  108.09
  14  -2 -10   43.40   91.89
  14  -2 -10   -2.90  100.99
  14  -2 -10   77.99   76.69
  14   2  10   21.80   97.39
 -16  -2  10  106.19   98.69
 -16   2 -10  137.39  191.28
 -16   2 -10   -6.60   95.49
  16   2 -10  -56.89  130.89
  16  -2  10  118.09  122.89
  16   2 -10   72.39   88.29
  16   2 -10  -30.90   86.49
  16  -2  10  218.38  114.49
 -16  -2   8  332.07  105.09
 -16   2  -8   42.70  124.99
 -16   2  -8  288.17   94.39
 -16   2  -8  195.58  143.59
  16  -2   8  278.07  106.39
  16  -2   8  158.38   81.89
  16  -2   8   61.69   77.29
  16   2  -8   95.39   79.39
  16   2  -8  328.87   93.79
 -16   2  -6  304.67   85.79
 -16  -2   6  361.46   96.49
 -16   2  -6  215.38  114.49
 -16  -2   6  336.67   94.99
 -16   2  -6  229.78  135.69
 -16  -2   6  385.66   70.89
  16   2  -6  341.47   91.49
  16   2  -6  151.18   69.29
  16  -2   6  396.16  119.49
  16   2  -6  488.55   88.49
  16  -2   6  377.56   81.69
  16  -2   6  365.06  105.09
  16  -2   6  253.77   75.89
 -16   2  -4  106.69   97.19
 -16  -2   4  201.18   62.49
 -16   2  -4  231.88   48.60
 -16  -2   4  277.27   71.69
 -16   2  -4  137.59   90.19
  16  -2   4  277.47   78.29
  16   2  -4  182.18   60.19
  16   2  -4  235.78   40.40
  16  -2   4  207.88   77.19
  16   2  -4  201.78   57.29
  16   2  -4  402.46   78.39
  16  -2   4  205.98   67.19
  16  -2   4  289.57   49.60
  16   2  -4  203.58   70.79
 -16   2  -2  386.36   62.59
 -16  -2   2  415.76   83.79
 -16   2  -2  372.56   99.49
 -16  -2   2  342.07   65.79
 -16   2  -2  389.76  120.89
 -16  -2   2  124.39   59.09
 -16   2  -2  412.06   63.99
  16  -2   2  324.37   90.79
  16   2  -2  334.47   45.30
  16  -2   2  493.25   74.09
  16   2  -2  378.26   81.09
  16   2  -2  430.66   79.99
  16  -2   2  428.76   85.49
  16   2  -2  270.67   66.09
  16  -2   2  501.05   65.39
  16  -2   2  416.36   78.59
 -16   2   0  -13.00   53.39
 -16   2   0  -30.90   42.30
 -16  -2   0   28.80   44.80
 -16  -2   0  -38.90   31.20
 -16   2   0   -3.00   33.90
 -16  -2   0   19.80   60.69
 -16  -2   0  -10.30   27.10
 -16   2   0  -22.80   18.00
  16   2   0   42.40   38.60
  16  -2   0  -19.70   24.10
  16  -2   0   36.10   23.00
  16  -2   0   -7.10   35.20
  16  -2   0  -31.60   27.80
  16   2   0  -31.40   33.40
  16   2   0    8.00   33.10
 -16  -2  -2  376.46  114.79
 -16  -2  -2  420.36   73.69
 -16   2   2  516.25  119.39
 -16   2   2  477.35   76.39
 -16   2   2  420.76   63.09
 -16  -2  -2  271.67   67.09
 -16  -2  -2  380.76   55.29
 -16   2   2  406.36   80.49
 -16  -2  -2  383.26   98.39
  16  -2  -2  369.76   70.69
  16  -2  -2  326.17   81.59
  16   2   2  302.27   87.79
  16   2   2  417.16   74.19
  16  -2  -2  250.57   56.09
  16   2   2  438.86   86.19
  16  -2  -2  509.95   90.39
 -16  -2  -4   50.09   73.19
 -16  -2  -4  246.68   52.99
 -16   2   4  188.08   64.89
 -16  -2  -4  129.29   46.90
 -16   2   4  200.38   62.09
 -16  -2  -4  139.19   96.79
  16  -2  -4  190.78   66.09
  16   2   4  257.47   75.59
  16  -2  -4  203.68   61.79
  16   2   4  244.68   86.69
  16   2   4  255.27   67.19
  16  -2  -4  185.98   65.99
  16   2   4  186.28   47.20
 -16   2   6  507.45  104.09
 -16   2   6  386.66  100.89
 -16  -2  -6  363.86   76.09
 -16  -2  -6  289.47  147.89
 -16  -2  -6  224.38  114.59
 -16  -2  -6  209.18   83.19
  16  -2  -6  453.15   99.89
  16   2   6  350.06  118.79
  16   2   6  271.47   98.79
  16  -2  -6  381.86   82.79
  16  -2  -6  543.45  111.69
  16   2   6  264.27   74.59
  16   2   6  373.56   83.49
 -16  -2  -8  -21.20  120.29
 -16   2   8  175.08   85.89
 -16  -2  -8    0.50  107.49
 -16  -2  -8   67.19   74.79
  16   2   8  187.98  104.69
  16  -2  -8  203.98   77.59
  16  -2  -8   -0.30   66.79
  16   2   8  179.78   97.29
  16   2   8  113.19   74.19
 -16   2  10   -2.10   96.49
 -16  -2 -10  115.49  112.79
 -16  -2 -10  -47.50  163.98
  16   2  10   48.80   98.49
  16  -2 -10  166.58   92.29
  16   2  10  100.99  121.39
  16  -2 -10  -16.00  146.69
  16  -2 -10  -45.00   86.79
 -18   2  -8   85.19   89.09
 -18   2  -8  248.08  129.69
 -18  -2   8  216.58   95.59
 -18   2  -8   68.89  105.79
  18   2  -8  101.39   80.09
  18   2  -8  168.88   82.69
  18  -2   8  166.88  100.69
 -18   2  -6   -6.00   62.49
 -18  -2   6   39.50   58.09
 -18   2  -6   71.19   84.69
 -18   2  -6  -80.39   76.69
 -18  -2   6   48.40   52.19
  18  -2   6   42.60   66.79
  18  -2   6  -32.10   67.19
  18   2  -6   44.00   58.39
  18  -2   6   16.20   51.69
  18   2  -6  -12.10   45.90
  18   2  -6  -32.50   47.90
 -18   2  -4  823.42   98.69
 -18  -2   4  343.37  112.09
 -18  -2   4  773.72  123.69
 -18   2  -4  815.92  165.48
 -18   2  -4  443.46  149.09
  18   2  -4  716.93  132.59
  18  -2   4  811.52  160.18
  18   2  -4  669.03   91.59
  18  -2   4  668.23  129.39
  18  -2   4  718.33  130.09
  18  -2   4  660.03  103.29
  18   2  -4  603.34  124.49
  18   2  -4  774.02  128.89
 -18  -2   2  195.28   62.59
 -18  -2   2   68.69   38.00
 -18   2  -2  162.08   40.10
 -18   2  -2  173.18   81.99
 -18   2  -2  136.69   39.70
 -18   2  -2  247.48  104.79
  18  -2   2  183.08   57.49
  18   2  -2  152.88   57.59
  18   2  -2  117.59   58.49
  18  -2   2  146.79   46.20
  18  -2   2  184.48   63.39
  18   2  -2   98.69   49.00
  18  -2   2  158.28   71.49
 -18   2   0  302.07   81.49
 -18  -2   0  217.08   81.79
 -18   2   0  452.15   68.59
 -18  -2   0  467.45   89.19
 -18  -2   0  513.75  113.09
 -18   2   0  408.86  126.19
 -18   2   0  364.66  108.49
 -18  -2   0  442.16   64.69
  18   2   0  536.25   92.39
  18  -2   0  498.75   70.39
  18  -2   0  514.95   98.99
  18   2   0  417.76   94.49
  18  -2   0  543.85   92.69
  18   2   0  389.06   92.99
  18  -2   0  419.96   96.59
 -18  -2  -2  143.19   42.60
 -18  -2  -2  125.49   72.39
 -18  -2  -2   85.29   21.60
 -18   2   2   56.09   46.00
 -18  -2  -2   62.79   63.19
 -18  -2  -2  121.69   42.40
 -18   2   2  143.29   80.89
  18  -2  -2  118.29   55.59
  18  -2  -2   76.59   47.90
  18   2   2   79.59   39.50
  18   2   2  131.79   60.29
  18  -2  -2  139.99   47.20
  18   2   2   62.39   49.60
 -18  -2  -4  811.12  122.29
 -18   2   4  813.72  138.39
 -18   2   4  837.42  138.39
 -18  -2  -4  667.33  151.68
 -18  -2  -4  815.62  191.38
  18   2   4  599.54  151.48
  18   2   4  792.02  136.79
  18   2   4  649.93  137.89
  18  -2  -4  877.61  146.19
  18  -2  -4  774.92  139.09
  18  -2  -4  779.72  134.99
  18   2   4  659.53  114.19
 -18   2   6  -35.30   49.00
 -18  -2  -6   18.20   98.69
 -18  -2  -6    8.20   41.70
 -18  -2  -6  -53.49   85.69
 -18   2   6    7.40   62.79
 -18  -2  -6   12.40   55.19
  18   2   6   21.60   68.79
  18  -2  -6  -55.09   42.10
  18  -2  -6  -34.90   46.80
  18   2   6  -38.50   44.00
  18  -2  -6  -40.90   50.49
  18   2   6  -25.50   44.20
 -18   2   8  213.48   97.19
 -18  -2  -8  104.29  126.19
 -18  -2  -8   45.90   80.09
 -18  -2  -8   90.19  135.09
  18   2   8  168.48   99.19
  18   2   8  171.78  101.49
  18  -2  -8  312.67  104.39
  18  -2  -8  328.27   98.99
 -20  -2   8 -102.59   59.69
 -20   2  -8    8.10   76.09
 -20   2  -8 -111.99  112.69
 -20   2  -8  129.59  131.79
  20  -2   8    7.90   88.09
  20   2  -8  -91.89   61.09
  20   2  -8  -63.09   66.09
 -20   2  -6   48.40  111.59
 -20  -2   6  100.79   61.59
 -20   2  -6  -67.69   89.19
 -20  -2   6   93.69   68.09
  20   2  -6   46.20   56.39
  20   2  -6  -11.00   54.89
  20  -2   6   17.70   71.29
  20   2  -6  158.88   67.39
  20  -2   6  -42.80   45.10
  20  -2   6   43.70   55.09
 -20  -2   4  -21.70   49.80
 -20  -2   4   32.70   45.80
 -20   2  -4   -0.40   33.00
 -20   2  -4   -4.90   82.89
 -20   2  -4   27.30   79.19
  20   2  -4   39.40   46.70
  20  -2   4    3.40   30.70
  20  -2   4   62.19   56.09
  20   2  -4  101.79   59.39
  20  -2   4  -33.00   40.10
  20  -2   4   33.40   51.69
 -20   2  -2  188.38   94.89
 -20  -2   2  314.47   79.59
 -20  -2   2  404.46   66.49
 -20   2  -2  241.68   59.79
 -20   2  -2  227.98   78.59
 -20   2  -2  164.18   58.99
 -20   2  -2  348.27  119.99
  20   2  -2  249.58   77.09
  20  -2   2  385.96  101.39
  20  -2   2  388.56   87.89
  20  -2   2  334.07   74.39
  20   2  -2  352.56   84.09
  20  -2   2  365.66   77.09
  20   2  -2  312.67   74.69
 -20   2   0  197.28   43.00
 -20   2   0  246.78   70.79
 -20  -2   0  143.89   93.89
 -20  -2   0  240.88   71.89
 -20  -2   0  257.87   41.90
 -20  -2   0  164.18   60.39
 -20   2   0   53.19  107.49
  20  -2   0  187.88   63.89
  20  -2   0  329.37   78.69
  20  -2   0  321.57   49.90
  20   2   0  313.97   81.29
  20   2   0  293.77   71.39
  20  -2   0  268.87   77.79
  20   2   0  371.96   93.09
 -20  -2  -2  113.89  102.49
 -20   2   2  267.57  111.19
 -20   2   2  331.57   66.99
 -20   2   2  199.08   67.09
 -20  -2  -2  261.07   65.49
 -20  -2  -2  340.57  111.69
 -20  -2  -2  342.57   88.69
  20  -2  -2  325.17   82.89
  20   2   2  262.77   79.49
  20   2   2  149.59   73.79
  20  -2  -2  429.76   85.89
  20   2   2  239.18   70.89
  20   2   2  386.66   77.89
 -20  -2  -4  108.79  116.49
 -20  -2  -4    9.70   92.09
 -20  -2  -4   -4.70   37.00
 -20   2   4   19.80   45.60
 -20   2   4   57.09   50.89
  20  -2  -4  -20.10   45.20
  20   2   4    3.30   48.20
  20   2   4  -89.09   40.60
  20   2   4  -20.60   30.20
  20  -2  -4   15.70   44.50
  20  -2  -4   21.00   49.20
  20   2   4   12.60   50.49
 -20   2   6   58.19   59.49
 -20  -2  -6  220.48  140.49
 -20   2   6   64.09   59.29
 -20  -2  -6  -80.79   87.69
  20   2   6   28.00   70.59
  20  -2  -6   91.49   65.69
  20   2   6  136.69   89.59
  20   2   6   49.30   56.89
  20  -2  -6  109.29   62.29
  20  -2  -6   68.39   52.39
 -20  -2  -8   31.00  142.79
 -20   2   8  -74.09   65.39
 -20  -2  -8  254.97   98.39
 -20  -2  -8 -202.18  114.89
  20  -2  -8    9.40   60.79
  20   2   8 -119.19   78.99
  20  -2  -8   85.39   81.89
  20   2   8  120.49  113.59
 -22  -2   8  134.59   89.29
 -22   2  -8   55.79  144.79
 -22   2  -8  -96.19  127.49
  22  -2   8  -84.59   84.19
  22   2  -8  122.59   92.49
  22   2  -8  151.68   94.39
 -22   2  -6  139.09  128.89
 -22   2  -6   80.19  141.79
 -22  -2   6  326.97   98.29
 -22  -2   6  254.97   86.89
  22   2  -6  107.89   71.09
  22   2  -6  179.48   73.49
  22  -2   6  259.37  115.69
  22   2  -6   58.89   65.39
  22  -2   6  222.88   95.39
  22  -2   6   54.69   64.59
 -22   2  -4  767.22  188.78
 -22   2  -4  643.24  189.38
 -22  -2   4 1103.19  151.08
 -22  -2   4  557.04  140.79
  22  -2   4 1259.77  173.18
  22  -2   4 1114.19  168.78
  22  -2   4  890.31  130.59
  22   2  -4  611.24  145.19
  22   2  -4  671.83  145.49
  22  -2   4  665.63  169.18
 -22  -2   2  238.38   73.49
 -22   2  -2  201.88   75.19
 -22   2  -2   62.99   44.40
 -22  -2   2  158.38   48.10
 -22   2  -2   40.70   91.89
 -22   2  -2  124.19  101.09
  22  -2   2   20.50   57.69
  22  -2   2  251.17   63.99
  22  -2   2  202.28   84.79
  22   2  -2  160.78   66.09
  22  -2   2  162.38   60.99
  22   2  -2  221.78   69.09
  22   2  -2  165.98   69.39
 -22   2   0  408.76  102.29
 -22   2   0  381.96  133.79
 -22  -2   0  450.35  108.29
 -22  -2   0  306.57  120.49
  22   2   0  644.94  120.19
  22  -2   0  561.04  101.39
  22   2   0  587.24   85.59
  22  -2   0  469.55  103.49
  22   2   0  425.86   99.19
  22  -2   0  693.43  126.19
  22   2   0  390.46  107.59
  22  -2   0  818.92  130.09
 -22  -2  -2  187.88   55.49
 -22  -2  -2   57.49   91.79
 -22   2   2   52.19   92.79
 -22   2   2  233.58   73.29
 -22  -2  -2  182.28   90.89
 -22  -2  -2  141.69   73.09
 -22   2   2  170.68   53.19
  22   2   2   96.69   66.99
  22   2   2   90.59   53.49
  22  -2  -2  133.59   69.59
  22   2   2  155.18   61.79
  22   2   2  279.37   96.99
  22  -2  -2  185.68   62.49
 -22  -2  -4  722.03  127.69
 -22  -2  -4 1018.50  195.48
 -22   2   4  809.02  143.59
 -22  -2  -4  438.96  185.08
 -22   2   4  961.40  157.18
  22   2   4  884.21  164.48
  22  -2  -4 1003.50  163.88
  22   2   4  998.90  138.39
  22   2   4  811.12  171.68
  22  -2  -4  787.02  151.48
  22   2   4  724.73  150.68
  22  -2  -4  730.13  149.88
 -22   2   6  119.99   79.39
 -22   2   6  205.78   83.89
 -22  -2  -6  441.46  179.18
 -22  -2  -6 -130.89  114.59
  22  -2  -6   66.99   66.19
  22   2   6   17.30   60.69
  22   2   6  176.28   95.19
  22  -2  -6  251.87   85.69
  22   2   6  139.99   81.29
  22  -2  -6  294.17   91.99
 -22  -2  -8  441.26  210.88
 -22   2   8  108.89   90.99
  22  -2  -8   94.39   75.59
  22  -2  -8   90.89   97.09
  22   2   8  219.28  126.99
  22   2   8  193.38  122.59
 -24  -2   8  -23.90   73.59
 -24  -2   6   -8.80   62.09
 -24   2  -6   30.50  118.19
 -24   2  -6   61.79  146.79
 -24  -2   6   26.10   69.79
  24  -2   6  161.28  115.39
  24   2  -6   74.89   69.29
  24   2  -6  133.09   71.79
  24  -2   6  -48.00   53.69
  24  -2   6  194.78   98.59
  24   2  -6   60.59   65.19
 -24   2  -4   60.29  131.79
 -24  -2   4   74.69   72.09
 -24  -2   4  396.56   83.79
 -24   2  -4  473.65  148.99
  24  -2   4  325.67  115.99
  24  -2   4  229.18   92.59
  24   2  -4  138.19   73.99
  24   2  -4  255.87   88.19
  24  -2   4  373.06  101.99
 -24  -2   2  385.16  100.09
 -24   2  -2  242.18  122.49
 -24   2  -2  390.46  106.19
 -24   2  -2  597.44  156.58
  24  -2   2  355.26  106.69
  24   2  -2  402.36   95.89
  24  -2   2  413.26   91.09
  24  -2   2  331.57  114.09
  24  -2   2  652.13  105.49
  24   2  -2  522.25  111.79
  24   2  -2  514.95  107.69
 -24  -2   0  151.28   66.19
 -24  -2   0   13.50   83.79
 -24   2   0   90.49   62.79
 -24   2   0   60.39   98.19
  24   2   0   53.59   73.89
  24   2   0  172.28   67.79
  24  -2   0  200.88   80.79
  24  -2   0  255.67   77.39
  24   2   0  261.47   80.69
  24  -2   0  151.38   82.49
 -24  -2  -2  346.67  104.09
 -24  -2  -2  275.67  135.19
 -24   2   2  433.16  103.19
 -24  -2  -2  483.05  135.79
 -24   2   2  512.65   91.59
 -24   2   2  276.37  130.49
 -24  -2  -2  365.66   85.49
  24  -2  -2  591.84  115.19
  24   2   2  439.56   91.89
  24   2   2  279.47   96.59
  24   2   2  349.27  115.49
  24  -2  -2  362.16  101.59
  24   2   2  432.36   93.89
 -24  -2  -4  151.58  138.89
 -24  -2  -4   78.99  114.09
 -24   2   4  231.28   75.19
 -24   2   4  141.69   76.39
  24  -2  -4  444.26   99.99
  24   2   4  291.37   69.59
  24   2   4  331.17   95.39
  24  -2  -4  305.27   88.29
  24   2   4  238.08   90.99
  24  -2  -4  224.78   79.59
  24   2   4  281.07  107.29
 -24  -2  -6  232.08  164.48
 -24   2   6  -29.10   69.69
 -24   2   6   78.69   73.59
  24  -2  -6  161.68   84.49
  24   2   6  -61.49   64.59
  24   2   6   69.69   83.99
  24   2   6   -1.50   82.59
  24  -2  -6   46.50   68.39
  24  -2  -6  108.19   74.19
 -24   2   8  -70.69   90.59
 -26  -2   6   60.79   85.29
 -26   2  -6  347.07  177.28
  26  -2   6  229.08  102.29
  26   2  -6  156.68   92.89
  26  -2   6  192.58  101.89
  26   2  -6   87.09   91.29
  26   2  -6  155.88  102.09
 -26   2  -4  257.67  157.58
 -26  -2   4   13.50   66.29
 -26   2  -4   46.10  135.79
  26  -2   4   70.79   69.19
  26  -2   4  127.69   80.09
  26   2  -4   82.49   74.19
  26  -2   4  140.19   84.29
  26   2  -4  129.19   80.39
 -26  -2   2   78.09   67.59
 -26   2  -2  178.78  120.19
 -26   2  -2   78.49   70.39
 -26   2  -2    1.00  100.99
  26   2  -2   76.99   65.09
  26   2  -2   96.99   73.39
  26  -2   2   31.50   71.79
  26  -2   2  158.48   58.89
  26  -2   2   59.89   73.29
 -26  -2   0  593.74  121.29
 -26   2   0  287.17  100.49
 -26  -2   0  464.35  141.49
 -26   2   0  716.63  181.38
  26   2   0  307.17  107.69
  26  -2   0  631.64  118.19
  26  -2   0  574.44  128.09
  26   2   0  532.35  115.59
  26   2   0  505.05  122.29
  26  -2   0  461.85  119.19
 -26   2   2  206.58   75.79
 -26   2   2  238.28  130.59
 -26  -2  -2   94.59  101.99
 -26  -2  -2   71.09   92.69
 -26  -2  -2   88.19   59.89
 -26  -2  -2  151.58   65.89
  26   2   2  112.79   63.59
  26   2   2  166.08   71.59
  26   2   2   98.69   89.69
  26  -2  -2  183.08   80.59
  26  -2  -2  150.28   80.29
 -26  -2  -4   75.79  111.59
 -26   2   4   75.69   77.09
 -26  -2  -4   38.20   64.19
  26  -2  -4   -2.30   63.29
  26   2   4   37.00   83.09
  26   2   4   20.00   79.89
  26  -2  -4  113.59   76.69
  26  -2  -4   54.99   68.69
  26   2   4  162.68   88.79
 -26   2   6  214.68   97.59
 -26  -2  -6  275.27  203.28
 -26   2   6  145.49   85.29
  26  -2  -6   38.70   78.29
  26  -2  -6   36.00   69.19
  26   2   6  153.98  120.79
  26   2   6   83.99  109.89
  26  -2  -6   26.20   77.89
  26   2   6   13.80   84.49
 -28  -2   6  274.27  113.79
 -28   2  -6  163.88  210.78
  28  -2   6  160.08  109.59
  28   2  -6  314.77  112.59
  28   2  -6  127.59  112.39
 -28  -2   4   97.39   81.79
 -28   2  -4  -94.39   69.19
 -28   2  -4   15.00  149.29
 -28   2  -4  358.36  195.98
  28   2  -4  -17.20   65.59
  28  -2   4  108.89  111.89
  28   2  -4   31.00   71.49
  28  -2   4   82.29   87.29
  28   2  -4  -19.30   58.09
 -28  -2   2   15.90   64.09
 -28   2  -2  -97.99  111.09
 -28   2  -2  -43.20   64.49
 -28   2  -2  -29.20  113.69
  28   2  -2  -47.60   62.29
  28  -2   2   92.89   79.79
  28  -2   2   65.49   90.49
  28   2  -2  112.09   70.19
  28  -2   2   31.50   50.19
 -28  -2   0  137.89  114.59
 -28   2   0  181.78   80.09
 -28  -2   0  139.49   74.19
 -28   2   0  171.88  115.09
  28   2   0   46.40   61.19
  28   2   0   47.90   85.89
  28  -2   0   72.59   61.89
  28   2   0  132.89   78.09
  28  -2   0   40.30   56.89
 -28  -2  -2  -56.89  106.89
 -28   2   2   46.80   69.79
 -28   2   2   26.60  114.19
 -28  -2  -2  -52.89   66.19
  28  -2  -2  -36.90   55.19
  28  -2  -2  -39.00   50.29
  28   2   2    9.40   51.59
  28   2   2   62.99   83.49
  28   2   2   84.79   56.49
 -28  -2  -4  -20.60   80.99
 -28  -2  -4   56.39  145.89
 -28   2   4  -60.79   65.09
  28  -2  -4  -47.10   59.69
  28  -2  -4   42.70   75.49
  28  -2  -4   14.70   52.99
  28   2   4   46.00  100.19
  28   2   4  106.69   84.39
 -28  -2  -6  287.17  221.18
 -28   2   6  539.95  134.09
  28  -2  -6  101.89  102.29
  28   2   6   65.89   98.19
  28   2   6   71.29  129.89
  28   2   6  416.16  145.69
  28  -2  -6  180.08  101.29
 -30   2  -4  -56.59  157.18
 -30  -2   4  132.19  100.09
 -30   2  -4   44.30   94.89
  30   2  -4   63.69   91.19
  30   2  -4  -43.60   81.49
  30  -2   4   23.40   88.89
  30   2  -4   -4.70   78.19
 -30   2  -2 -138.69  184.88
 -30   2  -2  -31.60   73.89
 -30   2  -2  -35.70  108.99
 -30  -2   2    9.30   72.49
  30  -2   2   16.40   60.49
  30   2  -2   51.79   74.59
  30   2  -2  -72.79   67.29
  30  -2   2   66.09   88.19
 -30   2   0  851.51  150.58
 -30   2   0  537.15  182.98
 -30  -2   0  370.86  120.79
  30   2   0  420.16  130.29
  30   2   0  389.06  124.69
  30   2   0  374.46  112.39
  30  -2   0  344.07  125.49
  30  -2   0  633.04  128.39
 -30  -2  -2 -135.39   66.89
 -30   2   2   21.80   72.39
  30  -2  -2   22.00   81.39
  30   2   2  -42.30   51.99
  30   2   2  106.89  112.49
  30   2   2   47.30   65.39
  30  -2  -2  -95.99   57.39
 -30  -2  -4   71.39  174.78
 -30  -2  -4   -8.10   94.69
 -30   2   4   23.40   81.39
  30  -2  -4   37.40   83.39
  30  -2  -4   34.60   80.59
  30  -2  -4  -42.00   87.39
  30   2   4   98.09   94.89
  30   2   4   75.59  116.79
 -32  -2   2   32.70   84.29
 -32   2  -2   -2.90   91.29
  32   2  -2  220.98  113.39
  32   2  -2  -71.29   74.49
  32  -2   2 -143.39   82.89
 -32  -2   0  -50.69   90.29
 -32   2   0  -71.69   79.79
  32  -2   0   32.40   69.49
  32   2   0   43.30   89.09
  32  -2   0   59.49   90.49
  32   2   0   60.19   78.99
 -32  -2  -2  -33.50   84.89
 -32   2   2   35.60   89.69
  32  -2  -2   19.40   99.29
  32  -2  -2   34.80   85.69
  32   2   2   14.40  111.09
  32   2   2  103.49   84.79
  32   2   2  -63.29   85.79
  -1  -3  11  339.07  133.29
  -1   3 -11  252.17  117.59
  -1  -3  11  690.93  148.69
  -1   3 -11  637.34  218.08
   1   3 -11  603.74  198.38
   1  -3  11  485.45  144.49
   1   3 -11  284.57  120.69
   1  -3  11  323.37  137.09
  -1  -3   9  132.09   80.79
  -1  -3   9   93.99   77.39
  -1   3  -9  -33.90   93.59
  -1   3  -9   77.09   61.49
   1   3  -9   65.29  106.89
   1  -3   9   69.19   53.29
   1   3  -9  126.39   69.69
   1  -3   9  137.49   84.29
   1  -3   9   28.50   67.59
  -1  -3   7  589.04  105.99
  -1  -3   7  670.03  133.09
  -1   3  -7  660.03  101.79
  -1  -3   7  845.42  141.99
  -1   3  -7  695.73  124.99
  -1   3  -7  668.23  174.08
   1  -3   7  589.64  130.99
   1  -3   7  697.93  112.39
   1   3  -7  611.84  166.18
   1  -3   7  621.34  126.99
   1   3  -7  653.13  124.69
   1   3  -7  727.33  107.79
  -1  -3   5 1516.85  195.38
  -1   3  -5 1551.54  231.18
  -1   3  -5 1581.34  204.88
  -1  -3   5 1431.96  206.58
  -1   3  -5 1585.64  187.48
  -1   3  -5 1511.35  192.78
  -1  -3   5 1565.04  208.48
  -1  -3   5 1513.05  197.28
   1   3  -5 1453.95  195.08
   1   3  -5 1342.57  240.28
   1  -3   5 1254.07  205.58
   1  -3   5 1668.23  193.48
   1  -3   5 1548.25  199.28
   1   3  -5 1509.75  204.98
   1   3  -5 1488.95  186.78
   1   3  -5 1520.95  187.08
   1  -3   5 1510.15  205.48
  -1   3  -3  816.92  106.49
  -1   3  -3  729.33  112.69
  -1   3  -3  879.01  107.39
  -1  -3   3  817.52  113.89
  -1   3  -3 1112.49  143.09
  -1  -3   3  901.21  125.59
  -1  -3   3  854.21  117.59
  -1   3  -3  677.93  115.39
  -1  -3   3  837.72  109.99
  -1  -3   3  908.41  112.69
  -1   3  -3  793.82  140.79
   1  -3   3  844.32  127.29
   1  -3   3  858.21  116.19
   1  -3   3  916.11  114.19
   1   3  -3  908.81  117.99
   1   3  -3  793.62  109.09
   1   3  -3  749.73  114.09
   1   3  -3  801.52  115.69
   1  -3   3  907.91  107.39
   1   3  -3  901.11  130.49
   1   3  -3  918.91  129.29
   1   3  -3  819.02  111.09
   1  -3   3  842.32  113.49
  -1   3  -1 2395.56  304.77
  -1   3  -1 2479.95  309.27
  -1   3  -1 2334.47  303.27
  -1   3  -1 2650.23  302.27
  -1   3  -1 2096.49  307.87
  -1  -3   1 2595.94  305.67
  -1  -3   1 2639.34  304.87
  -1  -3   1 2681.03  304.97
  -1  -3   1 2608.14  305.17
  -1  -3   1 2510.85  304.27
  -1   3  -1 2195.68  304.27
   1   3  -1 2362.66  304.17
   1  -3   1 2710.23  305.67
   1   3  -1 2381.76  304.27
   1  -3   1 2361.26  302.07
   1   3  -1 2617.14  305.27
   1  -3   1 2419.36  308.47
   1  -3   1 2427.76  305.87
   1  -3   1 2698.33  305.27
   1   3  -1 2473.55  305.17
   1   3  -1 2446.56  304.17
   1  -3   1 2658.73  302.67
  -1  -3  -1 2316.67  306.97
  -1   3   1 2531.65  307.47
  -1   3   1 2911.41  305.57
  -1   3   1 2502.45  301.37
  -1   3   1 2652.53  305.27
  -1  -3  -1 2108.79  304.07
  -1   3   1 2681.13  309.77
  -1   3   1 2435.86  302.87
  -1  -3  -1 2340.47  305.27
  -1   3   1 2665.13  304.57
  -1  -3  -1 2296.67  306.47
   1   3   1 2464.75  304.57
   1   3   1 2483.55  307.17
   1   3   1 2470.35  307.17
   1  -3  -1 2389.16  303.87
   1   3   1 2654.33  305.47
   1  -3  -1 2640.94  309.97
   1  -3  -1 2345.87  304.57
   1  -3  -1 2451.85  304.87
   1  -3  -1 2610.54  307.57
   1  -3  -1 2536.65  301.47
   1   3   1 2361.36  306.77
  -1  -3  -3  760.52  115.89
  -1  -3  -3  796.82  117.29
  -1   3   3  770.62  105.19
  -1   3   3  877.61  118.79
  -1  -3  -3  892.71  129.79
  -1  -3  -3  762.52  110.59
  -1   3   3  975.70  113.69
  -1   3   3  873.61  122.89
  -1   3   3  844.32  102.99
  -1   3   3  936.71  115.49
   1   3   3  781.42  116.69
   1   3   3  828.72  126.49
   1  -3  -3  763.82  114.19
   1   3   3  870.91  125.09
   1  -3  -3  902.21  112.89
   1   3   3  862.01  103.79
   1   3   3  848.72  120.19
   1  -3  -3  886.31  128.99
   1  -3  -3  780.52  112.39
   1   3   3  915.51  111.69
   1  -3  -3  869.11  130.29
  -1   3   5 1673.53  215.68
  -1   3   5 1500.45  210.68
  -1   3   5 1668.23  199.78
  -1   3   5 1540.25  215.38
  -1  -3  -5 1428.76  232.78
  -1  -3  -5 1556.94  214.08
  -1  -3  -5 1708.63  206.78
   1  -3  -5 1489.05  233.88
   1  -3  -5 1545.55  206.78
   1   3   5 1602.34  202.58
   1   3   5 1690.63  216.88
   1  -3  -5 1550.54  212.48
   1   3   5 1585.84  215.38
  -1  -3  -7  673.13  102.69
  -1  -3  -7  628.14  162.48
  -1   3   7  579.24   87.89
  -1  -3  -7  822.62  125.09
  -1   3   7  611.64  124.59
  -1   3   7  583.84  124.69
   1   3   7  460.75   88.79
   1   3   7  484.95  114.49
   1  -3  -7  535.25  153.78
   1   3   7  782.22  130.09
   1  -3  -7  589.64  103.29
   1   3   7  494.25  122.29
   1  -3  -7  627.94  119.69
  -1  -3  -9   95.49   61.79
  -1   3   9   14.40   70.69
  -1  -3  -9   67.59   49.30
  -1  -3  -9    3.90   94.79
  -1   3   9  104.39   72.79
   1  -3  -9   29.00   60.59
   1   3   9   42.10   65.69
   1   3   9   70.39   76.19
   1  -3  -9   58.09  104.59
   1  -3  -9  132.29   55.59
  -1  -3 -11  465.25  138.59
  -1   3  11  618.74  158.98
  -1   3  11  189.88  120.09
  -1  -3 -11  434.76  185.18
   1   3  11  313.27  132.59
   1  -3 -11  629.84  212.78
   1   3  11  342.57  135.29
   1  -3 -11  419.76  132.69
  -3  -3  11  -62.99   75.79
  -3   3 -11   74.69   88.99
  -3   3 -11   70.49  154.98
  -3  -3  11  159.08  104.99
  -3   3 -11  129.49  154.68
   3   3 -11  158.68   95.39
   3  -3  11   13.00   96.99
   3  -3  11  180.58  110.49
   3   3 -11  -15.70  143.59
  -3  -3   9  155.18   74.19
  -3  -3   9   41.00   74.29
  -3   3  -9   17.20   60.39
  -3   3  -9  127.59  112.89
   3  -3   9  163.88   85.19
   3   3  -9  152.98   77.69
   3  -3   9  189.58   85.79
   3   3  -9  121.39  110.59
   3   3  -9  109.29   55.79
   3  -3   9  112.49   54.19
  -3   3  -7  750.12  137.49
  -3  -3   7  937.91  152.48
  -3   3  -7  595.64  173.28
  -3  -3   7  642.24  142.59
  -3   3  -7  882.61  110.69
  -3  -3   7  823.12  120.49
   3   3  -7  603.74  119.29
   3  -3   7  821.32  152.38
   3  -3   7  787.02  146.79
   3   3  -7  706.63  175.98
   3   3  -7  918.21  149.09
   3  -3   7  963.80  135.79
  -3   3  -5  855.81  129.79
  -3  -3   5  934.51  138.69
  -3  -3   5  919.31  113.39
  -3   3  -5  530.85  146.19
  -3   3  -5  823.02  104.99
  -3   3  -5  865.41  106.59
  -3  -3   5  930.11  138.99
   3  -3   5 1004.80  139.59
   3   3  -5  730.13  110.69
   3   3  -5  817.02  131.69
   3  -3   5  862.01  124.49
   3   3  -5  778.62  157.48
   3   3  -5  811.72  120.49
   3   3  -5  761.42  103.59
   3  -3   5  781.12  105.29
   3  -3   5  837.02  139.99
   3   3  -5  792.82  144.49
  -3  -3   3  116.29   38.00
  -3   3  -3   93.29   40.50
  -3  -3   3   11.40   21.50
  -3   3  -3  127.09   34.50
  -3   3  -3  164.18   57.19
  -3   3  -3  151.08   27.70
  -3  -3   3   88.29   34.80
  -3  -3   3  133.69   31.20
  -3  -3   3  115.09   29.40
  -3   3  -3   11.10   26.80
  -3  -3   3  130.09   35.30
  -3   3  -3  118.29   18.70
   3   3  -3  146.59   35.20
   3  -3   3  116.99   31.90
   3  -3   3  172.48   39.50
   3  -3   3  105.99   43.40
   3  -3   3  123.09   27.70
   3  -3   3  113.29   33.20
   3   3  -3  102.29   29.00
   3   3  -3  192.98   29.30
   3   3  -3  112.49   28.80
   3   3  -3  162.08   38.30
   3  -3   3   94.99   17.90
   3   3  -3  126.79   38.00
  -3   3  -1 1986.50  253.47
  -3   3  -1 2058.89  251.37
  -3   3  -1 2299.27  261.67
  -3   3  -1 2046.20  261.27
  -3  -3   1 1678.83  252.77
  -3  -3   1 1791.02  253.97
  -3   3  -1 1887.91  249.58
  -3   3  -1 1915.91  254.87
  -3  -3   1 2177.58  253.77
  -3   3  -1 2266.67  254.57
  -3  -3   1 2027.00  254.57
   3  -3   1 2378.16  255.07
   3   3  -1 2138.09  255.27
   3  -3   1 2234.88  249.88
   3  -3   1 2113.99  251.47
   3  -3   1 2155.08  254.17
   3   3  -1 1930.41  253.67
   3  -3   1 1900.91  259.27
   3  -3   1 1882.71  254.87
   3  -3   1 2106.39  261.27
   3   3  -1 2040.40  254.47
   3   3  -1 1987.40  253.77
   3   3  -1 2267.07  253.87
   3   3  -1 2206.88  253.97
  -3   3   1 2048.40  250.47
  -3   3   1 2182.58  253.57
  -3   3   1 1905.51  249.68
  -3  -3  -1 2057.89  257.27
  -3   3   1 1957.70  258.67
  -3   3   1 2157.58  251.57
  -3  -3  -1 1888.71  252.37
  -3  -3  -1 1828.42  251.87
  -3  -3  -1 1922.31  254.37
  -3  -3  -1 2147.89  251.07
   3   3   1 1964.30  255.07
   3  -3  -1 2022.20  250.37
   3  -3  -1 2085.09  249.97
   3  -3  -1 2116.39  251.47
   3   3   1 2173.98  253.27
   3   3   1 2128.19  257.17
   3  -3  -1 1997.80  252.07
   3  -3  -1 1949.41  252.77
   3   3   1 2123.79  251.07
  -3   3   3   99.59   44.80
  -3   3   3  115.89   23.40
  -3  -3  -3  122.09   43.10
  -3   3   3  133.59   34.20
  -3   3   3  110.09   43.60
  -3   3   3  107.09   30.10
  -3  -3  -3  248.38   61.89
  -3  -3  -3  179.48   38.80
  -3  -3  -3  153.48   33.10
  -3  -3  -3  108.79   38.30
   3   3   3  146.79   26.30
   3  -3  -3   99.79   31.40
   3  -3  -3  149.69   31.50
   3  -3  -3  164.98   42.90
   3  -3  -3  128.39   24.20
   3  -3  -3  142.59   37.60
   3   3   3  123.49   29.60
   3   3   3  160.28   46.80
   3   3   3  129.19   47.20
   3  -3  -3  118.09   35.20
   3   3   3  153.58   39.80
  -3  -3  -5  488.15  116.49
  -3  -3  -5  860.51  157.08
  -3   3   5  786.32  109.19
  -3  -3  -5  733.13  109.49
  -3   3   5  805.62   96.39
  -3   3   5  910.51  132.09
  -3   3   5 1077.19  142.49
   3   3   5  818.82  105.69
   3  -3  -5  754.42  125.19
   3   3   5  944.41  131.69
   3  -3  -5  786.32  108.39
   3   3   5  718.43   92.89
   3  -3  -5  663.63  112.69
   3   3   5  641.74  126.79
   3  -3  -5  553.54  137.29
  -3  -3  -7  827.12  122.69
  -3   3   7  881.81  150.78
  -3  -3  -7  927.01  147.69
  -3  -3  -7  693.13  175.18
  -3   3   7  801.82  103.69
  -3   3   7  775.42  150.28
   3  -3  -7  825.82  130.69
   3   3   7  655.23  145.19
   3   3   7  930.11  154.98
   3   3   7  729.83  119.99
   3  -3  -7  727.23  136.19
   3  -3  -7  600.54  169.38
   3   3   7  803.42  144.59
  -3   3   9  114.19   76.49
  -3  -3  -9  120.89   73.09
  -3  -3  -9  139.39   96.39
  -3   3   9   62.19   79.89
   3  -3  -9   71.79  103.79
   3   3   9  219.28   93.49
   3  -3  -9  200.78   66.89
   3   3   9  335.07   99.39
   3  -3  -9  208.88   75.39
  -3   3  11  355.46  125.69
  -3   3  11  177.08  112.29
  -3  -3 -11    8.10  111.19
  -3  -3 -11  146.59   94.49
   3  -3 -11  153.88  165.08
   3   3  11  154.78  106.89
   3  -3 -11   98.69   98.49
   3   3  11  172.28  108.79
  -5   3 -11  -21.80  138.09
  -5   3 -11  102.49  170.88
  -5  -3  11   84.39  100.39
  -5  -3  11   57.19   96.89
  -5   3 -11  -52.69   73.09
   5  -3  11  111.19  110.09
   5   3 -11  262.97  108.89
   5  -3  11   -8.30   95.99
   5   3 -11  119.19  167.98
  -5   3  -9  -25.80   82.59
  -5  -3   9  194.18   87.19
  -5   3  -9  105.59   90.09
  -5   3  -9  123.49   74.09
  -5  -3   9  168.68   82.59
   5   3  -9  268.57  112.49
   5  -3   9  153.48   86.89
   5   3  -9  118.49   57.29
   5  -3   9  240.98   86.19
   5   3  -9  177.08   81.49
   5  -3   9  106.39   60.99
  -5  -3   7  134.49   42.40
  -5  -3   7  132.29   53.89
  -5   3  -7   67.69   68.49
  -5   3  -7  129.69   57.99
  -5  -3   7   77.69   54.99
   5  -3   7   57.59   54.89
   5   3  -7  129.89   21.00
   5  -3   7   61.19   43.00
   5   3  -7  129.99   59.89
   5   3  -7   81.99   80.69
   5  -3   7   97.69   64.29
   5   3  -7  170.98   55.19
  -5  -3   5 1476.95  189.58
  -5   3  -5 1347.47  230.08
  -5   3  -5 1346.57  170.18
  -5  -3   5 1442.16  175.08
  -5  -3   5 1305.27  182.88
  -5   3  -5 1274.77  181.78
   5  -3   5 1659.53  195.68
   5  -3   5 1441.96  165.78
   5  -3   5 1456.85  183.08
   5   3  -5 1248.98  168.78
   5   3  -5 1390.86  187.18
   5   3  -5 1079.69  175.08
   5   3  -5 1304.37  178.88
   5  -3   5 1327.97  184.68
   5   3  -5 1211.08  172.18
  -5   3  -3 1575.94  199.38
  -5  -3   3 1488.55  185.88
  -5   3  -3 1389.26  180.88
  -5  -3   3 1288.47  180.98
  -5   3  -3 1470.05  177.78
  -5   3  -3 1295.27  199.48
  -5  -3   3 1425.56  178.98
  -5  -3   3 1332.57  184.58
   5  -3   3 1388.46  190.48
   5  -3   3 1457.95  178.08
   5   3  -3 1456.95  178.18
   5  -3   3 1521.05  181.88
   5   3  -3 1329.67  176.78
   5   3  -3 1344.87  181.68
   5  -3   3 1371.56  183.28
   5   3  -3 1399.06  181.08
   5   3  -3 1163.78  181.48
   5  -3   3 1509.25  188.68
  -5   3  -1 7959.30 1007.80
  -5  -3   1 9030.30 1012.30
  -5   3  -1 7978.90 1006.80
  -5   3  -1 8308.27 1010.90
  -5   3  -1 8087.99 1009.20
  -5  -3   1 7396.96 1008.20
  -5  -3   1 8406.86 1009.90
  -5   3  -1 7531.35 1019.20
  -5  -3   1 9580.64 1013.20
  -5   3  -1 9203.38 1015.50
  -5   3  -1 8083.59 1016.60
  -5   3  -1 8162.18 1010.70
  -5  -3   1 8517.05 1011.30
   5  -3   1 8631.44 1007.00
   5   3  -1 8708.13 1008.90
   5   3  -1 8326.77 1010.30
   5  -3   1 8471.55 1004.40
   5  -3   1 7779.42 1016.00
   5   3  -1 8084.59 1008.00
   5  -3   1 9123.49 1021.60
   5  -3   1 7819.82 1010.50
   5   3  -1 8503.65 1011.10
   5  -3   1 9317.97 1008.60
   5   3  -1 8707.23 1012.10
   5  -3   1 7453.05 1013.50
   5   3  -1 8608.64 1012.60
   5  -3   1 7261.57 1010.00
  -5   3   1 9999.00 1044.80
  -5  -3  -1 8054.09 1044.00
  -5   3   1 8071.29 1041.10
  -5  -3  -1 8333.27 1044.80
  -5   3   1 8650.63 1045.80
  -5  -3  -1 9456.15 1050.69
  -5   3   1 8717.53 1053.49
  -5  -3  -1 8513.85 1043.90
  -5  -3  -1 8428.46 1046.10
  -5   3   1 8647.03 1045.00
   5  -3  -1 8577.24 1044.80
   5  -3  -1 7927.21 1044.00
   5  -3  -1 8607.94 1046.10
   5   3   1 8883.01 1053.29
   5   3   1 8271.87 1049.79
   5   3   1 8619.84 1045.20
   5  -3  -1 8885.71 1043.80
   5  -3  -1 8555.84 1052.49
   5   3   1 9199.98 1046.50
   5   3   1 8476.55 1044.10
   5   3   1 8355.46 1044.40
   5  -3  -1 8989.90 1045.20
   5   3   1 8223.88 1039.90
  -5   3   3 1176.38  182.28
  -5  -3  -3 1722.43  202.28
  -5  -3  -3 1354.36  177.88
  -5   3   3 1297.77  173.48
  -5  -3  -3 1436.06  175.38
  -5  -3  -3 1443.96  182.68
  -5   3   3 1325.17  184.18
   5  -3  -3 1414.46  174.48
   5   3   3 1223.48  187.18
   5  -3  -3 1499.35  182.78
   5  -3  -3 1320.27  182.48
   5  -3  -3 1287.87  182.98
   5   3   3 1256.57  178.08
   5   3   3 1341.47  175.18
   5   3   3 1397.46  174.98
   5  -3  -3 1433.16  168.88
   5  -3  -3 1450.95  170.68
  -5  -3  -5 1495.15  192.08
  -5   3   5 1441.86  170.78
  -5   3   5 1215.28  184.58
  -5   3   5 1521.95  209.98
  -5  -3  -5 1341.47  210.88
   5   3   5 1317.17  194.58
   5  -3  -5 1227.28  176.48
   5   3   5 1428.96  172.58
   5  -3  -5 1263.77  169.98
   5   3   5 1583.44  190.08
   5  -3  -5 1329.37  200.88
   5  -3  -5 1331.67  184.68
   5   3   5 1521.35  178.18
  -5   3   7  103.29   65.59
  -5   3   7   79.39   52.19
  -5  -3  -7  182.38   99.59
  -5  -3  -7   94.69   58.09
   5   3   7    4.70   46.00
   5   3   7   97.39   67.99
   5  -3  -7  146.39   50.69
   5   3   7   41.00   53.59
   5   3   7   86.19   41.20
   5  -3  -7  127.29   64.29
   5  -3  -7   92.19   67.19
  -5   3   9   74.29   71.79
  -5  -3  -9   54.99   72.19
  -5  -3  -9   71.09  103.49
  -5   3   9  129.09   87.19
   5  -3  -9   82.69   63.79
   5   3   9  133.19   81.69
   5   3   9   49.30   71.99
   5  -3  -9  113.89  107.39
   5  -3  -9  101.19   56.99
  -5   3  11  -87.09   87.59
  -5  -3 -11  -58.69  128.89
  -5  -3 -11  146.19   81.89
  -5   3  11  163.88  105.99
   5   3  11   99.69  109.09
   5   3  11  111.39  105.59
   5  -3 -11 -110.59  113.79
   5  -3 -11   68.09   90.79
  -7   3 -11   77.29  155.78
  -7   3 -11  165.78  173.18
  -7  -3  11  -69.79   82.89
  -7   3 -11 -124.79   70.49
  -7  -3  11    6.40  102.59
   7  -3  11    4.50   96.49
   7   3 -11   28.80   95.59
   7  -3  11  -49.00   92.39
   7   3 -11  -97.69   81.19
  -7   3  -9  213.58  129.79
  -7   3  -9  260.77  136.29
  -7   3  -9  292.87   91.89
  -7  -3   9  325.07   98.69
  -7  -3   9  270.67   98.09
   7  -3   9  215.08   94.69
   7  -3   9  279.17   96.89
   7   3  -9  299.07  128.49
   7   3  -9  252.67   81.99
   7   3  -9  368.36   97.19
   7  -3   9  369.66   92.09
  -7  -3   7   83.99   53.59
  -7   3  -7   -0.60   54.29
  -7  -3   7  116.09   64.79
  -7   3  -7   12.30   45.90
  -7   3  -7    7.00   78.09
   7   3  -7  176.38   54.29
   7   3  -7  -51.89   46.20
   7  -3   7   37.60   48.10
   7  -3   7  100.99   67.29
   7  -3   7   90.29   56.79
   7   3  -7   29.20   75.09
   7   3  -7  111.69   27.70
  -7   3  -5   99.49   31.90
  -7  -3   5   94.29   43.90
  -7   3  -5  117.69   64.79
  -7  -3   5  103.09   45.00
  -7   3  -5   75.89   64.19
  -7   3  -5   83.59   41.10
   7   3  -5  100.79   46.90
   7   3  -5  112.89   37.60
   7  -3   5   89.79   46.00
   7  -3   5  133.69   34.10
   7   3  -5   86.39   32.00
   7  -3   5  113.39   47.80
   7   3  -5  108.59   41.40
   7  -3   5   18.60   52.39
   7   3  -5   94.69   31.00
  -7  -3   3 1287.47  164.18
  -7  -3   3 1416.96  165.38
  -7   3  -3 1239.08  164.08
  -7   3  -3  841.82  167.88
  -7   3  -3 1334.47  183.98
  -7  -3   3 1215.58  168.68
  -7   3  -3 1249.88  189.38
  -7   3  -3 1330.27  167.18
  -7  -3   3 1355.36  170.28
   7   3  -3 1282.17  160.88
   7  -3   3 1245.38  166.68
   7  -3   3 1250.77  153.98
   7   3  -3 1133.09  165.68
   7  -3   3 1135.79  171.48
   7   3  -3 1337.77  171.88
   7   3  -3 1173.58  168.08
   7  -3   3 1172.98  163.58
   7   3  -3 1155.88  162.58
   7  -3   3 1438.66  154.58
   7  -3   3 1301.27  178.88
   7  -3   3 1266.57  165.88
   7   3  -3 1319.77  164.18
   7   3  -3 1183.98  163.78
  -7   3  -1 1659.93  196.88
  -7  -3   1 1338.97  191.68
  -7  -3   1 1531.15  192.08
  -7   3  -1 1627.64  192.48
  -7   3  -1 1640.04  201.18
  -7  -3   1 1474.95  187.28
  -7   3  -1 1541.95  184.18
  -7  -3   1 1240.58  191.08
  -7   3  -1 1649.13  187.88
  -7  -3   1 1389.86  189.48
  -7   3  -1 1304.47  203.98
   7  -3   1 1415.96  186.88
   7  -3   1 1586.54  203.58
   7  -3   1 1700.43  188.88
   7   3  -1 1806.92  192.58
   7   3  -1 1638.04  192.88
   7  -3   1 1358.26  197.18
   7   3  -1 1635.34  192.28
   7  -3   1 1426.96  194.68
   7   3  -1 1548.35  192.78
   7  -3   1 1258.17  189.98
   7   3  -1 1339.07  194.88
   7  -3   1 1411.06  183.68
   7  -3   1 1432.96  189.78
   7   3  -1 1567.24  186.68
  -7   3   1 1436.96  199.48
  -7   3   1 1552.04  202.38
  -7  -3  -1 1715.83  200.78
  -7   3   1 1606.94  197.98
  -7   3   1 1604.24  200.58
  -7   3   1 1324.77  199.38
  -7  -3  -1 1786.92  199.68
  -7  -3  -1 1687.03  216.88
  -7  -3  -1 1618.44  201.48
  -7  -3  -1 1624.34  202.48
  -7   3   1 1595.94  211.58
   7   3   1 1522.95  200.68
   7   3   1 1600.64  202.58
   7  -3  -1 1427.46  201.28
   7  -3  -1 1662.43  212.08
   7  -3  -1 1647.64  200.38
   7  -3  -1 1579.04  202.48
   7   3   1 1423.06  211.68
   7   3   1 1625.54  200.48
   7  -3  -1 1360.36  210.08
   7   3   1 1644.84  202.78
   7  -3  -1 1828.62  199.98
  -7  -3  -3 1148.99  182.48
  -7   3   3 1312.17  159.08
  -7   3   3 1224.18  158.68
  -7   3   3 1199.58  166.88
  -7   3   3 1413.66  166.48
  -7   3   3 1200.38  165.98
  -7  -3  -3 1136.89  159.38
  -7  -3  -3 1227.18  159.28
  -7  -3  -3 1144.79  164.28
  -7  -3  -3 1292.57  174.18
   7   3   3 1308.67  158.18
   7  -3  -3 1206.48  165.38
   7  -3  -3 1263.97  165.18
   7   3   3 1451.45  160.98
   7   3   3 1169.88  159.18
   7  -3  -3 1142.69  158.78
   7  -3  -3 1155.18  164.08
   7   3   3 1109.89  172.68
  -7   3   5  100.89   27.80
  -7   3   5   77.29   40.00
  -7  -3  -5  101.49   31.70
  -7   3   5  112.39   43.20
  -7  -3  -5   58.89   59.79
  -7  -3  -5   79.69   45.90
   7   3   5  -31.60   30.60
   7  -3  -5  109.49   25.60
   7   3   5  138.89   46.00
   7   3   5   50.39   26.10
   7  -3  -5   72.19   40.40
   7  -3  -5   93.99   26.60
   7  -3  -5  109.39   48.50
   7   3   5   91.29   28.90
  -7   3   7  118.79   61.19
  -7  -3  -7  160.68   62.39
  -7   3   7   43.40   59.19
  -7  -3  -7  -47.80   63.99
   7   3   7   90.69   70.49
   7   3   7   64.99   53.39
   7  -3  -7    9.00   73.49
   7  -3  -7   61.99   43.90
   7   3   7   76.49   67.99
   7  -3  -7   -4.70   48.90
  -7  -3  -9  253.67  130.49
  -7   3   9  359.16   99.59
  -7   3   9  319.47   96.29
  -7  -3  -9   73.39   70.39
  -7  -3  -9  103.79  108.49
   7   3   9  349.37  102.29
   7  -3  -9  215.38   72.49
   7   3   9  135.59   88.19
   7  -3  -9  450.55  145.89
   7   3   9   80.49   59.19
   7   3   9  341.87  111.99
   7  -3  -9  326.27   98.59
  -7  -3 -11   33.90  149.09
  -7  -3 -11   83.59  148.09
  -7  -3 -11   46.90   88.49
  -7   3  11   40.50   99.19
  -7   3  11   75.49   91.49
   7   3  11    1.20  106.59
   7  -3 -11  -15.90  125.59
   7  -3 -11   98.79   79.89
   7   3  11  -14.20   94.39
  -9  -3  11  -52.69   90.79
  -9   3 -11   46.90  159.08
  -9   3 -11    5.00   90.99
  -9  -3  11   53.29   94.49
   9  -3  11  175.18  123.19
   9   3 -11   61.89   95.79
   9   3 -11   47.10  150.88
   9  -3  11    7.00  106.09
  -9   3  -9  342.97  144.39
  -9  -3   9  412.86  110.89
  -9   3  -9  405.76  106.89
  -9  -3   9  533.85  121.69
  -9   3  -9  122.89  123.69
   9  -3   9  225.28   84.79
   9   3  -9  325.27   84.99
   9   3  -9  292.17  136.09
   9  -3   9  229.38   99.39
   9  -3   9  254.17  100.19
   9   3  -9  312.17  101.59
  -9   3  -7  146.69   68.89
  -9   3  -7  214.08  112.59
  -9   3  -7  274.07  115.99
  -9  -3   7  221.88   69.59
  -9  -3   7  344.17   87.19
   9  -3   7  196.68   75.69
   9   3  -7  282.37   71.59
   9   3  -7  203.58   47.40
   9  -3   7  322.97   79.29
   9   3  -7  199.48   76.39
   9  -3   7  168.08   80.29
  -9   3  -5   62.19   41.30
  -9   3  -5   98.49   73.49
  -9  -3   5  121.59   49.40
  -9   3  -5   79.49   66.19
  -9  -3   5   83.29   48.90
  -9  -3   5   88.79   50.29
   9  -3   5  146.69   65.59
   9   3  -5   82.49   31.80
   9   3  -5   61.99   29.90
   9  -3   5  110.49   39.20
   9  -3   5   87.59   48.20
   9   3  -5   78.99   33.20
   9  -3   5  149.29   50.59
   9   3  -5   38.80   43.40
   9   3  -5   97.59   42.70
  -9   3  -3 1343.27  169.88
  -9   3  -3 1338.37  218.88
  -9  -3   3 1275.87  169.58
  -9   3  -3 1270.97  158.48
  -9  -3   3 1266.97  163.78
  -9  -3   3 1444.96  174.78
  -9   3  -3 1131.69  183.68
   9  -3   3 1342.27  157.28
   9   3  -3 1176.48  162.88
   9   3  -3 1159.88  160.88
   9  -3   3 1257.27  166.98
   9   3  -3 1430.86  174.18
   9   3  -3 1181.88  166.08
   9   3  -3 1205.58  165.48
   9  -3   3 1208.58  168.28
   9  -3   3 1182.28  171.18
   9   3  -3 1273.67  166.58
   9  -3   3 1475.95  184.88
  -9  -3   1   84.99   38.50
  -9  -3   1  190.98   51.29
  -9   3  -1   39.80   32.80
  -9   3  -1  188.08   34.40
  -9   3  -1  102.29   55.39
  -9  -3   1  118.39   36.40
  -9   3  -1  168.48   29.70
  -9   3  -1  139.79   51.29
  -9  -3   1  237.48   46.90
  -9  -3   1  204.18   34.20
   9   3  -1  182.98   50.09
   9  -3   1  209.28   54.39
   9  -3   1  105.89   37.80
   9  -3   1  158.88   43.30
   9   3  -1  220.38   45.90
   9   3  -1  196.38   32.80
   9  -3   1  141.29   44.10
   9  -3   1  166.18   34.60
   9   3  -1  205.28   45.60
   9  -3   1  138.49   34.50
   9   3  -1  128.29   39.30
   9  -3   1  135.19   28.10
  -9  -3  -1  163.88   38.90
  -9  -3  -1  130.19   42.00
  -9  -3  -1  155.58   23.50
  -9   3   1  138.69   39.00
  -9   3   1  155.78   37.10
  -9   3   1  215.08   41.00
  -9  -3  -1  257.97   65.79
  -9  -3  -1  212.58   37.90
  -9   3   1  179.78   59.39
   9  -3  -1  215.78   42.40
   9   3   1  124.49   45.60
   9  -3  -1  240.08   39.70
   9  -3  -1  232.28   46.00
   9  -3  -1  182.48   43.40
   9   3   1  215.58   47.10
   9   3   1  119.59   35.00
   9  -3  -1  186.58   40.10
   9   3   1  267.67   48.40
  -9   3   3 1166.88  160.38
  -9  -3  -3 1389.86  182.18
  -9   3   3 1341.67  171.38
  -9  -3  -3 1182.98  163.48
  -9   3   3 1443.86  174.78
  -9  -3  -3 1539.15  206.88
  -9   3   3 1153.98  169.88
  -9  -3  -3 1477.05  176.58
  -9  -3  -3 1134.19  165.58
   9   3   3 1475.55  186.18
   9  -3  -3 1168.98  171.88
   9  -3  -3 1505.35  173.48
   9  -3  -3 1256.67  166.78
   9  -3  -3  831.12  172.88
   9   3   3 1229.88  163.98
   9   3   3 1435.86  168.88
  -9   3   5   74.79   32.90
  -9  -3  -5  121.69   50.99
  -9  -3  -5   98.09   64.19
  -9  -3  -5   49.90   62.39
  -9   3   5  161.98   59.79
  -9   3   5   52.29   34.30
   9   3   5   46.60   38.30
   9  -3  -5   63.19   18.10
   9  -3  -5   39.80   39.70
   9  -3  -5  101.09   33.60
   9   3   5  148.59   38.90
   9  -3  -5   88.79   43.20
   9   3   5   49.10   46.40
   9   3   5  107.29   31.30
  -9   3   7  157.28   65.59
  -9   3   7  295.37   81.89
  -9  -3  -7   92.79   86.89
  -9  -3  -7   40.00   81.79
  -9  -3  -7  233.08   72.79
   9  -3  -7  282.47   73.19
   9   3   7  148.79   66.29
   9  -3  -7  269.27   70.49
   9   3   7  210.48   45.90
   9   3   7  149.49   77.89
   9   3   7  276.97   96.19
   9  -3  -7  270.27   49.99
  -9  -3  -9  330.27  101.19
  -9   3   9  210.98  101.39
  -9  -3  -9  120.99  117.39
  -9  -3  -9  191.68  109.69
  -9   3   9  373.86   99.49
   9   3   9  263.47  105.19
   9   3   9  489.65  134.69
   9  -3  -9  267.77  132.79
   9   3   9  438.06  108.79
   9  -3  -9  302.07   92.29
   9   3   9  314.57   85.59
   9  -3  -9  307.27   90.79
  -9  -3 -11  118.29   98.29
  -9  -3 -11  -16.40  147.79
  -9   3  11    4.40   80.79
   9   3  11 -119.09  106.39
   9  -3 -11  146.09  113.49
   9  -3 -11  -96.09  117.89
   9   3  11  238.98  135.89
 -11  -3  11   28.40  106.19
  11  -3  11   70.19  124.89
 -11   3  -9   28.20  115.79
 -11  -3   9   12.40   54.19
 -11  -3   9   60.39   71.09
 -11   3  -9   11.80   61.49
 -11   3  -9   27.60   89.59
  11  -3   9   90.39   67.89
  11   3  -9  -54.29   97.99
  11   3  -9   49.99   68.49
  11  -3   9   30.70   66.59
  11   3  -9   38.80   54.99
  11  -3   9  -75.39   64.69
 -11   3  -7   90.39   95.09
 -11   3  -7  121.79  105.39
 -11  -3   7  167.98   66.79
 -11  -3   7   84.79   65.79
 -11   3  -7  203.78   68.59
  11   3  -7  207.08   47.60
  11   3  -7  106.09   62.49
  11  -3   7  191.08   69.69
  11  -3   7  108.49   62.99
  11  -3   7  267.47   87.59
  11  -3   7  121.49   46.50
  11   3  -7  110.19   57.29
 -11   3  -5   98.79   59.09
 -11  -3   5    8.00   34.60
 -11  -3   5  -20.90   38.00
 -11   3  -5   10.50   37.60
 -11  -3   5   21.50   44.10
 -11   3  -5   49.50   72.39
  11   3  -5   87.89   34.40
  11   3  -5   64.49   23.20
  11  -3   5  -50.49   43.20
  11   3  -5   42.80   38.40
  11  -3   5   36.50   38.40
  11  -3   5   37.80   34.20
  11  -3   5   20.90   38.80
  11   3  -5   18.70   38.40
  11   3  -5   46.20   23.40
 -11  -3   3 1115.89  140.39
 -11  -3   3  858.81  149.69
 -11   3  -3 1011.40  139.29
 -11   3  -3 1133.99  190.58
 -11   3  -3  838.32  163.98
 -11   3  -3 1144.39  128.09
 -11  -3   3  950.80  130.99
  11   3  -3 1127.99  135.39
  11  -3   3  934.11  127.59
  11   3  -3  907.41  130.39
  11   3  -3  937.61  131.19
  11  -3   3 1011.10  166.48
  11  -3   3 1016.20  139.99
  11  -3   3  932.21  152.38
  11   3  -3 1006.60  138.89
  11   3  -3 1053.89  152.78
 -11   3  -1  112.09   62.99
 -11  -3   1   61.09   38.20
 -11  -3   1  128.69   29.50
 -11   3  -1  155.68   50.79
 -11  -3   1  159.78   42.10
 -11  -3   1  117.49   38.70
 -11   3  -1  145.39   29.70
 -11  -3   1   73.49   47.70
  11   3  -1  101.09   42.40
  11  -3   1   95.69   45.50
  11  -3   1  106.39   33.10
  11  -3   1   97.29   35.10
  11  -3   1  110.09   26.20
  11   3  -1   26.00   32.80
  11   3  -1  102.09   40.20
  11  -3   1   74.79   31.10
  11   3  -1   75.89   43.40
  11  -3   1  102.89   36.70
 -11  -3  -1  118.89   16.30
 -11   3   1  104.09   33.60
 -11   3   1   91.19   30.90
 -11   3   1   87.79   34.90
 -11  -3  -1   63.49   25.80
 -11  -3  -1  105.49   38.10
 -11  -3  -1  140.59   55.79
 -11   3   1   54.19   50.39
 -11  -3  -1   89.49   42.40
  11  -3  -1  108.39   29.10
  11  -3  -1   80.09   33.20
  11   3   1   83.79   38.00
  11   3   1  106.99   50.09
  11  -3  -1  107.99   34.10
  11   3   1  119.19   39.10
  11   3   1   89.59   31.20
  11  -3  -1  124.89   42.70
 -11  -3  -3  915.61  144.19
 -11  -3  -3  949.01  129.09
 -11   3   3 1055.59  138.39
 -11  -3  -3  761.02  176.38
 -11  -3  -3 1097.09  153.68
 -11   3   3 1047.60  124.89
 -11  -3  -3  936.01  132.79
 -11   3   3 1061.09  152.78
 -11   3   3 1006.00  148.19
  11  -3  -3 1014.20  138.09
  11   3   3 1044.50  130.69
  11  -3  -3 1093.09  153.68
  11   3   3  683.13  138.99
  11  -3  -3 1217.48  146.89
  11   3   3  662.43  154.48
  11  -3  -3 1159.78  138.99
 -11  -3  -5 -114.29   49.30
 -11   3   5   61.89   33.90
 -11  -3  -5   30.70   45.70
 -11   3   5   45.80   43.40
 -11  -3  -5   58.79   61.19
 -11   3   5   22.10   44.30
  11   3   5  100.19   43.80
  11  -3  -5   32.60   41.80
  11  -3  -5  153.08   55.69
  11   3   5   54.79   33.90
  11   3   5   49.00   48.30
  11  -3  -5   89.09   22.10
  11  -3  -5  104.79   38.50
  11   3   5   21.50   24.90
 -11   3   7  112.59   70.49
 -11   3   7  255.77   66.29
 -11  -3  -7  139.29  111.19
 -11  -3  -7  221.98   79.19
 -11  -3  -7  208.38   96.69
  11  -3  -7  206.58   47.10
  11   3   7   54.99   62.49
  11  -3  -7  169.68   73.99
  11  -3  -7  190.38   69.09
  11   3   7  180.98   51.39
  11   3   7  139.39   65.79
  11   3   7  229.78   82.29
 -11  -3  -9  -67.39  110.29
 -11  -3  -9  -33.60   64.49
 -11   3   9  101.09   65.99
 -11   3   9  -14.30   69.99
 -11  -3  -9   31.60  104.19
  11  -3  -9   10.80   56.59
  11   3   9   90.59   75.89
  11  -3  -9  -19.50   98.19
  11   3   9  -39.80   58.29
  11  -3  -9   32.70   67.89
  11   3   9  171.78   97.59
  11   3   9   61.99   65.19
 -11   3  11  -88.19   91.39
  11   3  11  293.57  128.49
 -13  -3   9   41.20   70.49
 -13   3  -9   80.29  112.09
 -13   3  -9   36.00   73.49
 -13   3  -9   -7.00  119.19
  13   3  -9   80.39   64.29
  13   3  -9   -9.20  105.49
  13   3  -9  -28.60   52.49
  13  -3   9   -6.20   79.39
  13  -3   9   91.09   71.19
  13  -3   9 -111.89   63.09
 -13   3  -7  589.84  120.59
 -13  -3   7  821.32  127.59
 -13   3  -7  491.35  155.38
 -13   3  -7  479.25  153.18
 -13  -3   7  648.34  134.39
  13   3  -7  715.03  131.89
  13  -3   7  593.24  106.69
  13  -3   7  675.33  141.29
  13   3  -7  651.23  126.09
  13   3  -7  478.25   98.39
  13  -3   7  688.53  123.49
 -13   3  -5  750.82  152.58
 -13   3  -5  566.44  109.09
 -13   3  -5  681.53   91.09
 -13  -3   5  563.94  113.59
 -13  -3   5  397.06  107.59
 -13  -3   5  612.74   98.79
 -13   3  -5  416.36  138.89
  13  -3   5  704.83  129.59
  13  -3   5  690.53  109.79
  13   3  -5  535.75  113.49
  13   3  -5  632.34   77.49
  13  -3   5  555.74   74.99
  13   3  -5  610.64   77.29
  13   3  -5  750.82  107.79
  13  -3   5  367.16  112.39
  13  -3   5  614.94  109.09
  13   3  -5  541.65  112.09
 -13  -3   3  606.54  105.59
 -13   3  -3  483.65   78.29
 -13   3  -3  476.35  128.49
 -13  -3   3  737.73  105.29
 -13   3  -3  512.55  119.09
  13  -3   3  635.84   81.99
  13   3  -3  548.95   80.49
  13   3  -3  622.64   90.59
  13   3  -3  595.64   89.09
  13   3  -3  506.75  101.59
  13  -3   3  692.93  106.19
  13   3  -3  578.14  100.29
  13  -3   3  690.13  109.89
  13  -3   3  702.03  126.39
 -13   3  -1  236.88   80.99
 -13  -3   1  168.88   49.50
 -13   3  -1  162.68   68.39
 -13   3  -1   87.69   37.50
 -13  -3   1   48.70   39.90
 -13  -3   1  175.78   66.39
 -13  -3   1  211.68   50.39
 -13  -3   1  179.98   36.70
  13  -3   1  246.68   54.19
  13   3  -1  176.28   52.79
  13  -3   1  234.58   48.40
  13  -3   1  178.48   44.90
  13  -3   1  216.78   64.19
  13   3  -1  183.88   47.80
  13   3  -1  261.97   54.79
  13  -3   1  221.68   39.30
 -13   3   1  260.27   45.80
 -13   3   1  311.57   56.29
 -13  -3  -1  194.88   24.90
 -13  -3  -1  214.88   50.79
 -13  -3  -1  238.88   60.89
 -13   3   1  246.28   51.59
 -13   3   1  192.78   65.29
 -13  -3  -1  164.88   73.59
 -13  -3  -1  218.08   39.70
  13  -3  -1   68.09   31.10
  13   3   1   75.89   46.00
  13   3   1  180.68   46.60
  13  -3  -1  246.88   55.19
  13  -3  -1  192.18   48.60
  13   3   1  260.97   57.49
  13  -3  -1  199.68   56.29
  13   3   1  167.18   47.80
 -13   3   3  618.94  104.89
 -13   3   3  754.02  103.49
 -13  -3  -3  532.65  101.69
 -13  -3  -3  616.14  113.29
 -13  -3  -3  449.95  124.89
 -13  -3  -3  496.45   83.09
 -13  -3  -3  537.35   89.79
 -13   3   3  591.44  101.49
  13   3   3  678.93  105.69
  13   3   3  500.95  116.39
  13  -3  -3  503.15   98.19
  13  -3  -3  603.74  104.89
  13  -3  -3  445.36   96.79
  13  -3  -3  743.63  100.19
 -13   3   5  645.34  101.49
 -13   3   5  578.14  116.09
 -13   3   5  686.03  128.49
 -13  -3  -5  586.54  123.49
 -13  -3  -5  516.05  150.98
 -13  -3  -5  812.02  149.79
 -13  -3  -5  642.64  108.59
  13  -3  -5  701.93  123.99
  13  -3  -5  688.23  112.99
  13  -3  -5  586.54   94.29
  13   3   5  700.63  113.89
  13   3   5  803.02  119.29
  13  -3  -5  819.52  132.49
  13   3   5  764.92  150.58
 -13  -3  -7  417.06  160.18
 -13   3   7  840.72  116.79
 -13  -3  -7  405.96  113.09
 -13  -3  -7  254.57  137.89
 -13   3   7  427.36  120.19
  13   3   7  621.04  137.49
  13   3   7  492.85  136.49
  13  -3  -7  548.85   91.29
  13  -3  -7  452.35  111.19
  13   3   7  648.34  115.89
  13  -3  -7  590.24  118.59
  13   3   7  576.44   97.49
 -13  -3  -9  -84.99  102.99
 -13  -3  -9  137.19  129.99
 -13  -3  -9  -15.80   68.19
 -13   3   9   51.89   80.09
  13  -3  -9   84.09  103.29
  13  -3  -9   72.59   68.59
  13   3   9   12.40   59.29
  13   3   9  -67.19   65.59
  13   3   9   42.00   80.39
  13  -3  -9   65.29   74.59
  13   3   9   58.19   97.89
 -15   3  -9  -36.30  122.69
 -15   3  -9  -15.60  131.09
 -15   3  -9   58.99   84.59
 -15  -3   9  -19.30   68.69
  15  -3   9   95.89   75.09
  15   3  -9   75.99   70.79
  15   3  -9  154.68  129.99
  15  -3   9   56.69   70.99
  15   3  -9   28.30   51.59
  15  -3   9   20.20   71.99
 -15  -3   7   86.29   53.19
 -15   3  -7   21.50   58.19
 -15  -3   7  182.18   71.39
 -15   3  -7   10.00   93.99
 -15   3  -7   32.20  110.99
 -15  -3   7   70.49   54.79
  15  -3   7   55.29   53.79
  15   3  -7   81.69   50.69
  15  -3   7  119.49   53.79
  15   3  -7   31.70   56.49
  15  -3   7  275.87   94.49
  15   3  -7   70.39   56.59
 -15  -3   5  190.88   64.59
 -15  -3   5   92.59   38.20
 -15   3  -5  137.19   52.59
 -15  -3   5   63.99   51.79
 -15   3  -5  108.09   32.10
 -15   3  -5   42.70   65.89
 -15   3  -5  129.99   80.59
  15  -3   5  130.29   66.89
  15  -3   5  -14.70   55.49
  15  -3   5   64.39   47.00
  15   3  -5  163.28   62.19
  15   3  -5  110.99   47.70
  15   3  -5  165.88   65.59
  15  -3   5   68.19   21.70
 -15  -3   3   48.10   51.59
 -15   3  -3  219.08   40.30
 -15   3  -3  267.27   91.29
 -15  -3   3  210.68   57.59
 -15   3  -3   85.99   84.09
  15  -3   3  219.98   63.29
  15   3  -3  250.07   40.70
  15   3  -3  294.37   51.89
  15   3  -3  138.99   52.39
  15  -3   3  150.18   41.00
  15   3  -3  243.38   45.00
  15  -3   3  251.97   63.89
  15   3  -3  249.08   66.19
  15  -3   3  116.69   66.79
 -15   3  -1  595.74  140.79
 -15   3  -1  797.12  124.39
 -15  -3   1  774.32  122.29
 -15  -3   1  717.93   98.49
 -15  -3   1  725.33  120.29
 -15   3  -1  518.25  104.99
 -15  -3   1  931.51  146.89
 -15   3  -1  742.13  143.79
  15  -3   1  883.41  107.69
  15  -3   1  696.03  100.39
  15  -3   1  839.22  134.49
  15   3  -1  589.74  115.79
  15  -3   1  804.12  115.29
  15   3  -1  823.52  125.19
  15   3  -1  635.84  115.99
  15  -3   1  911.91  129.19
 -15   3   1  651.23   95.19
 -15   3   1  769.72  145.29
 -15   3   1  823.92  116.99
 -15  -3  -1  630.34   92.59
 -15  -3  -1  512.05  135.39
 -15  -3  -1  574.64  114.99
 -15  -3  -1  731.83  130.19
 -15  -3  -1  613.34  107.49
  15  -3  -1  678.93  118.89
  15  -3  -1  829.82  120.69
  15   3   1  976.30  129.99
  15  -3  -1  808.32  118.69
  15   3   1 1122.39  148.19
  15   3   1  746.43  114.69
 -15   3   3  115.19   44.30
 -15   3   3  166.38   32.00
 -15  -3  -3  309.17  107.39
 -15  -3  -3  221.58   40.30
 -15  -3  -3  172.38   67.19
 -15   3   3  194.58   61.79
 -15  -3  -3  214.98   51.49
 -15   3   3  158.48   55.69
  15   3   3  140.89   55.69
  15  -3  -3  275.97   53.79
  15  -3  -3  212.18   59.59
  15   3   3  182.28   74.19
  15  -3  -3  267.77   64.29
  15  -3  -3  196.98   62.19
 -15   3   5  153.18   62.19
 -15  -3  -5   94.19   42.70
 -15  -3  -5  127.49   59.89
 -15   3   5   62.69   28.80
 -15  -3  -5  142.09   79.59
 -15  -3  -5   73.99   69.99
 -15   3   5   75.19   54.19
  15   3   5   63.39   63.09
  15   3   5   26.60   52.79
  15   3   5  130.99   48.90
  15  -3  -5  150.08   60.29
  15  -3  -5   67.09   42.50
  15   3   5  120.49   51.79
  15  -3  -5  114.39   59.09
 -15  -3  -7   67.19   78.79
 -15  -3  -7  134.79   76.99
 -15   3   7  215.68   83.39
 -15  -3  -7   45.50   48.90
 -15  -3  -7   27.60   83.59
  15  -3  -7    0.90   42.20
  15   3   7  -14.20   70.29
  15  -3  -7   82.49   49.60
  15   3   7  188.08  100.29
  15  -3  -7  155.38   65.89
  15   3   7   89.69   49.00
  15   3   7  142.39   62.19
 -15  -3  -9   66.29  138.49
 -15   3   9   79.39   88.29
 -15  -3  -9  -23.50   82.69
 -15  -3  -9  -87.99  104.09
  15  -3  -9   58.69   68.79
  15   3   9 -113.19   73.49
  15   3   9   86.19  100.29
  15   3   9   39.80   68.99
  15  -3  -9   80.39   81.49
 -17   3  -9 -216.48  129.29
 -17  -3   9  235.78   99.29
 -17   3  -9   83.49   94.69
 -17   3  -9  101.19  162.08
  17  -3   9  206.48   96.89
  17  -3   9  135.29  109.89
  17   3  -9  313.37  104.39
  17   3  -9  195.48   95.59
  17  -3   9  142.09   83.89
 -17   3  -7  238.68  137.89
 -17  -3   7  485.05  115.29
 -17   3  -7  250.37  128.99
 -17  -3   7  441.76  109.39
 -17   3  -7  207.68   95.39
  17   3  -7  445.76  109.29
  17   3  -7  490.95   92.19
  17   3  -7  386.26  104.59
  17  -3   7  465.95  122.79
  17  -3   7  373.16   89.59
 -17  -3   5  333.17  106.29
 -17   3  -5  296.97  136.49
 -17   3  -5  639.24   86.99
 -17  -3   5  600.04  116.79
 -17   3  -5  640.64  149.39
  17   3  -5  590.64  118.69
  17   3  -5  563.74  106.89
  17  -3   5  421.26  127.69
  17  -3   5  503.85  119.99
  17   3  -5  485.95  111.99
  17  -3   5  562.64  107.89
  17  -3   5  571.74   97.79
 -17   3  -3  374.56  125.09
 -17   3  -3  406.66  111.99
 -17   3  -3  389.86   61.39
 -17  -3   3  233.18   61.39
 -17  -3   3  441.16   77.49
 -17  -3   3  253.37   73.59
  17  -3   3  413.06  103.39
  17   3  -3  438.86   56.49
  17   3  -3  224.48   76.99
  17  -3   3  367.06   85.69
  17  -3   3  299.47   64.29
  17  -3   3  422.96   92.49
  17   3  -3  329.27   67.09
  17   3  -3  532.05   92.89
 -17   3  -1  206.38   52.29
 -17  -3   1  104.49   49.90
 -17  -3   1   88.69   46.70
 -17  -3   1   61.69   60.49
 -17   3  -1  235.88   88.99
 -17   3  -1  118.59   37.10
 -17   3  -1  111.59   72.29
 -17  -3   1   40.70   25.30
  17   3  -1  167.48   54.59
  17  -3   1  -21.60   38.20
  17   3  -1  120.19   51.19
  17  -3   1   62.59   39.50
  17  -3   1   84.59   39.40
  17   3  -1   76.69   47.10
  17  -3   1   99.19   56.99
 -17  -3  -1  101.99   60.39
 -17  -3  -1  101.29   74.59
 -17   3   1   82.49   38.70
 -17  -3  -1  105.49   26.60
 -17  -3  -1   90.59   43.10
 -17   3   1   72.99   27.60
 -17  -3  -1   98.89   53.29
 -17   3   1   78.89   64.89
  17  -3  -1   79.39   45.30
  17   3   1   79.09   42.30
  17   3   1   29.40   42.70
  17  -3  -1  163.18   56.79
  17   3   1   -5.80   40.50
  17  -3  -1  255.97   58.29
 -17   3   3  278.67   73.09
 -17  -3  -3  356.36   74.29
 -17  -3  -3  157.68  108.29
 -17  -3  -3  355.06   57.89
 -17   3   3  558.74   94.59
 -17   3   3  439.76   73.89
 -17   3   3  327.27   58.69
 -17  -3  -3  462.85  106.49
  17  -3  -3  412.66   84.39
  17  -3  -3  403.16   70.29
  17   3   3  495.25   93.89
  17  -3  -3  516.45   93.59
  17  -3  -3  369.36   86.59
  17   3   3  396.36  107.09
  17   3   3  281.87   69.19
 -17   3   5  397.76  101.69
 -17  -3  -5  699.93   95.89
 -17   3   5  740.73  119.79
 -17  -3  -5  320.47  131.89
 -17  -3  -5  270.57  108.19
 -17  -3  -5  416.56  100.49
  17   3   5  283.97  111.89
  17  -3  -5  383.16   98.69
  17   3   5  480.35   97.69
  17   3   5  600.64  121.69
  17   3   5  462.35   81.69
  17  -3  -5  560.14  100.79
  17  -3  -5  461.15  104.79
 -17  -3  -7  206.88   93.79
 -17  -3  -7  237.48  137.39
 -17  -3  -7  441.46  134.49
 -17   3   7  292.87   99.29
  17   3   7  537.55   98.59
  17   3   7  465.25   98.09
  17   3   7  407.86  122.39
  17  -3  -7  341.17   99.69
  17   3   7  478.45  138.09
  17  -3  -7  331.57   99.59
  17  -3  -7  417.86   87.29
 -17   3   9  185.28   99.79
 -17  -3  -9   27.60   84.89
 -17  -3  -9   73.39  153.78
 -17  -3  -9   77.59  145.79
  17  -3  -9  226.38   95.39
  17  -3  -9   58.69   85.49
  17   3   9  102.69   94.49
  17   3   9  202.58  108.79
 -19   3  -9   51.69   89.89
 -19  -3   9  202.68  100.99
 -19   3  -9  -29.70  174.18
 -19   3  -9   55.49  140.79
  19  -3   9  100.39  109.39
  19  -3   9  106.09   85.89
  19   3  -9  306.27  113.39
  19   3  -9  102.39  101.29
 -19   3  -7  -59.39   62.89
 -19  -3   7  117.09   71.99
 -19   3  -7  -50.99  100.49
 -19   3  -7 -136.99   90.29
 -19  -3   7   95.69   59.99
  19  -3   7   81.89   63.59
  19   3  -7    9.50   53.29
  19   3  -7  112.29   78.39
  19   3  -7   26.90   63.89
  19  -3   7  182.28  102.39
 -19   3  -5   72.19  114.99
 -19   3  -5    0.90  106.99
 -19  -3   5   41.50   47.10
 -19  -3   5   73.49   62.19
  19   3  -5   31.00   52.39
  19   3  -5   59.09   48.60
  19  -3   5   26.00   52.69
  19  -3   5  -24.80   68.89
  19   3  -5   48.90   56.59
  19  -3   5   58.29   64.29
 -19   3  -3  168.68  107.19
 -19  -3   3  280.87   78.49
 -19   3  -3  401.46  115.19
 -19   3  -3  246.48   52.19
 -19  -3   3  280.77   65.49
  19  -3   3  273.27   60.59
  19   3  -3  234.78   61.49
  19  -3   3  315.07   81.69
  19   3  -3  366.26   84.19
  19  -3   3  241.08   95.29
  19  -3   3  197.88   73.69
  19   3  -3  247.68   75.79
 -19   3  -1  257.47  102.79
 -19   3  -1  303.37   77.39
 -19  -3   1  240.68   72.69
 -19  -3   1  268.57   52.19
 -19  -3   1  322.77   77.39
 -19  -3   1  307.97  101.19
 -19   3  -1  266.87   58.79
 -19   3  -1  349.37  108.49
  19  -3   1  382.76   68.09
  19  -3   1  254.27   78.09
  19   3  -1  152.58   67.59
  19   3  -1  278.97   75.39
  19   3  -1  240.28   47.90
  19  -3   1  318.17   86.59
  19  -3   1  353.96   71.89
  19   3  -1  370.96   82.49
 -19  -3  -1  295.07   99.19
 -19  -3  -1  196.38   40.30
 -19   3   1  269.77   96.09
 -19   3   1  273.07   46.40
 -19  -3  -1  231.58   63.79
 -19  -3  -1  173.78   68.39
 -19  -3  -1  259.17   85.99
 -19   3   1  305.37   73.89
 -19  -3  -1  284.17   43.80
  19   3   1  332.17   72.09
  19  -3  -1  228.08   67.79
  19   3   1  245.38   81.89
  19   3   1  164.68   69.29
  19  -3  -1  219.08   69.99
  19  -3  -1  240.18   76.29
 -19  -3  -3  242.28   63.69
 -19   3   3  422.66   76.29
 -19   3   3  345.47   77.99
 -19  -3  -3  365.76  105.19
 -19  -3  -3  117.69  107.39
  19   3   3  187.28   72.39
  19   3   3  249.97   63.29
  19  -3  -3  220.78   75.79
  19  -3  -3  312.97   85.19
  19   3   3  297.07  101.59
 -19  -3  -5   71.89   93.79
 -19   3   5   69.79   58.39
 -19   3   5  124.69   62.19
 -19  -3  -5  339.97  141.19
 -19  -3  -5   79.29   45.70
  19   3   5   -0.90   55.59
  19  -3  -5   39.60   52.49
  19   3   5   62.89   62.29
  19  -3  -5   44.70   48.20
  19  -3  -5   -6.50   44.60
  19   3   5   96.79   69.59
  19   3   5   39.20   36.20
 -19   3   7   38.60   64.29
 -19   3   7   46.90   68.69
 -19  -3  -7  107.19  104.79
 -19  -3  -7  132.69  125.09
 -19  -3  -7  105.29   80.59
  19   3   7   97.79   74.39
  19  -3  -7   19.60   65.49
  19  -3  -7   38.20   64.19
  19   3   7  205.38  102.39
  19   3   7   -4.90   56.49
  19  -3  -7  101.19   74.39
 -19   3   9   27.60   84.99
 -19  -3  -9  -60.89  152.88
 -19  -3  -9    3.80   95.19
  19  -3  -9  148.49   95.79
  19   3   9  111.69  118.29
  19  -3  -9   19.20   60.39
  19   3   9   95.59  107.29
 -21  -3   9  270.07  111.59
 -21  -3   7   68.19   76.59
 -21   3  -7  -15.90  110.69
 -21  -3   7  166.68   84.69
 -21   3  -7  113.89  146.69
  21  -3   7  158.08   92.39
  21   3  -7  138.99   73.99
  21   3  -7   22.90   49.80
  21  -3   7   60.29   61.69
  21   3  -7  139.09   85.59
 -21   3  -5  228.58  133.79
 -21  -3   5  960.10  141.39
 -21  -3   5  584.74  126.19
 -21   3  -5  456.05  175.28
  21  -3   5  448.16  118.29
  21   3  -5  881.51  139.09
  21  -3   5  439.36  128.69
  21   3  -5  650.73  130.29
  21  -3   5  752.82  137.69
  21   3  -5  562.54  119.29
 -21   3  -3  349.27  127.09
 -21  -3   3  235.98   79.49
 -21   3  -3  195.08  122.19
 -21  -3   3  292.77   64.79
  21  -3   3  304.07   81.99
  21   3  -3  203.18   61.49
  21  -3   3  115.89   84.89
  21   3  -3  187.78   75.89
  21   3  -3  169.68   69.79
  21  -3   3  244.88   60.19
  21  -3   3  165.38   74.79
 -21  -3   1    1.50   23.70
 -21   3  -1  -13.50   27.80
 -21   3  -1   66.79   70.59
 -21  -3   1   14.10   45.10
 -21  -3   1  -43.60   55.29
 -21   3  -1   -5.40   44.70
 -21   3  -1   88.79   94.09
  21  -3   1  -38.30   33.50
  21   3  -1   77.59   48.20
  21  -3   1   54.39   41.40
  21   3  -1  -28.70   47.80
  21  -3   1    0.20   32.90
  21   3  -1  -20.00   33.00
  21  -3   1  -61.89   45.60
 -21  -3  -1  -43.70   70.79
 -21   3   1   -7.60   43.60
 -21  -3  -1 -124.89   59.29
 -21  -3  -1   -3.80   41.60
 -21  -3  -1   15.20   34.50
 -21   3   1  -40.80   67.89
  21   3   1  -24.90   50.09
  21  -3  -1   27.70   52.69
  21   3   1   31.90   42.90
  21   3   1    8.20   46.70
  21  -3  -1    3.20   41.50
 -21   3   3  197.08   70.79
 -21   3   3  181.68   59.29
 -21  -3  -3  296.17  112.79
 -21  -3  -3  242.28   63.79
 -21  -3  -3  247.28  119.99
  21   3   3  134.49   86.49
  21   3   3  225.28   65.69
  21  -3  -3  282.67   84.19
  21   3   3  197.88   73.09
  21   3   3  260.07   73.39
  21  -3  -3  447.66   90.39
 -21  -3  -5  365.86  167.28
 -21  -3  -5  569.94  148.69
 -21   3   5  787.82  138.49
 -21   3   5  874.71  143.19
  21   3   5  529.75  124.39
  21  -3  -5  522.05  125.59
  21  -3  -5  513.65  125.59
  21   3   5  766.52  145.59
  21  -3  -5  524.45  125.69
  21   3   5  646.14  158.08
  21   3   5  608.44  104.79
 -21  -3  -7  -77.29   99.69
 -21   3   7   12.60   67.19
 -21   3   7   64.99   73.09
 -21  -3  -7  182.68  139.89
  21  -3  -7  147.79   67.29
  21  -3  -7   40.50   70.89
  21   3   7   68.49   67.39
  21   3   7  -33.10   79.59
  21   3   7   68.69  103.29
 -21   3   9  145.89  116.49
 -23  -3   7   40.70   65.39
 -23   3  -7 -113.89  138.89
 -23   3  -7  -85.79  134.59
 -23  -3   7  -56.39   66.79
  23  -3   7  187.38   99.89
  23   3  -7   33.80   72.79
  23  -3   7   98.69   79.39
  23   3  -7   29.00   60.29
 -23   3  -5   59.29  102.09
 -23  -3   5    1.10   61.39
 -23  -3   5  130.99   65.29
 -23   3  -5    1.70  119.49
  23  -3   5   47.70   66.69
  23  -3   5   66.19   90.99
  23   3  -5  -21.10   57.09
  23   3  -5   79.49   64.79
  23  -3   5    9.90   62.09
  23   3  -5  117.59   73.79
 -23   3  -3  744.23  170.38
 -23   3  -3  395.96  157.38
 -23  -3   3  425.26  108.39
 -23  -3   3  408.66   90.19
  23  -3   3  528.65   93.29
  23  -3   3  463.95  113.49
  23   3  -3  353.66  105.59
  23  -3   3  391.76  125.19
  23  -3   3  621.84  112.19
  23   3  -3  431.16  108.29
 -23   3  -1  487.35  171.58
 -23   3  -1  748.53  187.78
 -23  -3   1  820.92  184.68
 -23  -3   1  646.64  139.89
 -23   3  -1  732.03  141.79
  23  -3   1  860.81  159.08
  23   3  -1 1231.58  168.38
  23   3  -1  787.72  146.29
  23  -3   1  576.64  125.89
  23  -3   1  567.54  138.89
  23  -3   1  943.21  124.39
  23   3  -1  838.12  143.79
 -23   3   1  744.43  135.39
 -23  -3  -1  811.42  145.29
 -23  -3  -1  560.74  161.78
 -23  -3  -1  171.78  144.69
 -23   3   1  648.24  179.48
 -23  -3  -1  902.91  132.29
  23   3   1  689.53  134.39
  23   3   1  656.13  125.59
  23  -3  -1  742.43  131.99
  23   3   1  609.64  138.59
  23  -3  -1 1132.69  154.88
  23   3   1  776.52  118.09
 -23  -3  -3  189.78  132.49
 -23  -3  -3  463.75   89.09
 -23   3   3  456.95   93.09
 -23  -3  -3  253.07   94.59
 -23  -3  -3  384.16  138.59
 -23   3   3  459.15  105.49
  23   3   3  288.97  115.29
  23  -3  -3  500.65  112.49
  23   3   3  459.45  108.39
  23   3   3  325.67   96.59
  23  -3  -3  446.56  106.99
  23   3   3  652.53  102.59
 -23   3   5    5.30   59.09
 -23   3   5   11.10   59.39
 -23  -3  -5    5.60  116.49
 -23  -3  -5   28.60   98.09
  23   3   5   12.80   59.29
  23   3   5   14.30   84.59
  23  -3  -5    8.00   53.59
  23  -3  -5  -35.60   53.09
  23  -3  -5  -27.50   39.50
  23   3   5  -41.20   62.09
 -23   3   7  -54.29   72.69
 -23   3   7  142.99   84.99
 -23  -3  -7  417.06  197.98
  23  -3  -7   99.29   89.79
  23   3   7  -35.10   66.89
  23  -3  -7   49.10   60.59
  23   3   7  134.39   95.89
  23   3   7  102.39   83.59
 -25  -3   7  143.39   80.69
 -25   3  -7  370.16  222.48
 -25  -3   7   68.19   90.69
 -25   3  -7   21.70  181.28
  25  -3   7   45.80   83.29
  25  -3   7  282.37  121.99
  25   3  -7  114.89   92.99
  25   3  -7  119.39   97.49
 -25   3  -5    6.10  149.49
 -25  -3   5  148.89   82.69
 -25   3  -5  317.37  156.38
  25  -3   5  245.78  105.79
  25   3  -5    5.00   63.39
  25  -3   5  139.69   87.99
  25   3  -5  129.79   76.29
  25   3  -5  125.49   67.59
  25  -3   5  132.59   78.79
 -25   3  -3  273.27  132.99
 -25   3  -3   93.59   97.69
 -25  -3   3   52.89   67.69
 -25   3  -3   43.90   70.29
  25   3  -3  134.69   65.19
  25  -3   3  129.29   67.69
  25  -3   3  164.58   93.99
  25  -3   3  115.89   52.99
  25   3  -3  183.48   76.69
  25  -3   3  188.38   72.59
 -25   3  -1  132.59  113.99
 -25  -3   1  -85.19   75.79
 -25   3  -1   31.30   96.09
 -25   3  -1   99.39   64.29
 -25  -3   1   36.50   59.29
  25   3  -1  129.69   67.09
  25   3  -1   33.90   61.59
  25  -3   1  116.89   83.49
  25  -3   1   94.39   66.89
  25  -3   1   57.89   57.19
  25   3  -1   84.39   69.89
 -25  -3  -1   61.39   64.59
 -25  -3  -1   83.19   56.19
 -25   3   1   89.99   61.89
 -25  -3  -1    4.80   82.69
 -25   3   1   46.10   86.39
  25  -3  -1   44.20   61.89
  25   3   1   15.30   68.69
  25   3   1  -14.90   44.60
  25  -3  -1   55.89   60.69
  25   3   1  179.78   64.19
 -25   3   3  119.09   74.79
 -25  -3  -3   85.59   74.69
 -25   3   3  192.38   65.19
 -25  -3  -3  227.68   94.69
 -25  -3  -3  106.79   99.79
 -25  -3  -3  -36.80   94.99
  25  -3  -3  188.08   80.49
  25   3   3   84.19   70.69
  25   3   3  -45.20   76.39
  25   3   3  167.58   60.89
  25  -3  -3   81.79   72.69
  25   3   3   95.69   68.39
 -25  -3  -5  102.39  149.79
 -25   3   5   59.59   74.89
 -25   3   5  155.88   75.99
  25  -3  -5  281.77   97.39
  25   3   5  159.78   87.39
  25  -3  -5   75.89   69.79
  25   3   5  159.28   88.29
  25   3   5   85.29  102.29
  25  -3  -5   65.29   82.59
 -25   3   7  -11.70   84.19
 -25   3   7   77.79  100.49
 -25  -3  -7  195.78  201.48
  25  -3  -7   50.39   84.79
  25   3   7  235.18  124.09
  25  -3  -7   27.00   85.89
  25   3   7   26.70   80.99
  25   3   7  212.28  127.69
 -27   3  -5 1425.46  256.97
 -27   3  -5  308.27  198.98
 -27  -3   5  208.78  101.29
  27  -3   5  226.98  126.69
  27   3  -5  287.97  104.19
  27  -3   5  265.47  104.39
  27   3  -5  255.57  100.09
  27   3  -5   48.90   84.29
 -27   3  -3  -53.49   60.69
 -27   3  -3  -54.19  117.09
 -27   3  -3   27.20  129.49
 -27  -3   3  103.69   75.69
  27   3  -3   57.49   71.49
  27  -3   3  -60.99   65.19
  27   3  -3   42.60   65.29
  27  -3   3   34.90   85.19
 -27  -3   1   38.00   52.59
 -27   3  -1   15.10  113.89
 -27   3  -1   92.39   71.49
  27  -3   1   95.19   65.39
  27   3  -1   96.89   68.99
  27   3  -1   17.10   65.49
  27  -3   1  118.59   75.99
  27   3  -1  129.19   72.99
 -27  -3  -1   64.59   69.09
 -27  -3  -1  104.69  104.59
 -27   3   1   46.80   65.89
 -27   3   1  134.99  114.29
  27  -3  -1   53.79   71.49
  27  -3  -1   30.40   61.99
  27   3   1   82.79   70.99
  27   3   1  131.99   67.99
  27   3   1   33.90   72.49
 -27   3   3  -29.20   57.49
 -27  -3  -3   53.99   75.69
 -27  -3  -3 -179.78  100.89
  27   3   3   36.70   49.80
  27  -3  -3  -48.40   62.29
  27   3   3  -29.40   77.99
  27  -3  -3   68.59   72.69
  27   3   3   -5.60   61.79
 -27   3   5   10.40   77.19
 -27  -3  -5   53.89  167.28
  27   3   5   26.20  106.19
  27   3   5  131.89   99.19
  27  -3  -5   97.19   78.99
  27   3   5   60.39   79.19
  27  -3  -5   33.40   79.29
  27  -3  -5  154.28   92.79
 -29   3  -5  -12.10  127.69
 -29   3  -5   50.29  109.99
 -29  -3   5   70.79   93.39
  29   3  -5  144.59  100.59
  29   3  -5  136.99  100.89
  29   3  -5  116.29   89.69
  29  -3   5   38.10   89.89
 -29  -3   3  -38.70   74.89
 -29   3  -3  -85.69  117.59
 -29   3  -3  109.89   88.19
 -29   3  -3   -6.70   91.39
  29   3  -3   57.49   69.29
  29  -3   3  -98.09   64.39
  29   3  -3   22.20   75.29
 -29  -3   1  127.19   79.99
 -29   3  -1  267.57   91.09
 -29   3  -1  110.79  120.09
  29  -3   1  123.39   84.89
  29  -3   1  176.48   83.59
  29   3  -1  102.29   83.49
  29   3  -1  281.57   95.19
 -29   3   1  140.99  124.69
 -29  -3  -1   93.39   80.79
 -29   3   1  163.98   84.39
  29   3   1  283.37   91.39
  29  -3  -1  186.38   81.69
  29   3   1  205.88  100.69
  29  -3  -1  181.38   86.99
  29   3   1  311.07   99.59
 -29  -3  -3  -33.50   73.99
 -29   3   3   61.19   76.69
 -29  -3  -3   42.20  144.89
  29  -3  -3   73.09   86.39
  29   3   3   18.90   76.49
  29   3   3  -37.00   58.59
  29  -3  -3  -13.90   65.99
  29  -3  -3  -37.40   59.89
  29   3   3  -13.70   88.79
 -29   3   5  -69.89   83.69
 -29  -3  -5  -22.50  164.78
 -29  -3  -5   12.60  112.89
  29  -3  -5  281.67   97.29
  29  -3  -5  273.37  111.59
  29   3   5  129.19   99.79
  29   3   5   64.89  128.09
  29  -3  -5   14.30   86.69
 -31   3  -3  -21.40   91.09
 -31  -3   3  -12.90   84.99
 -31   3  -3    5.80  160.08
  31   3  -3  252.67  107.29
  31  -3   3   75.29   96.69
  31   3  -3   43.10   69.29
 -31   3  -1   54.39   83.09
 -31   3  -1 -228.98  128.89
 -31  -3   1   47.00   83.79
  31   3  -1  128.69   99.19
  31  -3   1   56.69   77.89
  31  -3   1  -35.00   80.59
  31   3  -1  106.49   81.09
 -31  -3  -1  101.39   74.39
 -31   3   1   26.70   80.39
 -31   3   1 -168.18  114.39
  31   3   1   -6.50   85.19
  31   3   1   57.79   88.89
  31  -3  -1  -28.80   82.69
  31   3   1  -19.40   63.39
  31  -3  -1  -42.10   68.79
 -31   3   3  -20.60   82.19
 -31  -3  -3  -39.90  145.39
 -31  -3  -3  -68.89   90.69
  31   3   3  353.46  155.18
  31  -3  -3  -69.39   68.09
  31  -3  -3   10.20   85.49
  31  -3  -3  106.09  103.89
  31   3   3  -29.80   85.49
   0   4 -10  -61.49  104.59
   0   4 -10  101.19   61.29
   0  -4  10  131.19   75.49
   0  -4  10   -3.30   74.19
   0   4  -8  129.49   63.79
   0  -4   8  108.09   46.40
   0  -4   8  -66.69   49.99
   0   4  -8  128.69   42.70
   0   4  -8  140.29  106.49
   0  -4   8  151.18   72.59
   0  -4   6   -4.80   23.80
   0   4  -6  -11.40   11.30
   0   4  -6  -23.70   17.80
   0  -4   6  -15.30   43.60
   0  -4   6  -47.20   22.20
   0  -4   6  -10.10   23.00
   0   4  -6   22.40   61.49
   0   4  -6   19.50   37.70
   0   4  -6   24.80   12.10
   0   4  -4  691.73   92.09
   0  -4   4  681.63  117.09
   0  -4   4  672.93  105.89
   0   4  -4  721.73  136.99
   0  -4   4  806.42  120.49
   0   4  -4  912.01  115.59
   0   4  -4  729.93   95.59
   0  -4   4  639.14   94.59
   0   4  -2    6.20   16.40
   0  -4   2   -4.50   25.60
   0   4  -2    3.10   31.70
   0   4  -2    4.60   10.10
   0   4  -2    0.50   12.60
   0  -4   2   -5.50   18.20
   0  -4   2   19.20   21.10
   0   4  -2   12.00   20.60
   0   4  -2   13.00   20.20
   0   4  -2   17.30   18.20
   0   4  -2  -17.20   17.30
   0  -4   2  -29.20   17.00
   0  -4   2   -4.80   26.60
   0  -4   0  254.17   38.60
   0  -4   0  264.37   36.60
   0   4   0  246.88   33.40
   0  -4   0  261.17   38.10
   0   4   0  275.27   38.40
   0   4   0  270.37   38.20
   0   4   0  228.38   34.30
   0  -4   0  241.78   39.70
   0   4   0  277.47   41.30
   0  -4   0  238.68   34.50
   0   4   0  297.47   38.00
   0  -4   0  276.57   33.60
   0  -4  -2  -25.00   14.60
   0   4   2    0.50   23.00
   0   4   2   -6.20   25.70
   0  -4  -2    8.70   21.50
   0   4   2  -30.70   19.10
   0  -4  -2    0.00   18.70
   0  -4  -2   10.30   26.90
   0   4   2   -1.10   17.90
   0  -4  -2   22.00   19.90
   0  -4  -4  813.32  110.69
   0   4   4  717.63  113.49
   0  -4  -4  837.02  123.39
   0  -4  -4  822.32  123.39
   0   4   4  814.12  137.29
   0   4   4  799.02  125.09
   0   4   4  802.62  123.79
   0  -4  -4  734.03  140.49
   0  -4  -6   37.00   55.89
   0   4   6    7.00   42.00
   0  -4  -6  -37.90   33.30
   0   4   6    8.60   20.10
   0   4   6  -35.00   37.20
   0  -4  -6   12.40   25.10
   0   4   6  -17.10   37.20
   0  -4  -8   85.89   45.10
   0  -4  -8  -55.39   65.69
   0  -4  -8   99.49   61.69
   0   4   8  185.88   78.99
   0   4   8   68.69   70.39
   0  -4 -10  -74.89   62.19
   0   4  10 -100.79   68.19
   0   4  10  -20.40   74.69
   0  -4 -10 -108.29   82.79
  -2  -4  10   80.09   84.59
  -2   4 -10  -80.59  103.59
  -2   4 -10  -63.49   59.79
  -2  -4  10  -52.29   68.29
   2   4 -10  -84.69   91.89
   2   4 -10   94.99   60.09
   2  -4  10  -23.90   62.89
   2  -4  10   72.69   70.39
  -2   4  -8  275.67  123.09
  -2   4  -8  203.58   69.49
  -2   4  -8   97.39   39.10
  -2  -4   8  248.38   86.39
  -2  -4   8  151.18   76.09
  -2  -4   8  203.98   53.29
   2   4  -8  158.48   69.99
   2   4  -8  259.97   57.79
   2  -4   8   74.89   61.69
   2  -4   8  121.29   53.49
   2  -4   8  190.28   74.49
   2   4  -8  -39.60   81.59
  -2   4  -6  447.06  119.69
  -2  -4   6  470.25  102.09
  -2   4  -6  463.65   92.09
  -2   4  -6  461.45   71.49
  -2  -4   6  478.95   81.69
  -2  -4   6  424.56   97.59
  -2   4  -6  447.06   63.19
   2  -4   6  522.55   88.69
   2   4  -6  469.45   61.79
   2  -4   6  442.06  101.99
   2   4  -6  484.55   80.59
   2  -4   6  524.05  103.29
   2   4  -6  419.16  124.39
   2   4  -6  374.66   90.79
   2  -4   6  537.05   74.29
   2   4  -6  467.65   62.29
  -2  -4   4  120.09   42.60
  -2  -4   4  112.69   43.20
  -2  -4   4   79.39   30.40
  -2   4  -4  174.78   41.40
  -2  -4   4   58.89   29.20
  -2   4  -4   23.50   56.79
  -2   4  -4  147.99   28.10
  -2   4  -4  112.99   23.80
   2   4  -4  130.29   26.90
   2   4  -4   97.99   31.50
   2  -4   4   99.59   41.60
   2  -4   4  178.28   44.80
   2   4  -4   97.59   41.40
   2   4  -4  128.39   31.50
   2   4  -4   17.40   54.49
   2  -4   4  129.99   40.00
   2   4  -4  118.49   40.20
  -2   4  -2 1470.25  178.78
  -2  -4   2 1520.55  182.98
  -2   4  -2 1303.07  191.78
  -2   4  -2 1389.06  192.88
  -2   4  -2 1393.06  182.68
  -2   4  -2 1459.85  174.08
  -2  -4   2 1703.63  182.48
  -2  -4   2 1364.36  182.78
  -2   4  -2 1360.96  179.08
  -2   4  -2 1516.05  177.48
  -2  -4   2 1535.35  182.48
  -2   4  -2 1297.97  184.08
   2   4  -2 1274.47  179.38
   2   4  -2 1478.55  181.98
   2   4  -2 1416.36  180.18
   2   4  -2 1416.86  182.58
   2  -4   2 1342.77  181.88
   2   4  -2 1318.27  181.58
   2  -4   2 1401.36  189.88
   2   4  -2 1383.06  181.98
   2   4  -2 1438.66  181.38
   2  -4   2 1372.56  178.58
   2  -4   2 1578.14  184.58
   2  -4   2 1524.05  184.48
  -2   4   0  205.08   34.20
  -2   4   0  201.88   38.00
  -2   4   0  147.29   23.90
  -2   4   0  140.19   28.30
  -2   4   0  221.88   32.30
  -2  -4   0  215.58   32.30
  -2   4   0  208.68   34.10
  -2  -4   0  207.28   30.90
  -2  -4   0  188.28   33.60
  -2  -4   0  182.38   30.60
  -2   4   0  169.18   29.80
   2  -4   0  158.48   24.00
   2   4   0  193.88   35.90
   2  -4   0  170.88   37.20
   2   4   0  181.58   30.60
   2  -4   0  149.59   31.50
   2   4   0  176.68   29.90
   2  -4   0  200.88   31.70
   2  -4   0  238.08   31.50
   2   4   0  169.98   25.90
   2   4   0  222.98   32.70
   2  -4   0  174.98   32.30
   2  -4   0  169.38   33.50
   2  -4   0  242.18   33.00
  -2  -4  -2 1679.43  184.28
  -2   4   2 1434.26  183.78
  -2  -4  -2 1278.17  184.88
  -2   4   2 1524.75  182.18
  -2  -4  -2 1380.56  187.08
  -2  -4  -2 1485.75  191.98
  -2   4   2 1557.44  189.58
  -2   4   2 1277.27  183.88
  -2   4   2 1624.14  179.28
  -2  -4  -2 1646.94  189.28
   2   4   2 1499.35  182.48
   2  -4  -2 1369.76  181.08
   2   4   2 1516.35  179.78
   2  -4  -2 1469.75  187.08
   2   4   2 1580.84  184.48
   2   4   2 1257.77  187.68
   2   4   2 1243.58  188.88
   2  -4  -2 1380.36  183.58
   2  -4  -2 1362.76  184.48
   2  -4  -2 1260.47  191.38
   2   4   2 1456.15  187.38
  -2   4   4  136.09   18.30
  -2   4   4   74.59   50.59
  -2   4   4  109.79   37.70
  -2  -4  -4   90.99   42.50
  -2  -4  -4  161.38   36.20
  -2   4   4  114.09   49.50
  -2   4   4   80.19   19.10
  -2  -4  -4   36.00   57.89
   2  -4  -4   48.30   57.99
   2   4   4  109.19   45.60
   2  -4  -4   88.19   33.60
   2   4   4  136.99   34.00
   2   4   4  185.68   46.50
   2  -4  -4  138.59   38.40
   2  -4  -4   62.79   33.00
   2   4   4  128.39   20.40
  -2   4   6  527.55   95.19
  -2   4   6  636.84  112.79
  -2  -4  -6  470.55   82.99
  -2   4   6  468.05   70.39
  -2  -4  -6  469.35  100.29
  -2  -4  -6  528.85  129.69
  -2   4   6  543.15  104.79
   2  -4  -6  454.45  121.59
   2   4   6  442.16   96.79
   2  -4  -6  410.06   95.89
   2   4   6  538.85  109.99
   2   4   6  536.55  104.69
   2   4   6  516.25   80.49
   2  -4  -6  515.15   88.89
  -2  -4  -8   90.69   63.79
  -2   4   8  235.48   82.99
  -2  -4  -8  146.39   50.99
  -2   4   8  152.88   75.79
  -2  -4  -8   49.00   72.79
   2  -4  -8  129.09   99.59
   2  -4  -8  113.79   57.59
   2   4   8   95.79   41.70
   2   4   8  122.39   75.39
   2   4   8  104.19   77.49
   2  -4  -8   94.39   51.69
   2   4   8   85.69   67.89
  -2  -4 -10  -24.40   69.19
  -2   4  10   19.30   77.99
  -2  -4 -10  -31.40   72.49
  -2   4  10  -13.40   72.69
   2  -4 -10   -9.10   98.59
   2  -4 -10 -124.29   53.99
   2   4  10    4.10   62.99
   2   4  10  -69.59   67.19
  -4   4 -10   77.39  115.49
  -4  -4  10  101.29   83.29
  -4   4 -10  269.87  148.79
  -4  -4  10   19.10   76.79
  -4   4 -10   92.99   74.59
   4  -4  10  132.79   92.79
   4  -4  10  100.69   91.19
   4   4 -10  192.28  137.79
   4   4 -10  165.38   87.69
  -4   4  -8   52.79   62.79
  -4  -4   8   91.79   67.49
  -4  -4   8  164.78   73.79
  -4  -4   8   86.49   40.70
  -4   4  -8    8.50   96.69
   4   4  -8  182.28   55.49
   4   4  -8  -21.90   95.99
   4  -4   8   59.09   64.99
   4  -4   8   15.20   64.49
   4   4  -8   33.80   61.39
   4  -4   8  165.28   56.09
  -4   4  -6  109.49   75.69
  -4   4  -6  107.39   27.00
  -4  -4   6   24.60   47.20
  -4  -4   6  143.19   56.99
  -4   4  -6  149.79   50.49
  -4   4  -6  133.69   29.10
  -4  -4   6  104.39   38.80
   4   4  -6   29.70   33.20
   4   4  -6  130.29   27.30
   4  -4   6  164.68   66.79
   4   4  -6   98.29   52.29
   4   4  -6   70.79   72.39
   4  -4   6  209.08   64.59
   4  -4   6  110.19   45.20
  -4   4  -4  376.16   56.29
  -4   4  -4  312.37   43.40
  -4   4  -4  326.67   63.29
  -4  -4   4  305.47   57.99
  -4   4  -4  143.89   81.69
  -4  -4   4  432.46   73.69
  -4   4  -4  247.58   86.39
  -4  -4   4  533.75   81.29
   4   4  -4  323.87   60.99
   4  -4   4  330.47   70.59
   4  -4   4  385.86   76.59
   4   4  -4  300.97   68.69
   4  -4   4  392.96   68.09
   4   4  -4  360.26   55.29
   4   4  -4  364.86   59.69
  -4  -4   2 5671.33  671.33
  -4  -4   2 5879.51  670.33
  -4   4  -2 5528.85  670.03
  -4   4  -2 5629.64  679.53
  -4  -4   2 5767.22  671.63
  -4   4  -2 5063.59  671.33
  -4   4  -2 5639.44  667.23
  -4  -4   2 6107.39  671.43
  -4  -4   2 5358.56  668.83
  -4   4  -2 4994.90  667.33
  -4   4  -2 5074.99  673.53
  -4   4  -2 5634.04  682.13
   4  -4   2 5518.45  670.43
   4   4  -2 5238.18  668.53
   4   4  -2 5461.75  669.93
   4   4  -2 5383.16  667.93
   4   4  -2 5405.86  668.33
   4   4  -2 5475.25  670.93
   4  -4   2 5184.88  666.43
   4   4  -2 5529.45  670.83
   4  -4   2 5249.87  671.63
   4  -4   2 5578.04  679.33
   4  -4   2 5479.55  668.13
   4  -4   2 5619.44  680.33
   4   4  -2 5710.33  670.33
  -4  -4   0 4196.68  514.45
  -4   4   0 3772.72  511.25
  -4  -4   0 4314.27  516.45
  -4   4   0 3821.52  510.15
  -4  -4   0 4290.87  509.05
  -4   4   0 4536.95  517.35
  -4  -4   0 5020.50  513.25
  -4   4   0 4071.29  517.75
  -4   4   0 3697.23  509.25
  -4  -4   0 4102.59  512.05
   4  -4   0 4313.07  512.25
   4   4   0 4670.43  515.95
   4  -4   0 4264.27  517.65
   4   4   0 3878.01  507.15
   4  -4   0 4318.07  517.25
   4  -4   0 4436.16  509.75
   4   4   0 4546.94  512.95
   4   4   0 4256.97  509.05
   4  -4   0 4336.47  510.85
   4   4   0 3609.04  510.95
   4   4   0 3907.91  508.25
   4   4   0 4315.47  515.75
  -4   4   2 5797.92  657.93
  -4  -4  -2 5100.99  657.83
  -4  -4  -2 5531.75  663.13
  -4   4   2 5521.45  664.23
  -4  -4  -2 5433.36  670.13
  -4   4   2 5344.17  659.73
  -4  -4  -2 5260.37  663.13
  -4  -4  -2 4835.92  664.13
  -4   4   2 5172.78  661.13
  -4   4   2 5413.66  655.13
  -4   4   2 5282.97  660.93
   4  -4  -2 5239.78  661.03
   4  -4  -2 5574.54  661.73
   4   4   2 5291.07  666.63
   4  -4  -2 5426.86  663.73
   4   4   2 5689.73  659.03
   4  -4  -2 5158.58  657.33
   4   4   2 4917.31  667.03
   4   4   2 6131.19  659.63
   4   4   2 5761.92  662.53
   4   4   2 5240.58  657.93
   4  -4  -2 5709.03  659.93
   4   4   2 5488.75  664.53
  -4   4   4  455.85   87.19
  -4   4   4  403.96   52.09
  -4  -4  -4  393.36   74.69
  -4  -4  -4  111.59   84.99
  -4  -4  -4  257.17   57.39
  -4   4   4  394.46   73.39
  -4   4   4  453.55   61.79
   4  -4  -4  321.97   50.89
   4   4   4  330.67   68.59
   4   4   4  364.36   81.29
   4   4   4  402.76   60.39
   4  -4  -4  333.77   58.89
   4  -4  -4  295.27   68.99
   4  -4  -4  286.67   63.39
   4   4   4  350.66   52.89
  -4  -4  -6  152.48   55.39
  -4   4   6   83.19   49.80
  -4  -4  -6  133.79   80.09
  -4   4   6   86.49   54.09
  -4  -4  -6   97.19   36.90
   4   4   6  153.88   66.09
   4  -4  -6   58.69   69.09
   4   4   6  175.08   62.19
   4  -4  -6  111.09   55.79
   4   4   6   98.59   50.89
   4  -4  -6  129.79   45.60
   4  -4  -6   83.89   39.30
  -4  -4  -8  109.99   54.89
  -4   4   8   -6.60   56.29
  -4   4   8   81.69   66.99
  -4  -4  -8   23.60   93.79
  -4  -4  -8  168.58   50.59
   4  -4  -8   16.40   40.10
   4   4   8   73.09   56.99
   4  -4  -8  -26.50   90.79
   4  -4  -8   31.10   43.40
   4   4   8   98.69   44.80
   4   4   8  150.48   77.09
   4   4   8  -43.30   52.79
  -4   4  10  160.78   93.89
  -4  -4 -10  130.99   87.89
  -4  -4 -10  109.39  118.89
  -4   4  10  176.48   93.79
   4  -4 -10  312.37   82.89
   4   4  10  246.58  101.79
   4  -4 -10   76.29   95.19
   4   4  10  214.58  104.59
   4  -4 -10  134.69   74.29
  -6  -4  10  334.67  122.19
  -6  -4  10  382.36  122.09
  -6   4 -10  150.78  140.79
  -6   4 -10  290.17  101.29
  -6   4 -10  389.06  166.48
   6   4 -10  291.57  136.59
   6   4 -10  366.66  115.39
   6  -4  10  413.06  128.19
   6  -4  10  362.96  116.79
  -6   4  -8  -57.79   75.49
  -6   4  -8    6.20   90.49
  -6   4  -8   41.70   52.69
  -6  -4   8  174.18   77.59
  -6  -4   8  151.58   68.39
   6   4  -8 -131.59   71.79
   6   4  -8  115.39   53.69
   6  -4   8   27.20   44.60
   6  -4   8   80.19   66.49
   6   4  -8   75.69   61.89
   6  -4   8  125.69   63.99
  -6  -4   6  483.95   98.69
  -6  -4   6  465.45   94.99
  -6   4  -6  267.27  110.39
  -6   4  -6  477.65   88.49
  -6   4  -6  404.36   67.79
  -6  -4   6  469.65   76.99
  -6   4  -6  272.87  102.49
   6  -4   6  378.76   90.89
   6   4  -6  468.45   95.29
   6   4  -6  373.26   79.29
   6  -4   6  499.25  106.19
   6   4  -6  444.26   66.39
   6  -4   6  392.66   84.39
   6   4  -6  348.97  113.19
  -6   4  -4  538.35   79.39
  -6  -4   4  509.55   87.99
  -6  -4   4  498.55   90.69
  -6  -4   4  572.34   91.29
  -6   4  -4  502.35  108.59
  -6   4  -4  366.86   79.39
  -6  -4   4  521.25   80.29
  -6   4  -4  472.95  113.39
   6   4  -4  465.85   75.89
   6  -4   4  516.85   90.59
   6  -4   4  442.66   83.39
   6   4  -4  431.86   81.99
   6  -4   4  577.74  101.09
   6  -4   4  665.63   83.49
   6   4  -4  479.25   89.89
   6   4  -4  451.25   77.49
  -6   4  -2 2582.44  293.47
  -6   4  -2 2585.84  306.67
  -6  -4   2 2290.07  292.57
  -6  -4   2 2236.18  295.27
  -6   4  -2 2439.16  310.07
  -6   4  -2 2395.26  292.97
  -6  -4   2 2342.07  291.37
  -6   4  -2 2865.21  298.47
  -6  -4   2 1929.11  294.17
  -6  -4   2 2033.00  292.27
  -6   4  -2 2698.83  291.47
   6  -4   2 2459.35  293.57
   6   4  -2 2494.95  293.07
   6   4  -2 2452.15  291.47
   6   4  -2 2424.66  291.27
   6  -4   2 2011.10  300.87
   6  -4   2 2099.19  298.47
   6  -4   2 2401.06  284.97
   6   4  -2 2503.95  296.07
   6   4  -2 2514.35  293.37
   6  -4   2 2342.47  292.87
   6  -4   2 2174.58  295.37
   6   4  -2 1842.72  290.47
   6  -4   2 2225.48  290.07
  -6  -4   0  122.29   33.50
  -6   4   0   19.00   16.80
  -6   4   0  109.59   27.10
  -6   4   0  135.09   29.00
  -6   4   0  140.09   25.40
  -6  -4   0  108.59   39.20
  -6  -4   0   95.29   32.60
  -6  -4   0   94.49   28.70
  -6   4   0  170.98   47.00
  -6   4   0  170.28   35.10
  -6  -4   0  100.19   37.10
  -6  -4   0   83.69   20.20
  -6   4   0  124.19   47.10
  -6   4   0  116.19   31.40
   6   4   0   92.79   28.50
   6  -4   0   91.29   26.90
   6  -4   0   93.19   27.60
   6   4   0  191.68   35.50
   6  -4   0   97.39   24.30
   6   4   0  115.39   30.70
   6   4   0  116.89   21.60
   6   4   0  132.89   41.90
   6  -4   0   99.89   36.70
   6   4   0  138.59   41.20
   6  -4   0  100.69   29.70
   6   4   0   87.99   16.80
   6  -4   0  124.69   44.10
  -6   4   2 2218.78  286.37
  -6   4   2 2336.47  297.97
  -6  -4  -2 2513.85  297.77
  -6  -4  -2 2811.02  311.77
  -6   4   2 2147.39  306.57
  -6  -4  -2 2524.65  309.97
  -6  -4  -2 2192.38  296.57
  -6  -4  -2 2366.16  294.47
  -6   4   2 2287.97  294.47
  -6   4   2 2422.26  293.37
   6  -4  -2 2418.76  315.17
   6  -4  -2 2541.55  294.97
   6   4   2 2348.47  298.07
   6   4   2 2158.18  293.27
   6  -4  -2 2380.56  297.27
   6   4   2 2519.85  307.47
   6  -4  -2 2572.74  297.37
   6  -4  -2 2458.55  298.17
   6  -4  -2 2233.88  293.47
   6   4   2 2194.98  290.87
  -6   4   4  509.25   87.49
  -6  -4  -4  586.24   80.89
  -6  -4  -4  585.14   94.99
  -6   4   4  632.54  103.59
  -6  -4  -4  600.74  119.49
  -6   4   4  519.55   72.49
  -6   4   4  571.84  103.59
   6   4   4  379.06   98.69
   6  -4  -4  532.75   89.79
   6  -4  -4  472.95   68.69
   6   4   4  553.74   73.99
   6   4   4  467.05   87.09
   6  -4  -4  559.64   94.09
   6   4   4  531.65   80.39
   6  -4  -4  510.45   77.09
  -6   4   6  532.55  100.39
  -6  -4  -6  455.35  124.19
  -6  -4  -6  281.37   85.99
  -6   4   6  468.75  101.59
   6  -4  -6  477.25   87.59
   6  -4  -6  319.97  108.59
   6  -4  -6  447.46   75.39
   6   4   6  509.05   95.99
   6  -4  -6  385.76   89.89
   6   4   6  413.36   63.59
   6   4   6  471.75  108.69
  -6   4   8   46.40   59.99
  -6   4   8  112.99   72.19
  -6  -4  -8   39.60   91.29
  -6  -4  -8   80.19   62.69
   6  -4  -8   44.60   89.69
   6   4   8    0.70   70.99
   6   4   8  137.29   67.59
   6  -4  -8  112.69   55.29
   6  -4  -8  137.19   55.89
   6   4   8   75.69   47.30
   6   4   8  149.39   82.89
  -6   4  10  376.66  117.09
  -6   4  10  464.15  129.49
  -6  -4 -10  244.08  103.59
  -6  -4 -10  218.58  141.99
   6  -4 -10  338.07  156.58
   6  -4 -10  226.68   83.29
   6   4  10  411.46  121.39
   6  -4 -10  338.37  106.79
   6   4  10  591.54  137.39
  -8   4 -10   70.29  130.79
  -8  -4  10  -13.30   70.79
  -8   4 -10  -21.10   69.39
  -8   4 -10   -7.60  110.19
  -8  -4  10 -117.29   67.19
   8  -4  10  -27.90   70.19
   8   4 -10  -37.60   51.59
   8   4 -10  230.08  142.69
   8  -4  10  -12.20   82.49
   8   4 -10   -6.20   61.19
  -8  -4   8 1324.07  204.88
  -8  -4   8 1151.98  191.08
  -8   4  -8  736.33  197.28
  -8   4  -8 1409.06  256.77
  -8   4  -8  937.31  176.88
   8  -4   8 1064.79  190.18
   8  -4   8  979.90  194.48
   8   4  -8 1162.98  177.88
   8  -4   8 1223.98  186.08
   8   4  -8 1608.84  212.98
   8   4  -8 1012.90  231.88
  -8  -4   6   30.30   38.80
  -8   4  -6  -28.50   35.20
  -8   4  -6  -29.10   63.89
  -8  -4   6   -6.10   41.30
  -8   4  -6   31.80   64.49
   8   4  -6    3.20   33.80
   8   4  -6    2.10   31.80
   8  -4   6   34.20   46.00
   8   4  -6   26.90   44.00
   8  -4   6  -14.90   36.30
   8  -4   6   48.20   45.00
   8   4  -6   45.00   27.60
  -8   4  -4 3981.70  479.85
  -8  -4   4 3666.93  460.65
  -8   4  -4 3476.45  455.95
  -8   4  -4 3564.04  483.75
  -8  -4   4 3520.65  460.05
  -8  -4   4 3704.83  455.85
   8  -4   4 3586.04  469.35
   8   4  -4 3736.73  452.35
   8  -4   4 3521.65  457.35
   8   4  -4 3716.93  452.15
   8   4  -4 3569.14  458.65
   8  -4   4 3837.42  454.15
   8  -4   4 3494.95  462.25
   8   4  -4 3660.83  461.05
  -8   4  -2 1038.00  126.39
  -8   4  -2  930.71  117.29
  -8  -4   2  988.00  127.59
  -8  -4   2  964.80  125.29
  -8   4  -2  903.41  158.28
  -8   4  -2  936.31  141.39
  -8  -4   2 1094.59  134.69
  -8  -4   2  943.71  132.19
  -8   4  -2  947.01  126.29
   8  -4   2  987.60  133.19
   8   4  -2  955.70  130.49
   8  -4   2  864.71  128.49
   8   4  -2 1010.90  139.19
   8   4  -2 1034.90  127.29
   8  -4   2  896.01  125.29
   8  -4   2  995.80  139.99
   8   4  -2  920.41  124.29
   8   4  -2  960.70  127.69
   8   4  -2  848.72  125.39
   8  -4   2  955.40  120.49
  -8  -4   0  608.44   89.89
  -8   4   0  604.24  111.49
  -8   4   0  626.14  111.49
  -8  -4   0  727.13   99.49
  -8   4   0  660.33   89.49
  -8   4   0  716.73   89.39
  -8  -4   0  826.82  108.79
  -8  -4   0  611.64   79.19
  -8  -4   0  594.24   79.99
  -8   4   0  630.34   92.29
  -8   4   0  673.33   84.39
  -8  -4   0  628.64   96.59
  -8  -4   0  766.62  107.09
  -8   4   0  603.14   87.39
   8   4   0  557.64   88.79
   8  -4   0  663.83  100.19
   8  -4   0  672.93   84.49
   8   4   0  643.64   89.69
   8   4   0  637.34  103.09
   8  -4   0  672.63  100.99
   8   4   0  695.03  114.09
   8  -4   0  740.33   90.29
   8   4   0  731.13  100.49
   8  -4   0  778.02  103.39
   8  -4   0  495.45   83.99
  -8  -4  -2  927.71  128.79
  -8   4   2 1034.40  129.49
  -8   4   2  931.61  130.59
  -8  -4  -2  900.21  160.38
  -8   4   2 1013.30  149.88
  -8   4   2 1053.09  121.09
  -8  -4  -2  891.91  131.69
  -8  -4  -2  946.61  131.09
  -8  -4  -2 1027.30  135.39
  -8  -4  -2  995.20  130.89
  -8   4   2  985.00  130.29
   8  -4  -2  965.90  130.19
   8  -4  -2  930.81  131.69
   8  -4  -2 1103.39  131.49
   8  -4  -2 1145.19  136.19
   8   4   2  949.11  123.49
   8   4   2  991.70  142.99
   8   4   2  752.22  128.39
   8  -4  -2  847.62  127.89
  -8   4   4 4098.59  483.65
  -8  -4  -4 4079.79  472.55
  -8  -4  -4 4156.88  504.25
  -8   4   4 3752.62  478.05
  -8  -4  -4 3587.54  479.95
  -8   4   4 4022.70  472.85
  -8   4   4 4008.20  470.35
  -8   4   4 3589.54  480.75
   8   4   4 3955.30  470.75
   8  -4  -4 3949.60  470.65
   8  -4  -4 3900.31  479.85
   8   4   4 3699.23  473.65
   8  -4  -4 3626.74  462.45
   8  -4  -4 3512.25  479.25
   8   4   4 3381.26  469.95
  -8   4   6   79.19   45.80
  -8  -4  -6   39.80   70.09
  -8  -4  -6   -2.70   41.30
  -8   4   6   44.90   42.40
  -8   4   6   17.40   22.10
   8   4   6    1.40   39.70
   8   4   6  -30.20   35.70
   8  -4  -6   57.39   46.80
   8   4   6  -28.70   36.20
   8   4   6    0.20   24.00
   8  -4  -6   28.70   37.70
   8  -4  -6   30.80   19.30
   8  -4  -6   35.60   23.20
  -8  -4  -8  951.00  225.08
  -8   4   8 1431.76  199.28
  -8  -4  -8  925.11  184.78
  -8   4   8 1368.26  213.08
   8  -4  -8 1208.28  231.38
   8   4   8 1091.59  189.98
   8  -4  -8 1057.29  190.28
   8   4   8  911.01  192.68
   8   4   8 1104.49  174.48
   8   4   8 1111.29  208.98
   8  -4  -8 1167.08  180.38
  -8  -4 -10  -38.40   98.19
  -8  -4 -10   48.90   77.89
  -8   4  10   29.20   85.29
  -8  -4 -10  -71.99  127.19
  -8   4  10  115.39   90.09
   8  -4 -10    8.30  100.79
   8   4  10  -65.79   67.99
   8  -4 -10  -71.49   39.00
   8  -4 -10   -5.50   56.49
   8   4  10 -108.99   66.49
 -10   4 -10   19.30  141.59
 -10  -4  10  359.26  121.89
 -10   4 -10  280.97  144.69
 -10   4 -10  275.57  101.29
 -10  -4  10  486.75  126.39
  10   4 -10  358.96  117.89
  10  -4  10  403.86  108.99
  10  -4  10  187.98  101.59
  10  -4  10  262.07  118.89
  10   4 -10  371.86  171.48
  10   4 -10  552.24  115.29
 -10   4  -8  185.98   69.29
 -10  -4   8  109.09   66.29
 -10   4  -8  223.28  125.29
 -10   4  -8  144.69  109.69
 -10  -4   8  166.08   78.49
  10  -4   8   10.80   68.99
  10   4  -8   99.49  107.69
  10  -4   8  134.89   68.09
  10   4  -8   77.69   55.39
  10   4  -8  205.68   67.19
  10  -4   8   94.09   68.29
 -10  -4   6  702.53  122.29
 -10   4  -6  469.05  150.38
 -10   4  -6  555.94  158.38
 -10  -4   6  795.82  136.29
 -10   4  -6  559.04  116.29
  10   4  -6  733.03   99.89
  10   4  -6  725.33  131.49
  10  -4   6  688.43  124.99
  10  -4   6  585.34  119.99
  10   4  -6  749.03  107.79
  10  -4   6  724.63  111.39
  10   4  -6  623.74  101.49
  10  -4   6  642.14  135.79
  10   4  -6  711.23  123.09
 -10   4  -4  117.59   44.30
 -10  -4   4   95.79   45.50
 -10  -4   4   81.19   50.59
 -10   4  -4   56.29   53.79
 -10   4  -4  192.48   74.99
 -10  -4   4  118.79   38.60
  10  -4   4  108.49   44.50
  10   4  -4  197.18   54.69
  10   4  -4  104.29   32.40
  10  -4   4  143.09   46.30
  10   4  -4  207.78   56.39
  10   4  -4  155.68   43.80
  10  -4   4  146.49   56.59
  10  -4   4  160.08   57.69
 -10  -4   2 3693.83  418.16
 -10  -4   2 3517.65  423.56
 -10   4  -2 3666.83  417.06
 -10   4  -2 2975.00  439.36
 -10  -4   2 3385.96  416.36
 -10   4  -2 3251.27  408.86
 -10   4  -2 3277.67  432.66
 -10  -4   2 2977.30  421.46
  10   4  -2 3075.99  411.56
  10   4  -2 3387.26  413.36
  10  -4   2 3371.46  420.66
  10  -4   2 3121.79  427.56
  10  -4   2 3955.30  418.56
  10   4  -2 3436.36  420.66
  10  -4   2 3584.64  421.86
  10   4  -2 3124.99  416.76
  10  -4   2 3495.55  413.06
  10   4  -2 3339.87  422.56
 -10  -4   0 1344.87  191.08
 -10  -4   0 1375.36  207.08
 -10  -4   0 1353.16  193.08
 -10   4   0 1775.52  192.38
 -10  -4   0 1432.06  194.18
 -10   4   0 1293.37  202.98
 -10   4   0 1352.46  206.68
 -10  -4   0 1424.66  179.18
 -10   4   0 1412.06  190.48
 -10  -4   0 1319.27  194.78
 -10   4   0 1668.53  188.68
 -10   4   0 1535.65  194.18
 -10  -4   0 1625.04  180.28
  10   4   0 1360.76  191.38
  10   4   0 1318.37  195.58
  10  -4   0 1601.94  195.08
  10  -4   0 1767.02  193.58
  10  -4   0 1393.36  193.78
  10  -4   0 1477.65  186.98
  10   4   0 1511.55  194.28
  10  -4   0 1479.45  184.38
 -10  -4  -2 3250.47  430.36
 -10   4   2 3303.17  426.76
 -10   4   2 3074.29  444.26
 -10  -4  -2 3310.67  447.96
 -10   4   2 3513.05  428.16
 -10   4   2 3482.25  419.86
 -10  -4  -2 3912.51  427.86
 -10  -4  -2 3807.62  428.26
 -10  -4  -2 3337.17  430.16
  10  -4  -2 2819.92  426.86
  10   4   2 3818.42  419.16
  10   4   2 3506.15  439.86
  10   4   2 3056.99  427.56
  10  -4  -2 3503.05  429.06
  10  -4  -2 3726.53  432.16
  10  -4  -2 3267.97  425.26
 -10  -4  -4  122.69   71.39
 -10   4   4  254.77   63.49
 -10  -4  -4   46.50   43.70
 -10   4   4  113.09   34.10
 -10   4   4   89.19   50.89
 -10   4   4  137.99   47.90
 -10  -4  -4  164.58   61.39
  10  -4  -4  118.19   25.60
  10  -4  -4  135.49   46.10
  10   4   4  110.39   38.80
  10  -4  -4   98.99   37.10
  10   4   4   65.29   59.29
  10   4   4   69.79   35.90
  10   4   4  129.29   33.00
  10  -4  -4   90.39   46.10
 -10   4   6  686.73  133.29
 -10  -4  -6  580.44  148.99
 -10  -4  -6  474.75  113.19
 -10  -4  -6  695.93  167.28
 -10   4   6  787.02  116.69
  10   4   6  720.63  134.49
  10  -4  -6  722.43  119.09
  10  -4  -6  771.22  101.09
  10   4   6  640.34  102.69
  10   4   6  376.46  120.19
  10   4   6  679.33  120.19
  10  -4  -6  578.44  119.99
 -10   4   8  132.89   69.29
 -10  -4  -8  141.89  116.49
 -10  -4  -8   84.59  102.19
 -10  -4  -8  146.29   77.19
 -10   4   8   76.99   63.39
  10   4   8  206.48   97.89
  10   4   8  174.78   98.49
  10  -4  -8  212.08   70.69
  10   4   8  163.98   71.69
  10  -4  -8  208.38  110.49
  10  -4  -8   66.49   66.39
 -10  -4 -10  129.59   96.79
 -10  -4 -10  -83.89  143.59
 -10  -4 -10  256.07  149.59
 -10   4  10  394.06  114.99
 -10   4  10  389.86  129.79
  10   4  10  365.26  116.39
  10  -4 -10  445.76  178.38
  10  -4 -10  585.44  117.49
  10   4  10  524.85  135.69
  10  -4 -10  124.59   96.29
 -12   4 -10   65.99   84.29
 -12  -4  10   60.09   83.09
 -12   4 -10 -156.08  145.29
 -12   4 -10  175.38  127.39
  12   4 -10  118.39  116.59
  12  -4  10   12.30   99.79
  12   4 -10  -29.20   56.59
  12  -4  10  -35.70   83.89
  12   4 -10 -106.39  128.99
  12  -4  10  -25.30   68.39
 -12   4  -8  633.64  184.58
 -12   4  -8  545.35  134.79
 -12   4  -8  696.83  193.98
 -12  -4   8  926.81  153.38
 -12  -4   8  938.71  164.28
  12   4  -8  949.21  164.78
  12  -4   8  766.22  146.59
  12  -4   8  619.34  137.89
  12  -4   8  482.55  143.79
  12   4  -8 1119.49  159.08
 -12  -4   6   -6.10   39.70
 -12   4  -6   -1.50   39.40
 -12   4  -6   -4.40   78.29
 -12  -4   6    7.70   48.30
 -12   4  -6   -4.40   77.69
 -12  -4   6   70.69   55.09
  12   4  -6    9.50   24.00
  12   4  -6    6.10   32.10
  12  -4   6   28.20   39.10
  12  -4   6   47.60   49.99
  12  -4   6   31.90   59.49
  12   4  -6   87.69   38.10
  12   4  -6  -14.80   44.70
 -12   4  -4 1704.53  210.98
 -12   4  -4 1816.92  237.18
 -12  -4   4 1561.84  204.28
 -12   4  -4 1575.54  196.68
 -12  -4   4 1353.76  211.58
 -12  -4   4 1616.64  213.08
 -12   4  -4 1636.24  247.78
  12  -4   4 1413.96  193.88
  12   4  -4 1672.83  210.68
  12  -4   4 1567.34  210.08
  12   4  -4 1693.83  216.98
  12  -4   4 1547.45  216.08
  12   4  -4 1775.02  201.88
  12  -4   4 1631.94  249.18
  12   4  -4 1369.86  203.68
  12   4  -4 1630.84  217.18
 -12  -4   2   45.40   26.00
 -12  -4   2   63.19   35.00
 -12   4  -2   -6.70   43.70
 -12  -4   2   33.30   25.50
 -12   4  -2   77.29   20.70
 -12  -4   2   75.49   38.60
 -12   4  -2   -4.80   48.90
 -12   4  -2   -0.40   24.00
  12   4  -2   81.49   26.20
  12  -4   2   28.30   45.80
  12  -4   2   67.69   40.80
  12  -4   2   78.39   39.90
  12   4  -2   66.19   38.30
  12   4  -2   74.89   20.30
  12  -4   2   26.50   22.10
  12   4  -2   89.49   39.50
  12   4  -2   46.30   31.40
 -12   4   0  220.98   55.79
 -12   4   0  345.47   54.59
 -12   4   0  534.95   96.89
 -12   4   0  183.58   86.09
 -12  -4   0   12.70   67.49
 -12  -4   0  294.77   60.29
 -12  -4   0  277.97   37.30
 -12  -4   0   73.49   66.39
 -12  -4   0  180.78   58.69
  12  -4   0  276.37   62.09
  12  -4   0  270.87   50.49
  12   4   0  407.26   70.09
  12   4   0  414.76   71.69
  12  -4   0  241.38   61.69
  12  -4   0  346.27   59.99
  12  -4   0  323.47   48.10
  12   4   0  414.56   75.39
  12   4   0  383.16   65.49
 -12   4   2   79.09   39.80
 -12   4   2  126.59   29.80
 -12  -4  -2   47.50   37.50
 -12   4   2   30.50   40.30
 -12  -4  -2   67.09   33.10
 -12   4   2   93.59   33.80
 -12  -4  -2  -18.40   51.99
 -12  -4  -2   73.29   31.10
  12   4   2  100.29   46.40
  12  -4  -2  116.99   34.00
  12  -4  -2   21.80   28.10
  12  -4  -2  108.39   42.50
  12   4   2  118.79   43.20
  12   4   2   81.19   39.30
 -12   4   4 1742.43  209.08
 -12   4   4 1669.13  205.08
 -12  -4  -4  960.30  198.08
 -12   4   4 1692.53  189.48
 -12  -4  -4 1585.54  214.78
 -12  -4  -4 1498.55  206.78
 -12   4   4 1307.27  200.68
 -12  -4  -4 1236.28  243.88
 -12  -4  -4 1493.85  197.58
  12   4   4 1329.57  197.78
  12  -4  -4 1719.03  210.08
  12  -4  -4 1571.54  199.78
  12   4   4 1407.36  193.88
  12  -4  -4 1539.45  206.18
 -12  -4  -6   75.29   89.39
 -12   4   6    9.10   50.09
 -12  -4  -6  -91.79   72.69
 -12  -4  -6  -23.70   33.20
 -12   4   6   37.60   38.30
  12  -4  -6   69.69   38.20
  12   4   6   11.10   45.10
  12  -4  -6  -48.20   29.20
  12   4   6   88.39   71.09
  12  -4  -6  -31.10   28.50
  12   4   6  -57.49   35.10
  12   4   6    7.80   35.20
 -12  -4  -8  556.24  135.49
 -12  -4  -8  492.15  174.98
 -12   4   8  744.53  131.49
 -12   4   8 1013.40  170.18
 -12  -4  -8  848.02  181.68
  12   4   8  668.83  164.38
  12  -4  -8  875.01  143.69
  12   4   8  711.83  138.29
  12  -4  -8  631.34  142.79
  12   4   8  481.65  144.59
 -12  -4 -10  -22.30  125.19
 -12  -4 -10   76.29   89.49
 -12   4  10  -70.89   74.89
 -12  -4 -10  -96.79  119.19
  12   4  10   10.30   94.19
  12  -4 -10  -59.79   60.29
  12  -4 -10 -150.18  101.69
  12  -4 -10  -33.60   76.09
  12   4  10    7.90   95.49
 -14  -4  10   62.19   94.59
 -14   4 -10   21.60   87.89
 -14   4 -10  137.29  164.98
 -14   4 -10  -79.79  105.79
  14  -4  10  237.68  110.19
  14   4 -10  105.19   95.59
  14   4 -10  -16.00  143.49
  14  -4  10   25.80   82.69
  14   4 -10   74.09   82.59
  14  -4  10   36.60  106.19
 -14  -4   8  296.97   81.69
 -14  -4   8  206.98   83.49
 -14   4  -8   44.50  123.99
 -14   4  -8  113.29  110.59
 -14   4  -8   76.09   72.69
  14   4  -8  161.98   76.19
  14  -4   8  492.35  123.09
  14  -4   8  190.18   88.09
  14  -4   8  301.97   91.79
  14   4  -8  191.58   85.09
 -14  -4   6  398.46   93.29
 -14   4  -6  333.57   57.89
 -14   4  -6  290.27  126.99
 -14  -4   6  231.68   80.69
 -14  -4   6  321.17   71.89
 -14   4  -6  294.27   79.79
 -14   4  -6  321.47  117.29
  14  -4   6  296.07   75.19
  14   4  -6  233.98   78.99
  14  -4   6  217.08   78.39
  14   4  -6  282.37   78.59
  14  -4   6  459.35  107.89
  14   4  -6  254.17   67.69
 -14   4  -4  327.97   68.09
 -14   4  -4  338.77   49.80
 -14   4  -4  257.87   94.29
 -14   4  -4  300.27  100.19
 -14  -4   4  263.67   74.69
 -14  -4   4  352.06   80.29
  14   4  -4  250.57   57.49
  14  -4   4  401.46  103.09
  14   4  -4  353.46   69.59
  14   4  -4  306.97   77.19
  14  -4   4  185.88   77.09
  14  -4   4  243.28   69.79
  14  -4   4  326.87   49.60
  14   4  -4  292.37   74.89
  14   4  -4  286.67   68.09
  14   4  -4  302.37   56.09
 -14  -4   2 1579.44  191.78
 -14  -4   2 1441.86  201.28
 -14  -4   2 1415.16  200.18
 -14   4  -2 1583.34  216.68
 -14   4  -2 1376.56  189.28
 -14   4  -2 1460.65  222.88
 -14  -4   2 1550.44  194.28
  14  -4   2 1476.85  195.98
  14   4  -2 1161.28  205.48
  14   4  -2 1642.24  196.58
  14   4  -2 1379.86  184.68
  14  -4   2 1436.96  190.18
  14   4  -2 1436.96  197.58
  14  -4   2 1536.25  210.28
  14  -4   2 1502.65  200.88
 -14  -4   0   -7.60    9.30
 -14   4   0   -2.50   54.09
 -14  -4   0 -135.59   49.30
 -14  -4   0  -39.60   27.70
 -14   4   0    9.10   23.40
 -14   4   0   19.20   29.00
 -14   4   0  -45.00   49.00
 -14  -4   0   46.80   32.90
 -14  -4   0  -41.40   38.00
  14  -4   0    4.50   34.80
  14  -4   0   36.60   28.50
  14  -4   0   34.50   30.30
  14  -4   0   -9.20   32.80
  14   4   0   96.59   42.80
  14   4   0  -28.90   24.50
  14   4   0  -29.20   29.50
  14  -4   0   12.40   19.20
  14   4   0    4.70   37.80
 -14  -4  -2 1484.15  221.08
 -14   4   2 1261.37  191.68
 -14   4   2 1569.04  188.88
 -14  -4  -2 1320.67  187.28
 -14   4   2 1349.77  211.48
 -14   4   2 1426.36  186.48
 -14  -4  -2 1471.35  191.68
 -14  -4  -2 1359.06  198.28
  14  -4  -2 1439.76  186.28
  14  -4  -2 1342.97  196.98
  14  -4  -2 1459.45  196.78
  14   4   2 1447.36  196.28
  14   4   2 1777.62  202.38
 -14  -4  -4  273.57   61.49
 -14  -4  -4  348.87   79.59
 -14  -4  -4  236.18   77.79
 -14   4   4  277.47   75.89
 -14  -4  -4  209.98   97.79
 -14   4   4  293.67   45.00
 -14   4   4  426.26   81.49
 -14   4   4  193.68   66.49
  14  -4  -4  259.57   64.39
  14   4   4  242.78   88.19
  14   4   4  338.47   59.69
  14   4   4  477.75   78.99
  14  -4  -4  241.58   71.69
  14  -4  -4  296.67   74.49
 -14   4   6  300.17   88.29
 -14  -4  -6  195.18   79.09
 -14   4   6  367.26   67.39
 -14  -4  -6  370.76   75.49
 -14  -4  -6  351.26  109.89
 -14  -4  -6  235.18  112.59
  14   4   6  163.88   87.39
  14  -4  -6  259.87   79.69
  14  -4  -6  255.97   66.69
  14   4   6  305.57   74.59
  14   4   6  179.48   94.09
  14  -4  -6  193.18   76.89
  14   4   6  335.27   74.49
 -14  -4  -8  177.38  127.49
 -14  -4  -8  151.88   85.89
 -14   4   8  393.16  110.89
 -14  -4  -8   29.20  106.59
  14  -4  -8  176.48   85.79
  14   4   8  270.27  116.39
  14   4   8  200.78  101.59
  14  -4  -8  346.87   95.59
  14   4   8  220.88   90.09
 -14  -4 -10   49.10  159.98
 -14  -4 -10   -7.30   92.19
 -14  -4 -10  -68.99  143.09
 -14   4  10  134.49  105.49
  14   4  10 -109.99   87.89
  14  -4 -10   70.79   95.79
  14   4  10   76.49   96.19
  14  -4 -10  152.38  121.29
  14  -4 -10   98.39   81.99
  14   4  10   27.60  100.79
 -16  -4  10   -8.60   87.29
 -16   4 -10  -12.80  131.39
  16   4 -10  113.09   86.79
  16   4 -10  -86.89  111.69
  16  -4  10  105.99  106.09
  16  -4  10   48.20   91.59
  16  -4  10  151.88  116.09
 -16   4  -8   62.39   71.99
 -16   4  -8  -32.20  114.89
 -16  -4   8  160.58   83.89
 -16   4  -8  183.28  127.49
  16   4  -8  148.79   80.89
  16  -4   8   27.20   63.99
  16  -4   8    9.40   54.99
  16   4  -8   79.29   67.69
  16  -4   8   30.80   67.49
 -16   4  -6   73.59   63.29
 -16   4  -6   72.69  114.19
 -16   4  -6  103.39   97.59
 -16  -4   6  195.48   66.19
 -16  -4   6  157.38   65.29
 -16  -4   6  151.08   52.99
  16  -4   6   81.99   71.99
  16   4  -6  236.98   76.49
  16   4  -6  262.77   78.89
  16   4  -6   97.59   52.49
  16  -4   6  114.29   59.99
 -16   4  -4   74.89   23.20
 -16   4  -4   -6.80   73.99
 -16   4  -4   -1.10   87.59
 -16  -4   4   54.19   48.70
 -16  -4   4   14.90   43.70
  16   4  -4   20.40   28.60
  16  -4   4  140.99   56.59
  16   4  -4   63.49   43.30
  16  -4   4   64.29   46.10
  16   4  -4   81.59   37.90
  16  -4   4   68.79   25.30
  16  -4   4  112.19   75.89
  16   4  -4   90.59   49.60
 -16  -4   2  770.72  100.39
 -16   4  -2  693.53  141.39
 -16   4  -2  549.54  142.29
 -16  -4   2  591.24  111.19
  16  -4   2  655.43   89.49
  16  -4   2  767.42  120.49
  16  -4   2  767.22  112.29
  16  -4   2  516.65   93.59
  16   4  -2  696.03  107.59
  16  -4   2  680.13  128.19
  16   4  -2  491.45   81.09
  16   4  -2  601.24  111.19
  16   4  -2  492.65  105.79
 -16   4   0  523.75  132.79
 -16   4   0  810.92  144.49
 -16  -4   0  700.13  124.79
 -16   4   0  683.83  110.99
 -16   4   0  700.53   91.19
 -16  -4   0  666.43  113.59
 -16  -4   0  678.23  109.59
 -16  -4   0  590.04   79.69
  16   4   0  633.24  117.39
  16   4   0  579.14  109.79
  16   4   0  744.13  113.19
  16  -4   0  690.13  109.09
  16  -4   0  526.55  111.89
  16  -4   0  626.84  115.29
  16  -4   0  574.64   85.79
 -16   4   2  618.94  142.19
 -16   4   2  830.42  109.89
 -16  -4  -2  720.03   97.59
 -16  -4  -2  634.74  154.18
 -16   4   2  689.23  114.99
 -16   4   2  699.33  106.39
 -16  -4  -2  678.83  129.39
 -16  -4  -2  661.43  110.09
  16  -4  -2  764.22  121.59
  16   4   2  506.25  104.99
  16   4   2  477.95  124.69
  16   4   2  799.72  123.99
  16  -4  -2  653.23   95.39
  16  -4  -2  554.44  115.59
 -16  -4  -4  160.78   91.39
 -16   4   4   15.30   41.60
 -16   4   4   27.80   38.40
 -16  -4  -4  -49.99   61.69
 -16  -4  -4   87.19   40.20
 -16   4   4   17.00   42.00
  16  -4  -4   50.39   44.00
  16  -4  -4  -31.00   40.50
  16   4   4   43.90   43.20
  16  -4  -4  102.99   53.19
  16   4   4   24.90   62.29
 -16   4   6  204.58   73.89
 -16  -4  -6  168.08   57.59
 -16   4   6  251.97   81.09
 -16  -4  -6  250.57   98.89
 -16  -4  -6   42.80   66.09
 -16  -4  -6  164.48  124.99
  16   4   6  166.48   84.59
  16  -4  -6   46.80   62.59
  16   4   6  122.79   57.19
  16  -4  -6  114.29   55.79
  16   4   6  203.68   85.29
  16   4   6  169.88   63.69
  16  -4  -6  137.59   65.99
 -16   4   8   56.59   75.99
 -16  -4  -8  123.49   82.79
 -16  -4  -8  -46.50  114.09
 -16  -4  -8   63.09  108.79
  16  -4  -8  115.79   70.59
  16   4   8  151.78  101.79
  16   4   8  152.18   78.29
  16   4   8   79.99   87.89
  16  -4  -8  124.79   79.79
 -16   4  10  -68.39   94.19
 -16  -4 -10 -158.98  139.99
  16  -4 -10  -42.20  136.69
  16  -4 -10   28.30   84.09
  16   4  10   -2.80   83.79
  16   4  10   40.40  120.89
 -18   4  -8   91.39   77.29
 -18   4  -8   67.79  125.79
 -18   4  -8   26.60  129.29
 -18  -4   8  165.18   87.09
  18  -4   8  103.69   90.39
  18   4  -8  154.38   86.69
  18  -4   8  113.19   79.39
  18   4  -8    5.40   51.79
 -18   4  -6 -141.09   73.39
 -18   4  -6  104.79   58.69
 -18  -4   6   88.19   55.99
 -18   4  -6   -9.90   76.19
 -18  -4   6    4.30   42.10
  18   4  -6    7.10   40.30
  18  -4   6   53.79   57.09
  18  -4   6   42.00   76.69
  18   4  -6   59.19   62.19
  18   4  -6  -26.60   50.19
 -18   4  -4   81.19  103.39
 -18  -4   4   60.69   58.29
 -18   4  -4   58.79   87.39
 -18  -4   4  121.59   49.50
 -18   4  -4   74.39   27.50
  18  -4   4  180.98   40.60
  18  -4   4  228.58   72.19
  18   4  -4  153.98   41.30
  18   4  -4  207.38   66.59
  18  -4   4   53.19   66.59
  18   4  -4   36.20   46.40
  18  -4   4  115.69   61.29
 -18   4  -2   74.99   72.09
 -18   4  -2  -25.60   49.10
 -18  -4   2   34.20   45.50
 -18   4  -2   -3.20   36.00
 -18  -4   2   27.90   28.10
  18   4  -2   10.50   38.90
  18  -4   2  -35.30   45.60
  18  -4   2   42.20   47.30
  18   4  -2    5.60   18.70
  18   4  -2   46.10   44.10
  18  -4   2    7.60   28.70
  18  -4   2   18.00   25.70
  18   4  -2   13.30   31.60
  18  -4   2  -41.00   34.00
 -18   4   0   59.19   30.50
 -18   4   0  159.18   50.09
 -18   4   0   26.00   62.39
 -18  -4   0   77.79   15.50
 -18  -4   0   70.39   41.60
 -18   4   0   74.39   77.19
 -18  -4   0  113.49   51.39
 -18  -4   0   82.09   59.39
  18   4   0   95.89   47.90
  18  -4   0   60.89   41.90
  18   4   0    8.30   43.10
  18  -4   0   48.80   46.40
  18   4   0   84.89   48.60
  18  -4   0   64.09   26.50
  18  -4   0   71.99   39.30
 -18  -4  -2   10.80   28.20
 -18  -4  -2  -60.49   62.39
 -18  -4  -2   67.09   62.69
 -18   4   2   -3.20   26.70
 -18  -4  -2   16.10   35.90
 -18   4   2  -58.79   50.39
 -18   4   2   56.49   43.00
 -18   4   2   -6.10   51.89
  18  -4  -2   26.30   42.40
  18   4   2   11.80   34.10
  18   4   2  -22.70   28.90
  18  -4  -2    1.10   26.40
  18  -4  -2   21.50   33.20
  18   4   2  -11.10   54.49
 -18  -4  -4  183.48   53.69
 -18   4   4  114.29   59.89
 -18   4   4  192.08   64.49
 -18  -4  -4  269.57  102.99
 -18  -4  -4  211.08  114.59
  18   4   4  167.98   89.39
  18  -4  -4  156.68   57.29
  18   4   4  173.68   52.79
  18  -4  -4   92.29   60.59
  18   4   4  119.29   58.89
  18  -4  -4  195.38   64.79
 -18  -4  -6  -67.19   62.89
 -18   4   6  -16.80   50.09
 -18  -4  -6   36.00   62.39
 -18  -4  -6   50.09   47.90
 -18  -4  -6  -21.60   83.19
 -18   4   6   10.50   56.29
  18   4   6   23.80   46.50
  18   4   6    5.00   60.19
  18   4   6  -55.79   63.49
  18  -4  -6   42.80   54.59
  18  -4  -6   10.40   55.19
  18  -4  -6   77.29   61.19
  18   4   6  -32.50   70.29
 -18  -4  -8  -20.40   74.59
 -18   4   8   57.49   80.89
 -18  -4  -8  136.79  134.39
 -18  -4  -8   66.69  112.39
  18  -4  -8  197.98   81.69
  18   4   8   49.40   95.69
  18   4   8   49.30   87.89
  18  -4  -8  100.89   79.09
 -20  -4   8   90.49   85.59
 -20   4  -8  -77.49  130.39
 -20   4  -8 -194.58  107.39
 -20   4  -8  196.18   97.39
  20  -4   8   12.50   79.99
  20   4  -8  145.59   84.59
  20   4  -8    9.90   75.39
  20  -4   8   74.29   97.99
 -20   4  -6  -44.20   66.89
 -20  -4   6   35.00   60.59
 -20   4  -6   88.39  103.69
 -20  -4   6  118.19   68.79
  20  -4   6   39.00   57.99
  20   4  -6  162.18   64.79
  20  -4   6  179.68   85.79
  20   4  -6  170.38   65.39
  20   4  -6  148.99   64.69
 -20   4  -4  216.58  117.79
 -20  -4   4  125.19   66.09
 -20  -4   4  238.58   68.79
 -20   4  -4  190.98  102.19
  20   4  -4  137.29   62.09
  20  -4   4  189.28   49.20
  20  -4   4  230.98   85.59
  20  -4   4  234.68   76.59
  20   4  -4  222.28   74.59
  20  -4   4  210.38   76.09
 -20  -4   2  155.38   41.60
 -20   4  -2   22.70   81.79
 -20   4  -2  177.08   95.89
 -20  -4   2   74.79   52.99
 -20   4  -2   64.69   45.70
 -20   4  -2   28.30   49.40
  20  -4   2  143.19   61.69
  20   4  -2  113.79   55.29
  20   4  -2  157.88   62.29
  20   4  -2   57.59   51.89
  20  -4   2  225.78   82.59
  20  -4   2   97.89   42.20
  20  -4   2   -8.30   45.00
 -20  -4   0   66.09   73.49
 -20  -4   0  104.99   56.79
 -20  -4   0  166.38   58.29
 -20   4   0   19.40   43.60
 -20   4   0 -230.78   64.09
 -20   4   0   67.79   31.40
  20  -4   0  109.29   57.79
  20  -4   0   89.69   50.29
  20   4   0   70.79   50.59
  20   4   0   54.79   60.39
  20   4   0   83.59   49.60
  20  -4   0   36.90   54.69
  20  -4   0   58.79   27.50
 -20  -4  -2   13.50   73.59
 -20  -4  -2  127.99   59.09
 -20  -4  -2  188.88   55.29
 -20  -4  -2   82.59   72.59
 -20   4   2  145.09   90.99
 -20   4   2   82.89   49.99
 -20   4   2  107.19   35.10
  20   4   2   10.90   63.49
  20   4   2   60.19   53.89
  20  -4  -2  120.69   59.29
  20   4   2   95.99   48.50
  20  -4  -2  100.09   61.59
 -20   4   4  289.17   78.99
 -20  -4  -4  431.96  126.99
 -20  -4  -4  491.15  153.88
 -20   4   4  206.78   69.19
 -20  -4  -4  148.39   60.39
  20   4   4  269.17   64.09
  20   4   4  150.38   93.99
  20  -4  -4  169.98   70.79
  20  -4  -4  160.48   70.69
  20  -4  -4   46.80   59.29
  20   4   4  327.37   86.29
  20   4   4  196.38   73.59
 -20   4   6  125.19   75.39
 -20  -4  -6   12.20   92.59
 -20   4   6  100.79   68.49
 -20  -4  -6   70.49  113.29
  20  -4  -6   27.00   62.99
  20   4   6   79.89   62.19
  20  -4  -6   74.09   70.49
  20   4   6  199.78   92.09
  20   4   6   61.29   73.29
  20  -4  -6  139.69   74.19
 -20  -4  -8   63.19  138.99
 -20   4   8   55.59   84.39
 -20  -4  -8   75.19   85.29
  20  -4  -8   46.30   74.69
  20   4   8   22.10   93.59
  20   4   8  -17.10   64.39
  20  -4  -8   11.60   75.49
 -22   4  -8 -253.07  144.99
 -22  -4   8   36.50   73.09
 -22  -4   8  -19.30   78.19
 -22   4  -8  145.49  200.08
  22  -4   8  -26.90   85.29
  22  -4   8  -43.00   93.39
  22   4  -8  -87.09   47.60
  22   4  -8  -23.80   78.39
 -22   4  -6   13.20  102.49
 -22  -4   6  -12.80   53.49
 -22  -4   6   10.90   52.29
 -22   4  -6  -18.70  114.89
  22   4  -6   55.49   66.79
  22  -4   6   70.99   65.19
  22   4  -6   66.19   62.59
  22  -4   6   66.89   75.49
  22   4  -6  -24.70   58.19
 -22  -4   4  -38.30   37.60
 -22   4  -4   82.59  108.99
 -22   4  -4  167.08  131.39
 -22  -4   4   44.10   47.50
  22  -4   4  134.49   65.49
  22  -4   4  -38.20   42.70
  22  -4   4   92.79   85.99
  22  -4   4   52.29   54.69
  22   4  -4  133.09   65.99
  22   4  -4    1.70   58.09
 -22   4  -2  524.65  141.69
 -22   4  -2  357.16   87.99
 -22   4  -2  189.88  108.89
 -22   4  -2  141.99   60.89
 -22  -4   2  239.78   80.99
 -22  -4   2  227.98   58.19
  22   4  -2  311.57   86.09
  22   4  -2  353.56   85.99
  22  -4   2  412.76   79.29
  22  -4   2  270.97   87.99
  22   4  -2  488.25  101.49
  22  -4   2  272.17   75.19
  22  -4   2  358.06   95.59
 -22  -4   0  455.25  122.49
 -22   4   0  771.62  175.88
 -22  -4   0  772.02  130.09
 -22   4   0  763.12  132.49
 -22  -4   0  953.50  167.28
  22   4   0  716.23  139.99
  22   4   0  613.34  127.69
  22   4   0  638.44  126.39
  22  -4   0  634.74  123.19
  22  -4   0  661.63  135.59
 -22  -4  -2  260.77  107.29
 -22  -4  -2  257.97  122.19
 -22  -4  -2  392.36   81.19
 -22   4   2  397.96  131.09
 -22   4   2  400.76   89.09
 -22  -4  -2  152.88   72.69
  22   4   2  218.08   78.69
  22   4   2  310.67   75.69
  22  -4  -2  335.17   86.89
  22   4   2  264.07   98.49
  22  -4  -2  217.58   85.19
 -22   4   4   44.70   52.59
 -22  -4  -4  -48.10   38.00
 -22  -4  -4   30.70   91.39
 -22   4   4   34.70   52.69
 -22  -4  -4  295.47  116.29
  22   4   4  -27.80   55.09
  22  -4  -4  -46.30   47.20
  22  -4  -4   67.89   59.09
  22  -4  -4   45.90   53.49
  22   4   4  -36.10   47.20
  22   4   4   28.00   59.69
  22   4   4   63.89   42.30
 -22  -4  -6   80.69  123.69
 -22   4   6  -26.80   51.59
 -22  -4  -6  351.86  160.38
 -22   4   6    7.50   61.59
  22  -4  -6   49.80   61.09
  22   4   6  -60.09   50.39
  22   4   6 -132.29   80.79
  22  -4  -6   10.60   64.69
  22  -4  -6   -1.30   62.59
  22   4   6   61.89   95.29
 -22   4   8   31.10   90.89
 -22  -4  -8  506.75  213.08
  22  -4  -8   77.49   94.99
  22  -4  -8   95.19   91.99
  22   4   8  211.68  117.89
  22   4   8  106.19  132.09
 -24  -4   8  257.87  116.99
 -24   4  -6  -43.00  105.59
 -24  -4   6  -58.59   62.29
 -24   4  -6  -82.99  112.59
 -24  -4   6   39.00   66.79
  24   4  -6   77.99   69.39
  24   4  -6  -26.50   60.89
  24  -4   6   56.49   69.39
  24  -4   6  161.38   91.99
  24   4  -6   17.90   70.39
 -24  -4   4  263.77   75.09
 -24  -4   4  204.98   83.09
 -24   4  -4   97.89  138.89
 -24   4  -4  285.67  143.69
  24   4  -4  266.67   88.89
  24  -4   4  351.66  110.89
  24  -4   4  270.37   94.19
  24   4  -4  195.78   84.79
  24  -4   4  343.67   93.29
 -24   4  -2   99.39  106.99
 -24  -4   2  -27.00   48.30
 -24   4  -2  -66.39   84.69
 -24   4  -2  -17.30   51.09
  24  -4   2  125.19   53.39
  24  -4   2  253.17   87.19
  24   4  -2  178.38   65.39
  24  -4   2  -14.90   48.30
  24   4  -2  137.59   60.09
  24   4  -2  126.09   67.69
  24  -4   2   36.10   76.09
 -24  -4   0  229.18   80.29
 -24  -4   0  121.39   93.49
 -24  -4   0  188.48   73.09
 -24   4   0  193.28   71.69
 -24   4   0   93.99  108.79
  24   4   0  191.78   71.19
  24   4   0   78.69   70.49
  24  -4   0  229.88   84.19
  24  -4   0  277.57   77.89
  24   4   0  131.29   63.89
 -24   4   2  -14.40   39.70
 -24  -4  -2   69.09   92.39
 -24  -4  -2   78.49   72.49
 -24  -4  -2   -1.10   82.99
 -24   4   2   51.79   97.19
 -24   4   2   77.79   56.39
 -24  -4  -2   50.39   44.40
  24   4   2  -16.70   49.70
  24   4   2  -21.20   61.79
  24  -4  -2   18.60   61.29
  24   4   2  -19.80   47.20
  24   4   2  -10.00   49.10
  24  -4  -2  100.59   64.69
 -24   4   4  268.07   85.59
 -24  -4  -4  244.38  125.79
 -24  -4  -4    0.40  115.19
 -24   4   4  282.17   85.69
  24  -4  -4  280.67   90.09
  24   4   4  142.19   85.59
  24   4   4  231.48   95.09
  24   4   4  327.47   75.09
  24   4   4  249.18   86.49
  24  -4  -4  214.38   81.59
  24  -4  -4  274.27   88.09
 -24   4   6   57.79   75.09
 -24  -4  -6  138.09  129.99
 -24   4   6    8.70   71.29
  24  -4  -6   67.99   74.49
  24   4   6  112.69   94.19
  24  -4  -6   17.10   58.69
  24  -4  -6    3.50   70.69
  24   4   6   18.00   68.69
  24   4   6  -74.29   87.89
 -24   4   8   77.49   95.39
 -26   4  -6  520.85  222.18
 -26   4  -6  498.95  196.28
 -26  -4   6  389.16  123.29
  26   4  -6  486.95  129.69
  26  -4   6  216.48  117.69
  26   4  -6  340.07  115.79
  26  -4   6  263.17  105.89
  26   4  -6  257.07  102.59
 -26  -4   4   88.59   72.89
 -26   4  -4   75.89  133.69
 -26   4  -4  -22.70  133.29
  26  -4   4   20.40   68.09
  26   4  -4   67.19   68.79
  26  -4   4   -5.40   66.29
  26   4  -4   19.10   69.19
 -26   4  -2  696.83  140.19
 -26   4  -2  637.24  171.78
 -26  -4   2  568.64  130.39
 -26   4  -2  346.57  159.38
  26  -4   2  507.45  137.99
  26  -4   2  701.23  124.19
  26   4  -2  792.12  145.59
  26   4  -2  784.52  146.59
 -26   4   0   -6.50  107.69
 -26  -4   0  100.09   67.59
 -26  -4   0  140.49   95.49
 -26   4   0   54.89   62.89
  26   4   0  148.39   67.59
  26   4   0   36.40   77.19
  26  -4   0   35.70   64.89
  26   4   0   66.29   67.19
  26  -4   0  -20.10   42.60
 -26   4   2  796.32  195.48
 -26  -4  -2  865.31  174.68
 -26   4   2  673.73  137.39
 -26  -4  -2  828.92  132.19
 -26  -4  -2  440.46  133.99
 -26  -4  -2  224.28  150.68
  26  -4  -2  737.13  142.69
  26  -4  -2  690.53  141.49
  26   4   2  779.22  131.09
  26   4   2  803.82  148.39
  26   4   2  493.55  148.39
 -26  -4  -4   71.69  138.49
 -26   4   4   -7.50   46.40
 -26  -4  -4  -15.60   77.59
 -26   4   4  -20.90   60.19
  26  -4  -4  -59.19   36.70
  26   4   4  -63.19   58.09
  26  -4  -4   40.80   54.99
  26   4   4  134.89   78.69
  26   4   4  -15.20   64.59
  26  -4  -4  -23.20   67.39
 -26   4   6  106.69   88.99
 -26   4   6  510.15  117.49
 -26  -4  -6  296.27  207.08
  26   4   6  254.37  102.29
  26   4   6  196.28  131.89
  26  -4  -6  219.38   98.49
  26  -4  -6  193.98   90.39
  26  -4  -6  254.37  107.09
  26   4   6  222.78  107.99
 -28   4  -6  401.76  245.88
 -28  -4   6  158.08   85.69
  28   4  -6   56.99   97.89
 -28   4  -4  627.24  203.08
 -28  -4   4  159.08   98.09
 -28   4  -4  170.88  103.09
 -28   4  -4  260.27  145.59
  28   4  -4  171.68   91.39
  28  -4   4  374.16  115.89
  28   4  -4  345.67  107.19
 -28   4  -2   65.19   79.89
 -28   4  -2   -7.80  118.09
 -28   4  -2  -87.99  126.29
 -28  -4   2   98.29   73.49
  28   4  -2  110.09   71.09
  28  -4   2  -13.70   73.19
  28   4  -2  -33.90   60.89
  28  -4   2  -13.50   53.59
 -28   4   0 1214.18  197.38
 -28  -4   0 1046.70  194.48
 -28   4   0  992.90  233.98
  28  -4   0 1144.39  190.68
  28   4   0 1293.07  200.48
  28   4   0  920.71  193.48
  28   4   0  889.91  188.68
  28  -4   0 1209.18  206.48
 -28   4   2   45.80   65.69
 -28  -4  -2  -24.20   71.39
 -28  -4  -2  -16.10  113.89
 -28   4   2 -183.68   87.09
  28   4   2   26.60   89.39
  28   4   2  -60.59   47.20
  28  -4  -2   43.60   69.49
  28  -4  -2    7.50   69.99
  28   4   2   55.49   75.69
 -28  -4  -4   40.50  157.98
 -28   4   4   97.29   84.39
 -28  -4  -4  173.28   98.89
  28   4   4  162.48  114.99
  28  -4  -4  290.57  103.29
  28  -4  -4  345.97  109.29
  28  -4  -4  118.69   79.99
  28   4   4  130.19   91.29
 -28   4   6  194.38  114.89
 -28  -4  -6  208.48  218.08
  28  -4  -6  -45.70   83.59
  28   4   6  114.79  110.39
 -30  -4   4   90.89   99.39
 -30   4  -4   37.10  165.78
 -30   4  -4  203.08  108.59
  30  -4   4  167.98   97.59
  30   4  -4   -3.00   90.69
  30   4  -4  115.89   97.69
 -30  -4   2  201.28   93.39
 -30   4  -2   48.90  153.98
 -30   4  -2   43.00   78.39
 -30   4  -2 -350.16  129.99
  30   4  -2   65.19   87.19
  30   4  -2   98.59   81.09
  30  -4   2   77.49   84.99
  30  -4   2   53.59   88.69
 -30   4   0   73.79  128.29
 -30  -4   0  218.38   93.99
 -30   4   0  137.49   83.69
  30   4   0  -35.70   70.49
  30   4   0   96.29   69.79
  30   4   0   62.39   85.39
  30  -4   0  106.59   73.89
  30  -4   0   49.50   85.79
 -30  -4  -2   -0.30   76.89
 -30   4   2 -173.28  122.19
 -30   4   2   86.09   88.49
  30  -4  -2   38.60   88.49
  30   4   2   92.39   88.79
  30   4   2    2.00   97.99
  30   4   2   74.79   73.09
  30  -4  -2   55.89   72.49
 -30  -4  -4  -52.49  160.28
 -30   4   4  -34.10   77.89
 -30  -4  -4  120.09  115.49
  30   4   4  -20.90   88.79
  30  -4  -4  -27.30   64.19
  30  -4  -4   53.89   99.99
  30   4   4   71.29  118.99
  30  -4  -4   76.79   84.69
 -32  -4   2   83.39   93.49
 -32   4  -2  -18.30   88.49
  32   4  -2  -16.30   84.49
  32   4  -2  192.28  108.09
  32  -4   2   40.50   77.49
 -32   4   0  103.19   96.09
 -32  -4   0    5.20   91.29
 -32   4   0  -58.39  136.39
  32   4   0   77.29   83.69
  32   4   0  226.38  111.09
  32  -4   0  124.39   83.59
  32  -4   0  -17.60   69.09
 -32  -4  -2   92.29  100.79
 -32   4   2  -36.60   98.29
  32   4   2   76.29  100.09
  32   4   2    3.90  108.69
  32   4   2   65.29   70.49
  32  -4  -2  -13.20   88.49
  32  -4  -2  -29.40   73.29
  -1   5 -11   91.29   91.29
  -1  -5  11  122.89  102.79
  -1  -5  11  338.67  121.39
  -1   5 -11   52.19  156.48
   1  -5  11   88.39  100.89
   1   5 -11  262.87  102.99
   1  -5  11   95.09  100.79
   1   5 -11  435.76  197.18
  -1   5  -9  -25.90   89.09
  -1  -5   9  195.48   86.79
  -1   5  -9   40.60   59.49
  -1  -5   9  242.58   90.79
   1   5  -9  127.99   69.49
   1  -5   9   89.19   50.69
   1   5  -9   19.00   94.79
   1  -5   9    4.40   63.19
   1  -5   9  101.09   75.49
  -1  -5   7  866.91  153.28
  -1   5  -7  860.21  110.99
  -1   5  -7  822.92   97.29
  -1   5  -7  693.33  132.79
  -1   5  -7  579.74  169.88
  -1  -5   7  761.22  147.19
  -1  -5   7  900.31  128.59
  -1   5  -7  768.72   96.99
   1   5  -7  637.24  134.39
   1  -5   7  730.03  145.79
   1  -5   7  663.73  120.49
   1  -5   7  683.53  139.59
   1   5  -7  799.42  185.48
   1   5  -7  700.53  116.29
  -1   5  -5 1612.84  192.78
  -1  -5   5 1589.04  211.48
  -1   5  -5 1570.54  232.48
  -1   5  -5 1610.44  195.08
  -1   5  -5 1456.75  204.88
  -1  -5   5 1339.87  200.28
  -1  -5   5 1342.77  208.28
   1   5  -5 1610.84  207.68
   1  -5   5 1566.94  203.28
   1  -5   5 1347.57  209.18
   1   5  -5 1554.44  227.88
   1  -5   5 1541.65  210.78
   1   5  -5 1510.15  192.18
   1   5  -5 1706.43  198.78
  -1   5  -3  442.96   83.09
  -1   5  -3  389.66   61.29
  -1   5  -3  402.76   90.19
  -1  -5   3  557.84   83.79
  -1   5  -3  456.75   73.49
  -1   5  -3  472.55   70.99
  -1  -5   3  508.55   74.69
  -1   5  -3  430.46   71.89
  -1   5  -3  514.55   68.99
  -1  -5   3  451.65   80.89
  -1  -5   3  531.15   75.89
   1  -5   3  426.76   78.29
   1  -5   3  450.45   74.59
   1   5  -3  472.35   75.09
   1   5  -3  530.55   75.59
   1  -5   3  597.24   76.49
   1   5  -3  385.86   90.69
   1   5  -3  574.94   94.99
   1  -5   3  527.65   85.19
   1   5  -3  411.36   70.79
   1   5  -3  419.16   67.09
  -1   5  -1 5674.53  684.03
  -1  -5   1 5687.33  687.03
  -1  -5   1 6153.38  688.03
  -1   5  -1 6151.58  691.33
  -1   5  -1 5754.72  692.33
  -1  -5   1 5559.94  685.83
  -1  -5   1 5545.85  685.73
  -1   5  -1 5261.17  686.73
  -1  -5   1 6095.69  688.33
  -1   5  -1 6016.70  683.23
   1  -5   1 5861.01  690.53
   1  -5   1 5729.43  687.43
   1   5  -1 5530.05  686.43
   1   5  -1 5757.42  686.13
   1  -5   1 4846.62  686.53
   1   5  -1 4949.60  686.53
   1  -5   1 5301.77  683.83
   1  -5   1 5656.13  688.43
   1  -5   1 5772.62  692.03
   1   5  -1 5839.92  685.93
   1   5  -1 5407.26  687.33
  -1  -5  -1 6153.88  682.13
  -1  -5  -1 5213.68  681.13
  -1  -5  -1 5530.95  679.33
  -1  -5  -1 5153.08  679.43
  -1   5   1 5380.96  682.73
  -1   5   1 5520.95  676.23
  -1  -5  -1 6237.08  680.23
  -1   5   1 4962.20  677.63
  -1   5   1 5816.02  679.33
  -1  -5  -1 5847.31  679.43
  -1   5   1 5342.77  681.43
   1   5   1 4664.23  678.03
   1  -5  -1 5488.25  678.13
   1  -5  -1 5854.11  676.53
   1   5   1 5193.38  681.13
   1   5   1 5691.33  679.43
   1  -5  -1 5669.93  679.53
   1   5   1 6205.38  679.73
   1  -5  -1 6161.48  682.53
   1  -5  -1 5560.04  679.03
   1  -5  -1 5622.04  683.23
  -1  -5  -3  433.16   73.89
  -1  -5  -3  468.45   79.39
  -1   5   3  540.05   63.59
  -1  -5  -3  511.15   84.99
  -1  -5  -3  527.85   95.49
  -1   5   3  535.65   92.49
  -1   5   3  462.95   82.89
  -1   5   3  628.14   82.89
  -1   5   3  562.14   78.39
   1  -5  -3  336.17   76.09
   1  -5  -3  306.97   83.99
   1  -5  -3  362.16   73.29
   1  -5  -3  546.45   81.39
   1   5   3  585.24   88.49
   1   5   3  612.24   93.99
   1   5   3  462.75   80.69
   1   5   3  471.85   89.89
   1   5   3  423.36   72.99
  -1  -5  -5 1652.73  204.98
  -1   5   5 1434.26  200.08
  -1   5   5 1434.46  205.88
  -1  -5  -5 1429.76  196.28
  -1  -5  -5 1725.43  224.08
  -1   5   5 1534.95  187.38
   1  -5  -5 1496.35  205.08
   1  -5  -5 1430.36  221.18
   1   5   5 1527.25  205.08
   1   5   5 1330.97  201.58
   1  -5  -5 1507.35  198.08
  -1  -5  -7  780.22  177.38
  -1   5   7  944.01  152.88
  -1  -5  -7  835.12  125.89
  -1   5   7  774.22  101.69
  -1  -5  -7  861.11  140.69
  -1   5   7  800.82  135.19
  -1   5   7  593.54  136.09
   1   5   7  978.20  151.08
   1   5   7  808.32  149.69
   1   5   7  603.24  106.89
   1   5   7  621.94  137.59
   1  -5  -7  766.42  126.49
   1  -5  -7  675.93  169.88
   1  -5  -7  749.62  137.79
  -1   5   9   93.09   77.29
  -1   5   9  188.88   88.79
  -1  -5  -9  104.99  102.09
  -1  -5  -9  -28.00   55.79
  -1  -5  -9   32.40   50.49
   1  -5  -9   23.30   48.00
   1   5   9  139.39   80.69
   1  -5  -9  -11.80   56.39
   1   5   9  109.49   77.69
   1  -5  -9  -24.90   76.89
  -1   5  11  153.88  111.69
  -1  -5 -11   45.90   93.59
  -1   5  11   26.00   76.89
  -1  -5 -11  -49.60  125.79
   1   5  11  187.08  111.89
   1  -5 -11   -6.70   86.29
   1   5  11  261.67  118.39
   1  -5 -11   37.00  140.49
  -3   5 -11  213.88  179.78
  -3  -5  11  232.48  124.89
  -3  -5  11   63.99   98.49
  -3   5 -11   82.09  147.79
  -3   5 -11  138.59   90.29
   3  -5  11   68.89  100.39
   3   5 -11   21.30  157.98
   3  -5  11   21.90   95.29
   3   5 -11  185.18  104.29
  -3   5  -9  125.89  113.89
  -3  -5   9   73.89   73.79
  -3   5  -9   90.49   69.19
  -3  -5   9   39.00   70.89
   3   5  -9   91.19   50.99
   3  -5   9   49.30   78.29
   3  -5   9  154.38   84.79
   3   5  -9  296.17  132.19
   3  -5   9  232.18   67.79
   3   5  -9  253.27   77.69
  -3   5  -7  560.44  110.89
  -3   5  -7  581.34   84.89
  -3  -5   7  560.24  118.89
  -3  -5   7  501.35   95.19
  -3   5  -7  693.93  162.28
  -3  -5   7  607.04  123.09
   3   5  -7  469.55  139.59
   3  -5   7  610.84  106.79
   3   5  -7  696.43  122.39
   3  -5   7  782.22  134.79
   3   5  -7  675.43  101.09
   3   5  -7  538.15   73.19
   3  -5   7  481.25  116.59
  -3  -5   5  364.46   76.99
  -3   5  -5  283.17   46.40
  -3   5  -5  316.57   65.99
  -3   5  -5  266.97   51.09
  -3  -5   5  259.97   58.79
  -3   5  -5  252.37   90.89
  -3  -5   5  279.97   74.29
   3   5  -5  371.76   62.69
   3   5  -5  309.87   51.39
   3  -5   5  372.56   66.39
   3   5  -5  337.67   93.99
   3   5  -5  313.67   70.89
   3  -5   5  330.37   76.09
   3  -5   5  367.56   77.99
  -3  -5   3 1510.65  187.98
  -3   5  -3 1539.85  202.68
  -3  -5   3 1617.24  191.08
  -3   5  -3 1602.24  205.18
  -3   5  -3 1373.16  183.68
  -3  -5   3 1415.06  188.28
  -3  -5   3 1389.96  185.08
  -3   5  -3 1409.46  180.98
  -3   5  -3 1365.66  174.88
   3  -5   3 1402.96  190.88
   3  -5   3 1329.27  182.68
   3  -5   3 1363.66  186.78
   3   5  -3 1497.25  184.38
   3   5  -3 1447.76  183.98
   3   5  -3 1505.55  187.78
   3   5  -3 1494.75  187.48
   3  -5   3 1428.96  187.88
  -3  -5   1 1350.86  165.88
  -3   5  -1 1499.55  167.98
  -3   5  -1 1341.57  175.38
  -3   5  -1 1452.45  162.18
  -3  -5   1 1227.78  165.58
  -3   5  -1 1295.17  167.78
  -3  -5   1 1075.59  166.48
  -3   5  -1 1381.06  166.88
  -3  -5   1 1266.57  167.08
  -3  -5   1 1098.09  166.68
  -3   5  -1 1478.95  160.88
   3  -5   1 1211.18  160.18
   3   5  -1 1354.66  167.78
   3  -5   1 1202.08  160.38
   3   5  -1 1434.16  168.38
   3   5  -1 1404.86  169.18
   3  -5   1 1241.58  172.28
   3   5  -1 1536.75  166.98
   3  -5   1 1083.99  164.88
   3  -5   1 1425.96  167.98
   3   5  -1 1301.17  165.48
   3   5  -1 1394.56  166.78
   3  -5   1 1327.47  162.38
   3  -5   1 1222.68  167.98
  -3  -5  -1 1437.76  178.58
  -3  -5  -1 1590.44  175.38
  -3  -5  -1 1408.46  176.58
  -3   5   1 1242.28  170.08
  -3   5   1 1181.18  179.38
  -3   5   1 1183.38  167.78
  -3   5   1 1387.16  175.48
  -3   5   1 1153.38  170.08
  -3   5   1 1014.20  170.08
  -3  -5  -1 1376.26  172.98
   3   5   1 1543.35  176.68
   3   5   1 1409.76  179.28
   3  -5  -1 1499.25  175.48
   3  -5  -1 1308.27  168.48
   3   5   1 1180.08  172.28
   3   5   1 1279.07  171.58
   3  -5  -1 1537.85  168.58
   3   5   1 1491.15  175.28
   3  -5  -1 1466.15  170.98
   3  -5  -1 1489.25  179.58
   3  -5  -1 1470.45  173.48
   3  -5  -1 1514.75  171.98
  -3  -5  -3 1459.95  194.78
  -3  -5  -3 1424.86  192.78
  -3   5   3 1512.85  182.38
  -3   5   3 1419.46  194.58
  -3  -5  -3 1611.64  188.48
  -3  -5  -3 1654.03  204.68
  -3   5   3 1553.14  186.18
   3  -5  -3 1407.76  191.38
   3   5   3 1430.66  189.88
   3   5   3 1257.97  194.98
   3   5   3 1293.17  198.38
   3  -5  -3 1370.56  185.08
   3  -5  -3 1376.66  188.08
   3  -5  -3 1535.15  189.58
   3   5   3 1423.96  196.28
   3   5   3 1550.84  183.38
   3   5   3 1497.15  187.18
  -3   5   5  252.97   35.50
  -3   5   5  372.26   65.29
  -3   5   5  307.07   84.79
  -3  -5  -5  281.77   69.69
  -3   5   5  238.48   71.69
  -3  -5  -5  382.56   62.59
  -3  -5  -5  336.87   92.09
   3  -5  -5  377.76   74.99
   3   5   5  413.86   82.09
   3   5   5  282.57   41.00
   3  -5  -5  414.46   67.49
   3  -5  -5  194.08   77.19
   3  -5  -5  294.97   60.99
   3   5   5  266.57   67.59
  -3   5   7  486.15  112.09
  -3  -5  -7  642.34  155.08
  -3  -5  -7  542.45   94.29
  -3   5   7  535.65  114.59
  -3  -5  -7  510.25  110.79
   3   5   7  797.92  128.59
   3   5   7  571.14   90.39
   3  -5  -7  438.36  137.79
   3   5   7  635.74  126.19
   3   5   7  430.46  114.19
   3  -5  -7  409.16  101.79
   3  -5  -7  488.95   97.99
  -3  -5  -9  270.47  120.19
  -3   5   9   37.60   74.39
  -3  -5  -9   96.09   83.89
  -3   5   9   -7.20   68.09
  -3  -5  -9   69.99   69.89
   3  -5  -9   89.19   94.99
   3  -5  -9  208.78   79.39
   3   5   9  167.78   88.99
   3  -5  -9  231.08   65.09
   3   5   9  118.49   83.19
  -3   5  11  219.98  115.79
  -3   5  11  307.37  125.39
  -3  -5 -11   57.89   97.19
  -3  -5 -11  132.89  152.08
   3  -5 -11   50.69   94.49
   3  -5 -11  197.58  168.28
   3   5  11  267.47  118.39
   3   5  11   69.69   99.69
  -5   5 -11  138.99  129.49
  -5  -5  11  -13.40   87.39
  -5   5 -11  114.59   91.49
  -5  -5  11  -49.30   61.29
  -5   5 -11    7.60  146.69
   5   5 -11  -26.50   65.59
   5  -5  11 -129.89   82.89
   5  -5  11  -84.69   88.19
   5   5 -11  -15.90  140.69
  -5   5  -9  313.27  137.59
  -5  -5   9  279.77  103.09
  -5   5  -9  263.17  125.59
  -5  -5   9  309.67  110.09
  -5   5  -9  248.08   90.19
   5  -5   9  473.75  101.79
   5  -5   9  432.56  113.49
   5   5  -9  526.55  161.98
   5   5  -9  270.47   91.39
   5   5  -9  435.06   89.89
   5  -5   9  745.03  140.29
  -5   5  -7  125.39   81.89
  -5  -5   7  339.37   84.69
  -5   5  -7  267.67   76.09
  -5  -5   7  185.48   75.49
  -5   5  -7  341.97  111.69
  -5  -5   7  398.06   68.09
   5   5  -7  284.87   45.40
   5  -5   7  265.37   88.99
   5   5  -7  264.87  105.59
   5   5  -7  216.08   75.69
   5  -5   7  242.28   68.79
   5   5  -7  299.47   65.79
   5  -5   7  321.47   83.59
  -5   5  -5  515.15   83.69
  -5  -5   5  353.86   84.99
  -5   5  -5  364.16  103.29
  -5   5  -5  428.06   68.39
  -5   5  -5  421.66  115.99
  -5  -5   5  318.47   69.19
  -5  -5   5  388.96   84.99
   5  -5   5  339.87   78.19
   5   5  -5  445.86   82.99
   5   5  -5  446.76   76.49
   5   5  -5  413.36   66.79
   5   5  -5  440.86   88.59
   5  -5   5  523.15   99.09
   5  -5   5  542.95   94.89
  -5   5  -3 1568.74  217.68
  -5  -5   3 1425.66  197.48
  -5  -5   3 1528.85  200.48
  -5   5  -3 1535.55  194.28
  -5  -5   3 1512.25  199.88
  -5  -5   3 1731.03  198.18
  -5   5  -3 1537.85  195.28
  -5   5  -3 1655.63  213.08
   5   5  -3 1671.43  199.98
   5  -5   3 1381.96  193.28
   5  -5   3 1288.97  197.68
   5  -5   3 1575.64  194.68
   5  -5   3 1305.17  199.18
   5   5  -3 1434.36  193.78
   5   5  -3 1566.34  195.38
   5  -5   3 1539.45  199.58
   5   5  -3 1557.44  197.48
   5   5  -3 1682.73  198.68
  -5   5  -1  948.21  117.59
  -5   5  -1  870.61  128.29
  -5  -5   1  810.72  117.69
  -5   5  -1  955.80  118.19
  -5  -5   1  821.72  117.79
  -5  -5   1  803.02  118.19
  -5  -5   1  852.01  114.29
  -5   5  -1  876.21  111.59
  -5   5  -1 1017.20  126.79
  -5   5  -1  999.80  123.79
   5   5  -1  800.82  116.89
   5  -5   1  791.72  117.39
   5  -5   1  837.32  117.09
   5   5  -1  891.21  115.09
   5   5  -1 1082.99  120.19
   5   5  -1 1040.50  117.59
   5  -5   1  768.52  124.79
   5   5  -1  987.90  114.89
   5   5  -1  975.10  119.29
   5  -5   1  853.21  126.79
   5  -5   1  907.11  110.99
   5  -5   1  741.43  111.09
  -5  -5  -1  802.62  128.29
  -5  -5  -1  919.71  121.39
  -5   5   1  854.41  121.49
  -5  -5  -1  954.00  121.49
  -5  -5  -1  989.20  115.69
  -5   5   1  816.42  119.09
  -5  -5  -1 1160.88  125.79
  -5   5   1  915.91  120.29
  -5  -5  -1  895.31  121.49
  -5   5   1  909.11  132.69
  -5   5   1  804.42  116.59
   5   5   1  861.81  127.19
   5  -5  -1  936.31  116.69
   5  -5  -1  887.71  120.19
   5  -5  -1  908.01  120.79
   5  -5  -1  961.50  121.79
   5  -5  -1  953.90  119.59
   5   5   1  950.30  120.99
   5   5   1  939.91  129.89
   5   5   1  878.31  121.49
  -5   5   3 1418.36  189.78
  -5  -5  -3 1527.75  202.28
  -5   5   3 1401.26  201.58
  -5  -5  -3 1618.64  214.38
  -5   5   3 1491.55  192.38
   5  -5  -3 1598.84  192.88
   5   5   3 1524.25  195.18
   5  -5  -3 1407.96  199.48
   5  -5  -3 1749.92  201.88
   5   5   3 1777.02  211.18
   5   5   3 1526.45  193.38
   5   5   3 1497.85  196.98
   5   5   3 1400.66  202.38
   5  -5  -3 1603.14  189.78
  -5   5   5  431.96   69.79
  -5   5   5  477.85   95.09
  -5   5   5  393.06   56.99
  -5  -5  -5  487.45  114.79
  -5   5   5  462.15   96.39
  -5  -5  -5  361.56   82.39
  -5   5   5  451.35   83.89
   5  -5  -5  413.46   85.39
   5  -5  -5  375.86   68.79
   5   5   5  499.25   99.49
   5   5   5  428.06   63.09
   5   5   5  400.56   83.59
   5  -5  -5  316.77   73.99
  -5  -5  -7  250.37   76.49
  -5   5   7  166.38   73.29
  -5  -5  -7  157.38   96.19
  -5   5   7  322.87   89.69
   5   5   7  232.58   85.69
   5  -5  -7  353.66   74.79
   5  -5  -7  257.67   73.19
   5   5   7  285.87   84.89
   5   5   7  236.08   77.49
   5  -5  -7  259.27  103.99
  -5   5   9  461.65  119.89
  -5  -5  -9  363.96  141.79
  -5  -5  -9  153.38   73.19
  -5   5   9  356.76  105.39
   5  -5  -9  360.06   89.59
   5  -5  -9  252.57  128.49
   5   5   9  362.56  113.39
   5   5   9  371.26  115.29
   5   5   9  415.86  110.29
   5  -5  -9  338.27   94.79
  -5  -5 -11  -91.09  113.19
  -5   5  11  -40.40   98.19
  -5  -5 -11    3.20   76.59
  -5   5  11  -83.89   89.29
   5   5  11   37.10   99.59
   5  -5 -11   36.20   93.59
   5   5  11  -58.69   91.09
   5  -5 -11  -62.39  121.19
  -7   5 -11  132.79   89.49
  -7  -5  11   18.70   97.79
  -7   5 -11  -54.49  142.79
  -7  -5  11  -32.90   88.19
   7  -5  11   58.99  100.49
   7  -5  11  -37.40   93.79
   7   5 -11   97.59  160.08
   7   5 -11  -78.59   83.09
  -7   5  -9  190.28   80.49
  -7  -5   9  167.68   87.59
  -7   5  -9  278.27  140.49
  -7   5  -9   59.49  102.69
  -7  -5   9  233.08   94.69
   7   5  -9   83.19   73.19
   7   5  -9  173.18   68.29
   7  -5   9   41.40   70.49
   7  -5   9   76.99   77.89
   7   5  -9  122.59  120.99
   7  -5   9  200.68   71.79
  -7  -5   7  409.86   98.79
  -7   5  -7  368.66  129.59
  -7   5  -7  417.76  131.39
  -7  -5   7  512.45  109.79
  -7   5  -7  380.86   92.89
   7   5  -7  449.76   69.29
   7  -5   7  388.96  103.09
   7  -5   7  527.85  113.29
   7   5  -7  468.65  132.59
   7   5  -7  592.54  112.59
   7   5  -7  430.96   91.99
   7  -5   7  348.67   92.49
  -7   5  -5   95.19   41.80
  -7   5  -5  124.79   64.19
  -7  -5   5   68.79   46.00
  -7   5  -5  118.49   73.59
  -7  -5   5   94.79   43.80
  -7  -5   5   33.90   42.10
   7   5  -5   85.79   31.50
   7  -5   5  153.98   55.59
   7   5  -5  116.09   41.10
   7   5  -5  138.79   45.00
   7  -5   5   40.60   51.09
   7  -5   5  106.99   44.00
   7   5  -5   70.29   46.50
   7  -5   5  164.28   41.10
  -7   5  -3  415.06   75.19
  -7  -5   3  514.75   84.19
  -7   5  -3  587.94  106.89
  -7  -5   3  454.35   76.49
  -7   5  -3  397.26   72.29
  -7  -5   3  527.05   83.69
  -7   5  -3  497.05  107.79
   7  -5   3  386.16   71.19
   7  -5   3  510.45   79.29
   7   5  -3  422.26   78.89
   7  -5   3  501.95   81.59
   7   5  -3  432.16   74.39
   7  -5   3  582.94   93.39
   7   5  -3  433.36   76.69
   7   5  -3  449.46   74.29
   7   5  -3  421.66   75.39
  -7   5  -1 3177.78  467.35
  -7   5  -1 4388.76  462.45
  -7   5  -1 3499.45  464.35
  -7   5  -1 3799.02  466.25
  -7   5  -1 4147.58  476.55
  -7  -5   1 3557.54  466.45
  -7  -5   1 3885.71  467.35
  -7  -5   1 3075.79  460.55
  -7   5  -1 3380.16  477.05
  -7  -5   1 4220.18  467.45
  -7  -5   1 4084.49  467.95
   7  -5   1 4275.47  468.35
   7   5  -1 3882.91  463.15
   7  -5   1 4341.57  481.15
   7   5  -1 2952.20  464.45
   7   5  -1 3181.98  460.45
   7  -5   1 3862.51  457.45
   7   5  -1 3666.33  466.65
   7  -5   1 4139.99  461.45
   7   5  -1 3669.33  468.35
   7  -5   1 3922.11  475.35
   7  -5   1 3804.12  461.65
   7   5  -1 3766.52  467.35
   7  -5   1 4052.39  465.85
   7   5  -1 4144.49  467.95
  -7  -5  -1 4001.50  503.25
  -7  -5  -1 3977.40  506.65
  -7   5   1 4453.55  500.65
  -7  -5  -1 4112.69  508.25
  -7   5   1 4430.56  507.75
  -7  -5  -1 4169.58  518.95
  -7   5   1 4081.19  518.65
  -7  -5  -1 3629.04  511.25
  -7   5   1 3948.20  504.15
  -7   5   1 3916.71  504.05
  -7   5   1 3939.51  507.05
  -7  -5  -1 4236.98  505.55
   7   5   1 4403.66  505.85
   7  -5  -1 4008.50  517.75
   7   5   1 4620.84  509.45
   7  -5  -1 4003.50  505.95
   7  -5  -1 4114.99  504.15
   7   5   1 3850.31  498.35
   7   5   1 3827.52  505.85
   7  -5  -1 4306.57  508.25
   7  -5  -1 4759.02  519.95
   7   5   1 4307.57  503.45
   7  -5  -1 4321.77  506.05
   7  -5  -1 3684.63  507.25
   7   5   1 4055.79  514.35
  -7  -5  -3  392.26   79.19
  -7  -5  -3  461.45   72.19
  -7  -5  -3  451.05  101.19
  -7   5   3  494.65   88.99
  -7   5   3  479.65   71.19
  -7   5   3  437.66   75.59
  -7  -5  -3  317.87   78.79
   7  -5  -3  428.16   78.19
   7  -5  -3  423.56   77.99
   7   5   3  360.46   69.59
   7   5   3  500.45   71.49
   7   5   3  438.66   92.79
   7   5   3  541.05   74.59
   7  -5  -3  386.96   69.09
  -7  -5  -5  119.89   69.69
  -7   5   5  124.39   43.60
  -7   5   5  130.69   59.79
  -7   5   5  152.48   34.00
  -7   5   5  161.78   57.59
  -7  -5  -5  137.29   54.89
   7   5   5  150.38   36.50
   7  -5  -5  250.77   57.29
   7   5   5  186.78   53.29
   7  -5  -5  116.59   47.20
   7  -5  -5  121.39   27.60
   7   5   5  158.58   68.49
   7  -5  -5  101.19   31.80
  -7  -5  -7  350.36  127.89
  -7   5   7  381.26   92.29
  -7  -5  -7  512.35  107.99
  -7   5   7  331.57  103.19
   7  -5  -7  290.57  121.29
   7  -5  -7  507.35  100.49
   7  -5  -7  411.26   90.59
   7   5   7  540.05  104.49
   7   5   7  388.76  106.99
   7   5   7  444.86  117.69
   7   5   7  381.76   63.09
  -7  -5  -9   89.79   88.49
  -7   5   9   91.19   84.79
  -7   5   9  157.18   83.19
  -7  -5  -9  203.78   83.89
   7   5   9   87.99   85.99
   7  -5  -9  103.89   73.39
   7  -5  -9  179.18   74.89
   7   5   9  258.27   94.59
   7  -5  -9   79.29  102.99
   7   5   9  216.48  106.09
  -7   5  11  -63.09   94.19
  -7   5  11 -121.39   79.69
  -7  -5 -11   13.70   89.99
  -7  -5 -11 -117.79  121.39
   7  -5 -11   79.29   99.09
   7   5  11  101.59  107.29
   7  -5 -11 -188.18  103.59
   7   5  11  -68.09   88.89
  -9   5 -11  -82.39  150.38
  -9  -5  11    4.90   91.09
  -9  -5  11  108.29  119.99
   9  -5  11  129.29  109.89
   9   5 -11   32.00  159.28
   9  -5  11   52.99  104.29
  -9   5  -9  252.37  142.09
  -9  -5   9  284.77  104.29
  -9   5  -9  206.48   84.59
  -9  -5   9  278.87   98.39
  -9   5  -9   33.90  116.69
   9  -5   9  285.17  100.19
   9  -5   9  202.68   77.79
   9   5  -9  254.27   94.19
   9   5  -9  123.09   67.29
   9   5  -9  334.27  146.09
   9  -5   9  284.57  109.89
  -9  -5   7   22.40   52.89
  -9  -5   7   14.20   50.69
  -9   5  -7   54.39   86.99
  -9   5  -7   65.69   51.29
  -9   5  -7  120.29   99.29
   9   5  -7   79.59   73.39
   9  -5   7  -51.29   48.50
   9  -5   7   71.99   52.49
   9  -5   7   83.69   67.19
   9   5  -7    7.30   26.80
   9   5  -7   81.29   47.40
   9   5  -7    7.50   54.59
  -9   5  -5  107.09   42.30
  -9   5  -5   78.29   55.99
  -9  -5   5  129.59   49.10
  -9   5  -5   66.29   64.89
  -9  -5   5   48.10   43.80
  -9  -5   5  119.09   51.29
   9   5  -5  251.47   62.09
   9  -5   5  125.09   53.29
   9  -5   5   96.49   57.79
   9  -5   5   97.99   48.90
   9   5  -5  152.18   49.80
   9  -5   5   90.39   37.60
   9   5  -5  115.49   39.70
  -9   5  -3  271.57   87.69
  -9   5  -3  289.97   83.69
  -9   5  -3  302.57   56.29
  -9   5  -3  237.98   36.80
  -9  -5   3  309.07   56.69
  -9  -5   3  279.17   59.79
  -9  -5   3  169.98   57.79
   9   5  -3  384.86   57.79
   9   5  -3  404.26   60.69
   9   5  -3  318.57   58.29
   9  -5   3  286.77   60.99
   9  -5   3  279.87   66.19
   9   5  -3  368.86   61.69
   9  -5   3  153.58   62.19
   9  -5   3  278.17   37.40
   9  -5   3  229.38   52.39
   9   5  -3  253.77   60.89
  -9  -5   1  567.14   91.29
  -9  -5   1  778.72  109.09
  -9   5  -1  756.22   97.19
  -9   5  -1  648.94   93.49
  -9   5  -1  644.84  125.19
  -9  -5   1  680.93   99.19
  -9  -5   1  713.33  107.99
  -9   5  -1  759.12  100.29
  -9   5  -1  906.71  130.79
   9   5  -1  721.23   87.69
   9  -5   1  700.53   89.29
   9   5  -1  627.94  106.49
   9   5  -1  731.63  108.49
   9  -5   1  687.03  103.19
   9   5  -1  674.73  109.59
   9   5  -1  656.83  100.59
   9   5  -1  716.43   94.89
   9  -5   1  754.62   94.49
   9  -5   1  800.22  111.99
   9  -5   1  644.94   94.29
  -9  -5  -1  746.73   95.19
  -9  -5  -1  724.13   97.99
  -9   5   1  680.43   87.69
  -9  -5  -1  902.71  135.09
  -9  -5  -1  719.33   99.09
  -9   5   1  695.33   97.69
  -9   5   1  826.12  133.09
  -9   5   1  665.73   96.09
  -9   5   1  622.74   94.89
   9  -5  -1  733.03   96.89
   9  -5  -1  711.83  107.09
   9   5   1  725.13   96.09
   9  -5  -1  742.13  108.99
   9   5   1  717.23  107.89
   9   5   1  659.33   97.29
   9  -5  -1  587.64   94.19
   9   5   1  744.23  121.39
  -9  -5  -3  216.18   64.09
  -9   5   3  253.07   62.79
  -9   5   3  285.67   58.39
  -9  -5  -3  259.27   54.19
  -9  -5  -3  347.87   69.69
  -9  -5  -3  342.17   92.99
   9  -5  -3  266.67   61.59
   9   5   3  293.47   51.29
   9   5   3  269.87   57.49
   9  -5  -3  274.37   54.49
   9  -5  -3  218.68   57.09
   9   5   3  233.48   71.79
  -9   5   5  206.08   68.59
  -9   5   5   64.59   32.50
  -9   5   5  117.09   59.19
  -9  -5  -5  194.08   81.19
  -9  -5  -5   17.20   62.09
  -9   5   5   54.59   37.30
  -9  -5  -5   52.69   39.80
   9  -5  -5  123.79   53.89
   9  -5  -5  124.19   44.70
   9   5   5  108.29   36.00
   9   5   5  113.39   45.40
   9   5   5  121.39   66.09
   9  -5  -5  191.98   40.00
  -9  -5  -7    2.40   71.79
  -9   5   7    7.90   41.40
  -9  -5  -7   90.29   47.00
  -9  -5  -7   55.09   87.69
  -9   5   7    0.10   54.09
   9   5   7  -21.00   42.00
   9   5   7  -51.79   38.70
   9  -5  -7   16.90   45.40
   9  -5  -7   63.79   55.49
   9   5   7   15.50   27.40
   9   5   7   -5.30   64.19
  -9   5   9  302.07   93.09
  -9   5   9  173.58   93.89
  -9  -5  -9  145.79   81.39
  -9  -5  -9   53.29  114.09
  -9  -5  -9  258.27  127.49
   9  -5  -9  230.38   80.99
   9   5   9  235.58   91.59
   9  -5  -9  264.67  129.19
   9   5   9  -11.00   81.39
   9  -5  -9  314.47   85.79
   9   5   9  390.46  120.59
   9   5   9  268.27   76.59
  -9  -5 -11   28.80  138.19
  -9   5  11  133.99  107.49
   9  -5 -11  -89.59  133.89
   9   5  11   17.30  115.89
   9   5  11   17.50  101.49
 -11  -5   9   94.69   77.99
 -11  -5   9   25.20   75.09
 -11   5  -9   27.90   61.29
 -11   5  -9  103.69  122.89
 -11   5  -9  -74.79  108.29
  11  -5   9   52.39   79.09
  11   5  -9   51.29   59.49
  11   5  -9  -64.49   70.89
  11   5  -9   21.10   70.89
  11  -5   9    8.30   62.69
  11  -5   9   -5.00   73.19
 -11  -5   7   51.19   58.39
 -11   5  -7   63.99   49.00
 -11   5  -7   94.89   95.09
 -11   5  -7 -208.98   65.69
 -11  -5   7  -29.80   48.40
  11  -5   7  -27.60   53.19
  11   5  -7   65.49   49.50
  11  -5   7   64.79   55.99
  11   5  -7   33.40   58.99
  11   5  -7   64.79   38.00
  11  -5   7   28.00   52.89
 -11   5  -5   23.00   69.09
 -11  -5   5  127.89   46.50
 -11  -5   5  104.69   53.49
 -11  -5   5  135.59   52.19
 -11   5  -5   81.19   59.29
 -11   5  -5  103.49   45.80
  11   5  -5  139.79   39.10
  11  -5   5  131.79   53.39
  11  -5   5  128.69   46.80
  11   5  -5  131.39   47.60
  11   5  -5  122.19   50.69
  11   5  -5  126.59   44.50
  11  -5   5   58.49   58.79
 -11   5  -3  150.68   66.89
 -11  -5   3  181.68   46.80
 -11   5  -3  167.88   83.69
 -11  -5   3  166.28   51.99
 -11   5  -3  167.78   24.00
 -11   5  -3  159.98   40.90
  11  -5   3  100.89   42.90
  11   5  -3  162.98   40.30
  11  -5   3  146.29   28.90
  11  -5   3  101.79   49.99
  11  -5   3  327.87   78.69
  11   5  -3   85.19   39.60
  11   5  -3  161.28   47.80
  11   5  -3   87.39   37.30
  11   5  -3  137.09   40.30
 -11   5  -1  771.72  139.49
 -11   5  -1  650.43  104.99
 -11   5  -1  688.73  108.59
 -11   5  -1  880.01  149.19
 -11  -5   1  792.82  122.19
 -11  -5   1  737.83  101.89
 -11  -5   1  767.72  120.19
 -11  -5   1  829.32  123.69
  11  -5   1  888.61  123.99
  11  -5   1  774.52  107.39
  11   5  -1  699.93  118.79
  11   5  -1  771.32  121.69
  11   5  -1  769.62  122.89
  11  -5   1 1156.28  141.59
  11  -5   1  901.41  107.89
  11   5  -1  729.73  114.99
  11  -5   1  835.22  101.59
  11  -5   1  736.03  107.39
 -11   5   1  698.23  104.79
 -11  -5  -1  733.83  114.39
 -11   5   1  649.54  104.79
 -11  -5  -1  701.93  101.19
 -11   5   1  911.11  145.79
 -11   5   1  801.92  113.89
 -11  -5  -1 1127.09  139.89
  11   5   1  773.52  107.49
  11   5   1  860.11  132.79
  11  -5  -1  721.13  103.89
  11  -5  -1  712.83  115.29
  11  -5  -1  745.53  118.89
  11   5   1  906.91  112.09
 -11   5   3  148.79   46.40
 -11   5   3  140.79   49.70
 -11  -5  -3  168.58   54.19
 -11   5   3  177.38   31.10
 -11  -5  -3  167.98   69.29
 -11  -5  -3  252.37   61.99
 -11  -5  -3  190.58   45.90
 -11   5   3   43.50   65.09
  11  -5  -3  158.28   49.20
  11   5   3  143.09   37.40
  11  -5  -3  252.07   54.99
  11   5   3  180.78   48.80
  11  -5  -3  186.08   53.99
 -11   5   5   77.89   50.69
 -11   5   5  163.88   45.70
 -11  -5  -5  129.79   70.09
 -11  -5  -5  137.89   67.69
 -11   5   5  159.78   67.09
 -11  -5  -5  103.69   55.99
  11  -5  -5   91.59   41.20
  11  -5  -5  128.89   52.69
  11  -5  -5  139.39   24.30
  11   5   5  174.78   44.40
  11  -5  -5   95.09   53.39
  11   5   5   60.29   55.69
  11   5   5  168.38   48.70
 -11  -5  -7  -23.40   79.99
 -11   5   7  -44.60   29.20
 -11  -5  -7 -131.09   76.49
 -11   5   7   76.59   52.89
 -11  -5  -7  -32.80   49.50
  11   5   7  -24.30   28.40
  11  -5  -7  -51.09   47.60
  11   5   7   55.29   56.79
  11  -5  -7   14.10   46.90
  11   5   7  -43.10   70.59
  11   5   7   38.40   63.49
  11  -5  -7   21.50   36.00
 -11  -5  -9   18.60  108.19
 -11   5   9   43.10   62.79
 -11   5   9   28.30   63.99
 -11  -5  -9 -139.79   77.19
 -11  -5  -9    4.50   47.60
  11  -5  -9   -8.80   99.39
  11   5   9   65.59   53.09
  11   5   9   73.69  100.19
  11   5   9   -6.70   63.49
  11  -5  -9   23.40   65.09
  11   5   9   42.80   89.79
  11  -5  -9   41.20   71.89
 -13   5  -9   37.20  102.09
 -13  -5   9  -69.59   85.79
 -13  -5   9  -79.99   62.49
 -13   5  -9   12.20  117.69
 -13   5  -9  -53.09   63.59
  13   5  -9   76.49  113.59
  13  -5   9  -73.19   66.29
  13  -5   9  -21.90   71.19
  13   5  -9  -19.50   65.89
  13  -5   9  -83.39   53.19
  13   5  -9   68.59   66.29
 -13  -5   7   76.99   59.49
 -13   5  -7   -7.30   49.80
 -13   5  -7  115.49  105.89
 -13  -5   7   37.90   56.29
 -13   5  -7  -44.80   82.39
  13  -5   7   82.79   59.99
  13   5  -7   46.20   53.79
  13  -5   7   -8.10   59.29
  13   5  -7   54.19   43.70
  13  -5   7   17.10   57.39
  13  -5   7   23.30   43.40
  13   5  -7   -5.60   39.10
 -13   5  -5  277.87   75.09
 -13  -5   5  490.45   95.09
 -13   5  -5  419.46  121.39
 -13  -5   5  221.78   66.39
 -13   5  -5  306.57   55.19
 -13  -5   5  368.56   84.99
 -13   5  -5  298.97  119.99
  13   5  -5  597.54  100.29
  13  -5   5  222.98   74.69
  13   5  -5  490.65   82.29
  13  -5   5  485.25  102.29
  13   5  -5  355.46   87.09
  13  -5   5  444.16   86.89
  13   5  -5  509.55   68.89
 -13  -5   3  194.68   62.29
 -13   5  -3  231.18   81.39
 -13   5  -3  181.78   82.89
 -13  -5   3  371.36   65.39
 -13   5  -3  186.18   33.70
  13   5  -3  250.67   48.50
  13   5  -3  236.68   47.30
  13  -5   3  193.28   65.89
  13   5  -3  133.89   55.09
  13  -5   3  168.48   66.69
  13   5  -3  321.47   64.89
  13   5  -3  297.07   56.39
  13  -5   3  340.57   67.99
  13  -5   3  269.57   43.90
 -13   5  -1  792.32  145.09
 -13  -5   1  698.43  115.79
 -13   5  -1  731.13  103.39
 -13  -5   1  568.24  110.69
 -13   5  -1  657.03  136.49
 -13  -5   1  721.53   94.99
  13   5  -1  591.64  114.29
  13   5  -1  734.63  119.39
  13  -5   1  667.13   94.79
  13   5  -1  999.70  160.38
  13  -5   1  702.43  120.09
  13  -5   1  694.43  105.79
  13  -5   1  813.22  110.09
  13  -5   1  921.81  133.89
  13   5  -1  623.24  111.69
 -13   5   1  681.83  104.99
 -13  -5  -1  611.44  134.29
 -13  -5  -1  715.33  115.39
 -13  -5  -1  696.33  113.59
 -13   5   1  680.23  137.09
 -13  -5  -1  604.24   88.79
 -13   5   1  669.83   95.39
 -13  -5  -1  688.73  107.59
 -13   5   1  686.33  105.09
  13   5   1  656.63  121.99
  13   5   1  665.23  109.99
  13  -5  -1  601.54  109.79
  13  -5  -1  799.22  113.19
  13   5   1  621.64   97.79
 -13  -5  -3  130.09   55.49
 -13  -5  -3  236.48   54.79
 -13   5   3  158.78   78.49
 -13  -5  -3  135.39   53.89
 -13  -5  -3   89.79   73.59
 -13   5   3  265.87   62.69
 -13   5   3  271.37   62.09
  13  -5  -3  223.18   62.69
  13  -5  -3  324.67   63.59
  13  -5  -3  216.18   56.89
  13   5   3  386.26   69.59
  13   5   3  159.88   71.99
  13   5   3  215.58   40.40
 -13  -5  -5  359.76   89.29
 -13   5   5  412.86   65.89
 -13  -5  -5  292.37   73.19
 -13   5   5  244.48   74.19
 -13  -5  -5  239.98  112.79
 -13   5   5  500.65   97.79
 -13   5   5  295.87   85.29
 -13  -5  -5  525.15  113.99
  13  -5  -5  308.67   53.29
  13  -5  -5  285.57   67.49
  13  -5  -5  395.96   88.99
  13   5   5  369.76   74.09
  13  -5  -5  404.66   90.19
  13   5   5  314.97   73.89
  13   5   5  259.57   97.29
 -13   5   7   58.49   47.70
 -13  -5  -7   59.69   81.39
 -13  -5  -7  137.79   97.59
 -13  -5  -7   69.99   67.89
 -13   5   7   40.40   58.39
  13   5   7  -30.10   74.59
  13   5   7  -30.00   58.19
  13  -5  -7  166.18   66.09
  13   5   7   -7.40   38.00
  13  -5  -7   53.69   40.90
  13  -5  -7   69.49   58.59
  13   5   7   50.49   53.49
 -13  -5  -9  -66.49   73.09
 -13  -5  -9  -44.60  120.19
 -13   5   9  -14.40   77.29
 -13  -5  -9   26.10   76.49
  13   5   9  106.29  112.69
  13  -5  -9  -31.00   70.79
  13  -5  -9  -39.60   59.09
  13   5   9   68.59   96.29
  13   5   9  -24.00   67.79
  13  -5  -9   16.80  100.39
 -15   5  -9   19.10  119.99
 -15   5  -9   85.49  143.29
 -15   5  -9 -102.39   66.09
 -15  -5   9  -31.30   71.39
  15   5  -9  -19.40  105.39
  15   5  -9   70.99   69.49
  15  -5   9   52.99   91.29
  15  -5   9   51.79   84.39
  15   5  -9  -76.49   61.19
  15  -5   9  -10.60   71.29
 -15  -5   7  240.18   87.19
 -15  -5   7  285.17   89.99
 -15  -5   7  328.37   74.69
 -15   5  -7  155.48  116.79
 -15   5  -7  146.79  127.09
 -15   5  -7  201.28   81.09
  15  -5   7  118.79   70.79
  15   5  -7  178.08   76.39
  15  -5   7  339.17   93.29
  15   5  -7  284.27   86.19
  15  -5   7  352.66  106.19
  15   5  -7  314.67   72.79
  15  -5   7  329.67   77.69
 -15  -5   5 1293.57  184.68
 -15   5  -5  861.61  192.68
 -15   5  -5  768.82  199.48
 -15  -5   5 1123.29  172.58
 -15   5  -5 1029.90  162.88
 -15   5  -5 1095.79  132.59
 -15  -5   5  895.21  148.99
  15   5  -5 1063.59  176.98
  15   5  -5 1036.80  172.58
  15  -5   5 1012.00  163.88
  15   5  -5 1013.10  136.89
  15  -5   5 1278.67  189.58
  15   5  -5 1123.69  164.48
 -15  -5   3  416.86   79.89
 -15  -5   3  315.37   85.19
 -15   5  -3  262.57  114.49
 -15   5  -3  404.06  109.59
  15  -5   3  297.77   81.99
  15  -5   3  324.17   82.29
  15   5  -3  582.54   92.19
  15  -5   3  386.66   99.09
  15   5  -3  451.35   66.89
  15  -5   3  359.86   65.29
  15   5  -3  482.15   79.29
  15   5  -3  588.84   73.89
  15   5  -3  318.17   81.89
 -15  -5   1  855.11  105.59
 -15  -5   1  765.32  128.99
 -15   5  -1  866.51  158.38
 -15   5  -1  653.13  117.19
 -15   5  -1  755.12  126.69
 -15  -5   1  748.43  127.39
 -15   5  -1  489.35  144.29
  15  -5   1  729.03  130.39
  15   5  -1  965.80  138.99
  15  -5   1 1041.40  150.48
  15  -5   1  915.41  122.79
  15   5  -1  656.63  127.69
  15  -5   1  825.22  120.29
  15  -5   1  837.62  107.89
  15   5  -1  812.92  130.09
 -15  -5  -1  669.33  133.49
 -15   5   1  840.32  159.08
 -15  -5  -1  986.30  142.29
 -15   5   1  860.91  114.79
 -15  -5  -1  811.32  107.79
 -15  -5  -1  891.21  130.29
 -15  -5  -1  710.33  159.08
 -15   5   1  845.92  128.49
  15   5   1  708.53  126.49
  15  -5  -1  774.02  129.89
  15  -5  -1  899.41  137.59
  15   5   1  888.31  150.18
  15   5   1  786.22  134.09
  15   5   1  769.62  120.59
 -15   5   3  322.57   52.79
 -15  -5  -3  357.56   72.99
 -15   5   3  427.46   80.39
 -15   5   3  302.67  109.29
 -15   5   3  321.37   72.29
 -15  -5  -3  439.26  124.19
 -15  -5  -3  459.25   94.29
  15  -5  -3  384.26   80.09
  15   5   3  469.65   85.09
  15  -5  -3  254.37   76.29
  15   5   3  277.57   93.09
  15  -5  -3  417.56   83.09
 -15  -5  -5  635.94  191.48
 -15  -5  -5 1075.49  159.88
 -15  -5  -5  794.92  164.58
 -15   5   5 1363.26  188.98
 -15  -5  -5 1063.29  188.78
 -15   5   5 1050.69  171.38
 -15   5   5 1082.59  136.99
  15  -5  -5  923.41  157.28
  15   5   5 1029.50  193.88
  15   5   5 1122.79  147.59
  15  -5  -5 1155.38  177.18
  15   5   5 1373.66  174.18
  15  -5  -5  974.20  170.68
 -15  -5  -7  157.58   77.79
 -15  -5  -7  316.07   79.59
 -15   5   7  414.16  102.99
 -15  -5  -7  202.68  119.39
 -15  -5  -7  303.67  134.09
  15   5   7  376.86  126.89
  15   5   7  337.57  108.59
  15   5   7  264.27   69.79
  15   5   7  334.87   82.89
  15  -5  -7  195.58   63.99
  15  -5  -7  102.19   69.89
  15  -5  -7  330.87   91.89
 -15  -5  -9 -126.09  111.89
 -15   5   9   82.79   85.19
 -15  -5  -9   -9.30  116.69
 -15  -5  -9  -35.30   84.69
  15  -5  -9   56.89   86.99
  15   5   9  -39.50   81.29
  15  -5  -9  -63.39   65.19
  15  -5  -9   19.00   68.79
  15   5   9    3.80   85.49
  15   5   9  194.68  122.59
 -17  -5   9  105.69   86.89
 -17   5  -9  -10.00   88.09
 -17   5  -9   -5.50  134.69
 -17   5  -9  -98.29  149.59
  17  -5   9   79.79   97.59
  17   5  -9   80.19   88.39
  17   5  -9  101.99   90.69
  17  -5   9  192.38   95.29
 -17  -5   7  215.98   82.49
 -17   5  -7  181.28  124.39
 -17   5  -7  194.38  133.19
 -17   5  -7  109.79   73.99
 -17  -5   7  224.08   89.69
  17  -5   7  117.29   61.99
  17  -5   7  232.88   93.69
  17   5  -7   81.39   57.99
  17   5  -7  209.68   86.39
  17   5  -7  194.28   78.29
 -17  -5   5  430.46   93.19
 -17   5  -5   75.29   97.59
 -17  -5   5  168.88   68.49
 -17   5  -5  134.09   98.49
  17  -5   5  379.96   88.99
  17  -5   5  397.86   98.79
  17   5  -5  303.77   84.89
  17   5  -5  249.68   73.09
  17   5  -5  246.98   79.29
 -17  -5   3  853.31  145.09
 -17   5  -3  817.32  167.68
 -17   5  -3  568.24  170.88
 -17  -5   3  758.42  129.19
  17  -5   3  963.30  148.79
  17  -5   3  835.22  144.89
  17  -5   3  768.92  120.29
  17   5  -3 1029.90  150.78
  17   5  -3  786.42  105.09
  17  -5   3 1038.10  171.48
  17   5  -3  970.10  123.99
  17   5  -3  884.41  111.79
  17   5  -3  704.23  135.59
 -17   5  -1 2314.37  293.87
 -17  -5   1 1741.43  266.07
 -17  -5   1 2212.18  250.97
 -17   5  -1 2033.10  258.07
 -17  -5   1 2238.58  269.47
 -17  -5   1 1797.32  274.07
 -17   5  -1 1806.72  263.97
 -17   5  -1 1395.66  298.27
  17  -5   1 2135.99  262.37
  17   5  -1 2126.09  269.47
  17  -5   1 1682.93  252.37
  17  -5   1 2163.48  257.87
  17  -5   1 1905.91  268.67
  17   5  -1 2068.09  270.07
  17   5  -1 2256.17  270.17
  17  -5   1 2194.78  276.57
 -17  -5  -1 1554.74  236.98
 -17  -5  -1 2129.59  254.37
 -17  -5  -1 1948.80  259.47
 -17   5   1 2062.09  245.58
 -17   5   1 1907.31  253.37
 -17  -5  -1 1770.42  259.07
 -17  -5  -1 1908.51  288.67
 -17   5   1 1956.20  280.67
  17   5   1 2255.97  262.27
  17  -5  -1 2174.68  260.17
  17   5   1 2183.58  270.17
  17   5   1 2108.59  257.17
  17  -5  -1 1796.02  255.07
 -17   5   3  781.82  133.49
 -17  -5  -3  905.41  148.29
 -17   5   3  737.03  172.38
 -17   5   3  690.63  104.99
 -17  -5  -3  733.53  126.89
 -17  -5  -3  642.54  167.98
 -17   5   3 1015.70  120.69
  17  -5  -3  978.90  143.59
  17   5   3  897.51  143.19
  17   5   3  738.23  154.38
  17  -5  -3  712.53  131.69
  17  -5  -3  835.52  138.99
 -17   5   5  174.48   74.09
 -17  -5  -5  103.79   84.09
 -17   5   5  210.48   71.29
 -17  -5  -5  362.06   81.59
 -17  -5  -5  187.38   60.49
 -17  -5  -5   80.89   76.69
  17   5   5  326.37  110.59
  17   5   5  341.47   77.69
  17   5   5  149.88   51.99
  17  -5  -5  329.97   83.79
  17  -5  -5  248.38   68.99
  17  -5  -5  185.18   64.99
 -17  -5  -7  153.08   65.39
 -17  -5  -7  154.08   86.19
 -17   5   7   50.69   72.09
 -17  -5  -7    6.30  101.29
 -17  -5  -7  247.38  111.09
  17   5   7  173.98   90.49
  17  -5  -7  204.28   80.69
  17  -5  -7  168.08   67.79
  17   5   7   50.49   74.19
  17  -5  -7  224.88   67.89
  17   5   7  143.19   95.19
  17   5   7  223.68   69.19
 -17  -5  -9  -72.49   76.39
 -17   5   9  117.79   97.89
 -17  -5  -9   55.59  131.99
 -17  -5  -9  -35.70  141.59
  17  -5  -9  -25.00   71.59
  17   5   9  129.09  119.39
  17   5   9    3.40   96.99
  17  -5  -9  122.69   82.49
 -19  -5   9   44.70   87.79
 -19   5  -9  239.58  157.68
 -19   5  -9   97.69  180.78
  19   5  -9   37.00   95.49
  19  -5   9  260.37  133.09
  19  -5   9  197.68  106.69
  19   5  -9  282.97  105.19
 -19   5  -7  278.27  149.49
 -19   5  -7  181.28  151.38
 -19  -5   7  326.97  104.09
 -19  -5   7  327.57  106.99
  19  -5   7  395.56  100.89
  19   5  -7  466.15  100.39
  19   5  -7  539.65  123.89
  19  -5   7  646.34  139.19
  19   5  -7  422.86  110.29
 -19   5  -5  430.66  173.48
 -19  -5   5  805.72  131.39
 -19   5  -5  476.45  153.58
 -19  -5   5  499.65  119.99
  19   5  -5  963.90  139.29
  19  -5   5  594.24  134.29
  19   5  -5  677.33  127.99
  19   5  -5  528.05  127.59
  19  -5   5  826.02  135.89
 -19  -5   3  354.76  103.99
 -19   5  -3  580.04  143.99
 -19  -5   3  637.94  100.29
 -19   5  -3  421.26  149.29
  19   5  -3  643.24  103.89
  19  -5   3  408.46  106.89
  19  -5   3  498.35   88.99
  19  -5   3  705.83  118.29
  19   5  -3  355.96   99.59
  19  -5   3  694.13  141.89
  19   5  -3  708.23  118.59
 -19  -5   1  229.28   76.39
 -19   5  -1  348.67   69.29
 -19   5  -1  204.58   71.29
 -19  -5   1  443.96   57.59
 -19   5  -1  685.93  137.69
 -19   5  -1  145.59   97.69
 -19  -5   1  304.07   76.79
  19  -5   1  349.67   82.49
  19  -5   1  331.57   91.59
  19   5  -1  377.16   82.19
  19   5  -1  351.06   82.29
  19   5  -1  395.06   89.79
  19   5  -1  198.78   56.09
  19  -5   1  319.47   72.99
  19  -5   1  365.26   67.69
 -19   5   1  341.57   78.39
 -19  -5  -1  174.88  102.19
 -19  -5  -1  320.37   47.40
 -19   5   1  200.88  105.29
 -19  -5  -1  435.76   84.19
 -19  -5  -1  281.77   81.69
 -19   5   1  337.77   64.09
 -19  -5  -1  242.38   86.39
  19  -5  -1  528.65   91.29
  19   5   1  424.36   90.59
  19   5   1  327.57   94.59
  19   5   1  248.98   72.49
  19  -5  -1  442.26   91.89
 -19  -5  -3  393.26  147.69
 -19   5   3  513.05  152.08
 -19   5   3  783.32  104.09
 -19   5   3  469.95  105.59
 -19  -5  -3  632.14  106.19
 -19  -5  -3  671.13  138.49
  19   5   3  428.96  123.99
  19  -5  -3  538.55  110.89
  19  -5  -3  604.64  115.89
  19   5   3  431.46   96.79
  19  -5  -3  583.04  114.99
  19   5   3  506.55  107.99
 -19  -5  -5  541.95  179.48
 -19   5   5  648.54  143.29
 -19  -5  -5  783.12  165.58
 -19   5   5  827.72  147.99
 -19  -5  -5  973.20  137.09
  19   5   5  854.81  128.99
  19  -5  -5  832.02  150.08
  19  -5  -5  985.30  151.08
  19   5   5  760.12  146.69
  19  -5  -5  719.43  147.59
  19   5   5  736.83  153.18
  19   5   5  688.23  166.88
 -19  -5  -7  254.87  123.49
 -19   5   7  494.35  123.89
 -19  -5  -7  407.66  165.48
 -19  -5  -7  294.97  103.49
  19   5   7  267.57   88.99
  19   5   7  637.34  139.89
  19  -5  -7  486.15  115.49
  19  -5  -7  478.35  122.29
  19   5   7  439.16  145.49
 -19  -5  -9   85.19  155.38
 -19   5   9  146.89  102.89
 -19  -5  -9   16.20  103.29
  19   5   9  481.05  150.88
  19  -5  -9   83.19   90.49
  19   5   9   85.29  130.39
  19  -5  -9  223.18  103.59
 -21   5  -7  172.28  148.59
 -21  -5   7  278.17  100.19
 -21   5  -7   27.60  138.79
 -21  -5   7  190.98   90.79
  21   5  -7  261.67   88.29
  21   5  -7  382.76  106.19
  21   5  -7  108.19   85.39
  21  -5   7  209.28   80.79
  21  -5   7  189.08   99.39
 -21  -5   5   20.40   58.49
 -21   5  -5   31.00  108.89
 -21  -5   5  129.29   58.29
 -21   5  -5   42.40  102.19
  21   5  -5  123.09   70.59
  21  -5   5  210.48   83.49
  21   5  -5  103.19   64.49
  21  -5   5   12.80   57.69
  21   5  -5  127.99   62.69
 -21  -5   3  733.03  115.09
 -21  -5   3  504.25  124.09
 -21   5  -3  949.01  184.18
 -21   5  -3  258.17  144.69
  21   5  -3  607.94  127.49
  21  -5   3  784.62  116.89
  21  -5   3  729.13  142.19
  21   5  -3  788.12  143.49
  21   5  -3  752.92  121.19
  21  -5   3  742.03  151.18
  21  -5   3  834.92  136.89
 -21  -5   1  337.17   49.00
 -21   5  -1  226.28   72.29
 -21   5  -1  396.96  129.69
 -21   5  -1  196.58   98.49
 -21  -5   1  181.68   71.69
 -21  -5   1  215.78   76.29
 -21   5  -1  264.07   61.39
  21  -5   1  314.97   70.79
  21  -5   1  143.99   72.89
  21   5  -1  193.78   70.79
  21   5  -1  152.08   73.29
  21   5  -1  372.26   85.59
  21  -5   1  296.37   61.39
 -21  -5  -1  137.19   88.49
 -21   5   1  283.07  116.09
 -21  -5  -1  179.18   68.49
 -21   5   1  225.28   72.29
 -21   5   1  408.86   60.39
 -21  -5  -1  115.19  109.09
 -21  -5  -1  146.59   72.59
  21   5   1  193.28   66.29
  21  -5  -1  335.97   80.79
  21  -5  -1  260.07   83.19
  21   5   1  374.56   98.99
  21   5   1  308.17   78.59
 -21   5   3  681.73  182.98
 -21  -5  -3  529.35  163.28
 -21   5   3  588.94  129.99
 -21  -5  -3 1479.05  191.28
 -21  -5  -3  774.82  130.29
 -21   5   3  696.33  145.19
 -21   5   3  775.02  135.39
  21  -5  -3  992.60  151.98
  21   5   3  759.92  127.89
  21  -5  -3  679.53  141.79
  21   5   3  796.62  145.29
  21   5   3  892.01  169.98
  21  -5  -3  630.24  134.89
 -21  -5  -5   63.49   93.29
 -21  -5  -5  171.48   63.19
 -21  -5  -5  198.38  132.09
 -21   5   5  163.08   69.29
 -21   5   5  142.49   72.49
  21  -5  -5  138.99   71.59
  21   5   5   45.20   63.79
  21   5   5  164.68   55.09
  21  -5  -5  118.89   68.09
  21  -5  -5   44.90   60.19
  21   5   5   48.90   60.29
  21   5   5  170.08   84.99
 -21   5   7  349.77  110.29
 -21  -5  -7  182.88  121.69
 -21   5   7  328.77   98.39
  21   5   7  106.49  109.99
  21  -5  -7   89.89   79.99
  21   5   7  162.18   95.39
  21   5   7   72.09   74.99
  21  -5  -7  373.96  108.09
 -23   5  -7 -163.78  132.19
 -23   5  -7  -94.69  144.79
 -23  -5   7  128.99   88.49
 -23  -5   7   11.00   59.89
  23   5  -7  237.58  145.29
  23   5  -7   78.49   68.49
  23  -5   7  -23.50   71.59
  23  -5   7   31.00   86.49
  23   5  -7   22.10   75.19
 -23  -5   5  190.08   81.69
 -23   5  -5  111.09  112.39
 -23   5  -5  137.99  139.49
 -23  -5   5  235.38   73.19
  23   5  -5  302.07   96.29
  23   5  -5  230.38   79.39
  23  -5   5  391.96  108.59
  23  -5   5  228.28   87.39
  23   5  -5  171.78   73.29
 -23   5  -3   60.59  113.19
 -23   5  -3  308.27  130.49
 -23  -5   3  189.98   52.69
 -23  -5   3   -0.30   58.19
 -23   5  -3  -56.59   44.40
  23  -5   3  240.98   58.79
  23   5  -3  114.99   69.99
  23  -5   3   85.29   67.29
  23  -5   3  185.18   70.59
  23   5  -3  178.28   75.89
 -23  -5   1  631.14  116.79
 -23  -5   1  648.34  119.79
 -23   5  -1  436.96  157.38
 -23   5  -1  646.04  118.79
 -23   5  -1   81.59  126.69
  23  -5   1  581.44  107.79
  23  -5   1  596.94  121.19
  23   5  -1  419.56  106.09
  23  -5   1  467.05   97.29
  23   5  -1  496.15  114.69
  23   5  -1  503.65  108.59
 -23  -5  -1  417.06  106.89
 -23  -5  -1  509.35   99.89
 -23   5   1  349.17  145.09
 -23   5   1  372.96   97.79
 -23  -5  -1   78.79  132.99
 -23  -5  -1  339.07  125.39
  23   5   1  409.26  113.69
  23   5   1  352.46   92.59
  23  -5  -1  640.84  114.69
  23   5   1  398.26  101.99
  23  -5  -1  519.35  104.89
 -23  -5  -3  187.88   62.59
 -23  -5  -3  165.28  108.49
 -23   5   3  260.77   78.99
 -23   5   3 -107.99   80.59
 -23  -5  -3  125.79   79.49
 -23   5   3  180.78   66.09
 -23  -5  -3  105.69  107.99
  23   5   3  190.68   72.19
  23  -5  -3  172.88   67.29
  23   5   3   30.50   43.50
  23  -5  -3  174.08   71.59
  23   5   3  196.98   93.79
  23  -5  -3   66.89   64.29
 -23  -5  -5  206.08  129.79
 -23   5   5  351.36   96.99
 -23   5   5  270.47   88.19
  23  -5  -5  144.09   75.79
  23  -5  -5  165.88   82.39
  23   5   5  125.19   73.69
  23  -5  -5  231.38   81.99
  23   5   5   39.40   69.99
  23   5   5  150.48   85.79
 -23   5   7   33.30   83.09
 -23  -5  -7  587.94  220.48
 -23   5   7   30.80   75.49
  23   5   7   70.49   81.39
  23   5   7  -28.30   92.89
  23   5   7  131.69  105.69
  23  -5  -7  101.59   95.89
  23  -5  -7   29.80   77.39
 -25   5  -7  -32.90  170.48
 -25  -5   7    4.10   65.19
 -25   5  -7   82.59  172.98
  25  -5   7  291.17  134.89
  25   5  -7  136.59   97.69
  25  -5   7   22.40   74.49
  25   5  -7  151.88   94.99
 -25  -5   5  116.09   79.59
 -25   5  -5   -7.80  137.59
 -25   5  -5  153.78  132.89
  25  -5   5   -9.70   64.79
  25   5  -5   29.50   64.39
  25   5  -5   74.79   72.29
  25  -5   5  122.69   89.99
  25   5  -5  -19.50   63.49
 -25   5  -3  199.88  133.39
 -25  -5   3  -29.70   55.39
 -25   5  -3   -2.80  105.69
 -25   5  -3   23.90   63.29
  25  -5   3   11.00   58.69
  25   5  -3   40.10   61.49
  25  -5   3  -23.90   36.90
  25  -5   3   57.69   63.99
  25   5  -3   99.39   66.59
 -25   5  -1 -112.29   77.69
 -25   5  -1   43.10   54.99
 -25  -5   1   14.80   57.69
 -25   5  -1  -70.99   87.09
  25   5  -1   42.70   53.59
  25   5  -1  -28.80   60.79
  25   5  -1  151.28   72.69
  25  -5   1   35.70   47.10
  25  -5   1   41.60   51.19
 -25  -5  -1   14.60   52.89
 -25  -5  -1  -42.60   70.59
 -25   5   1  103.49  104.99
 -25   5   1  -37.30   48.70
 -25  -5  -1   58.89   64.09
  25   5   1   70.69   68.79
  25  -5  -1  -39.40   55.79
  25  -5  -1   73.99   60.19
  25   5   1   82.89   78.89
  25   5   1   38.20   53.59
 -25  -5  -3   32.00   55.29
 -25   5   3   34.30   51.19
 -25  -5  -3  -52.69   93.59
 -25   5   3   68.39  114.99
 -25   5   3   37.40   57.79
 -25  -5  -3   38.20   51.39
  25   5   3   36.30   43.80
  25  -5  -3   36.80   55.59
  25  -5  -3   65.19   64.49
  25   5   3   24.50   79.49
  25   5   3  -21.70   67.49
  25   5   3  -71.59   50.59
  25  -5  -3  -52.19   50.59
 -25   5   5   17.00   63.89
 -25   5   5   43.90   68.59
 -25  -5  -5  -42.40  134.19
  25  -5  -5   20.20   65.29
  25  -5  -5  123.69   84.69
  25   5   5  -14.30   62.59
  25   5   5   74.99   81.99
  25   5   5   94.39   80.89
  25  -5  -5  164.38   78.09
 -25  -5  -7  259.17  199.28
 -25   5   7   48.80   80.69
 -25   5   7   77.69   89.39
  25   5   7  118.19  121.49
  25  -5  -7  132.89   97.89
  25   5   7   87.69  124.69
  25  -5  -7  -21.00   71.19
  25   5   7  129.69   96.19
 -27  -5   5  -19.40   71.59
 -27   5  -5 1038.10  243.28
 -27   5  -5  121.99  178.78
  27  -5   5   27.80   78.99
  27   5  -5    8.40   75.29
  27   5  -5  -44.10   67.29
  27   5  -5  -24.40   66.19
 -27   5  -3   63.39   81.49
 -27  -5   3  113.39   76.39
 -27   5  -3  -67.79  134.59
 -27   5  -3  -80.19  107.89
  27  -5   3   37.00   69.69
  27   5  -3  -64.39   57.09
  27   5  -3  145.09   75.59
 -27   5  -1   98.89   68.29
 -27   5  -1  -35.40  119.09
 -27  -5   1  150.18   72.09
  27  -5   1  178.18   85.69
  27  -5   1  192.18   72.59
  27   5  -1   14.10   73.89
  27   5  -1  109.29   75.19
  27   5  -1   55.19   64.39
 -27   5   1  292.17   90.59
 -27   5   1  112.99  125.29
 -27  -5  -1  194.88   75.99
 -27  -5  -1  214.78   83.69
  27  -5  -1  123.09   67.89
  27  -5  -1    1.90   57.69
  27   5   1  118.09   96.69
  27   5   1  356.86   88.19
  27   5   1  182.78   83.39
 -27   5   3   30.20   62.49
 -27  -5  -3  -12.90   69.19
 -27  -5  -3 -120.29  105.69
  27  -5  -3   58.99   69.19
  27   5   3   77.79   77.69
  27  -5  -3   65.59   73.69
  27   5   3   73.49   60.89
  27   5   3   84.09   80.49
  27  -5  -3    1.10   51.89
 -27  -5  -5  -11.30  164.88
 -27   5   5   44.60   84.89
  27   5   5   17.40   75.69
  27  -5  -5  -39.10   64.59
  27   5   5  -38.30   87.99
  27  -5  -5   52.39   69.69
  27   5   5  -63.59   94.89
  27  -5  -5  -48.00   67.79
 -29   5  -5   11.70  177.88
 -29  -5   5   32.10   93.89
 -29   5  -5  -94.89   95.89
  29  -5   5   -5.70   83.49
  29   5  -5   74.49  109.09
  29   5  -5    9.20   89.89
  29   5  -5   65.39   76.69
 -29  -5   3  -71.39   69.19
 -29   5  -3  -73.59  133.39
 -29   5  -3    4.70   75.19
 -29   5  -3  -62.89  155.28
  29   5  -3  141.19   85.29
  29   5  -3  -17.80   73.79
  29  -5   3 -136.89   57.49
 -29  -5   1  108.09   84.79
 -29   5  -1   11.60   63.89
 -29   5  -1   38.30  116.19
  29   5  -1   56.09   62.99
  29  -5   1   18.50   61.49
  29  -5   1  -76.29   65.99
  29   5  -1  -51.09   52.59
 -29  -5  -1    5.60   64.49
 -29   5   1   32.30   71.89
 -29   5   1  -34.50  106.09
  29  -5  -1   28.90   73.69
  29  -5  -1  -45.00   56.59
  29   5   1   66.49   66.49
  29   5   1  -87.99   60.39
  29   5   1  -97.99   77.69
 -29  -5  -3   98.39   86.29
 -29  -5  -3 -142.19  128.59
 -29   5   3  107.39   78.89
  29  -5  -3    5.80   79.79
  29   5   3   -7.20   76.99
  29   5   3   64.79   61.89
  29  -5  -3   41.90   69.69
  29  -5  -3  -18.30   72.19
  29   5   3  -19.30  103.29
 -29  -5  -5  -93.39   89.69
 -29  -5  -5   93.09  177.08
 -29   5   5 -122.19   75.49
  29   5   5   54.39   99.79
  29   5   5  -49.10  104.69
  29  -5  -5   47.80   89.89
  29  -5  -5   72.49   76.59
  29  -5  -5  -90.79   75.59
 -31  -5   3 -213.18   76.99
 -31   5  -3  -45.50   84.79
 -31   5  -3 -102.49  146.19
  31   5  -3   64.39   92.09
  31   5  -3  -36.90   79.69
  31  -5   3   52.39   94.79
 -31   5  -1  312.17  105.19
 -31  -5   1  143.59  101.79
 -31   5  -1   -7.30  160.58
  31   5  -1  190.98   95.09
  31  -5   1   37.90   89.59
  31   5  -1   63.19   91.99
  31  -5   1  444.26  111.39
 -31   5   1   67.69  147.59
 -31   5   1  113.99   84.89
 -31  -5  -1  141.89   77.09
  31   5   1  257.67  100.69
  31  -5  -1  107.79  100.59
  31   5   1   10.10  104.99
  31  -5  -1  147.19   84.89
  31   5   1  130.99   96.79
 -31   5   3   38.20   89.29
 -31  -5  -3  -68.79   94.59
 -31  -5  -3  -19.50  153.58
  31  -5  -3  -48.30   91.29
  31  -5  -3   10.50   79.19
  31   5   3  165.78  105.49
  31  -5  -3  -67.79   72.49
  31   5   3   56.99  118.99
   0  -6  10  149.59   91.99
   0   6 -10   63.89  118.19
   0   6 -10  191.98   87.79
   0  -6  10  168.38   87.19
   0  -6   8   43.90   63.99
   0   6  -8  -49.60   78.19
   0   6  -8  -35.60   27.80
   0   6  -8   20.70   46.10
   0  -6   8  -16.90   39.90
   0  -6   8   52.19   44.20
   0   6  -6  949.60  134.39
   0  -6   6 1179.58  178.78
   0   6  -6 1046.90  199.68
   0  -6   6 1175.48  180.78
   0   6  -6 1073.89  140.29
   0  -6   6 1102.29  157.58
   0   6  -6 1135.09  166.28
   0   6  -4 -103.49   28.40
   0  -6   4   11.60   27.90
   0   6  -4   10.80   16.70
   0  -6   4  -12.80   25.40
   0   6  -4   10.40   23.10
   0  -6   4   -7.60   24.10
   0   6  -2 1660.53  230.28
   0  -6   2 1870.01  224.28
   0   6  -2 1766.12  222.28
   0  -6   2 1957.50  225.28
   0   6  -2 1706.13  218.88
   0  -6   2 1689.63  221.58
   0   6  -2 1810.12  221.08
   0   6  -2 1660.73  222.28
   0   6  -2 1718.23  219.08
   0  -6   2 1855.61  219.98
   0   6  -2 1643.94  222.48
   0  -6   0    8.20    9.00
   0   6   0  -25.40   17.40
   0  -6   0   10.30   12.20
   0   6   0   20.40   17.60
   0  -6   0    2.00   17.60
   0  -6   0    2.80   16.80
   0  -6   0   -7.00   15.40
   0   6   0   -8.30   15.70
   0   6   0    2.20    9.80
   0   6   0   10.70    8.10
   0   6   0    7.20   11.20
   0   6   0    0.30   15.90
   0  -6   0   -5.90   13.10
   0   6   2 1855.81  224.18
   0   6   2 1816.62  218.98
   0   6   2 1756.82  221.18
   0   6   2 1919.61  219.68
   0  -6  -2 1400.56  222.18
   0  -6  -2 1618.54  218.98
   0  -6  -2 1782.02  224.08
   0  -6  -2 1593.34  219.38
   0  -6  -2 1928.41  220.18
   0   6   4   -6.40   10.30
   0  -6  -4    0.10   23.70
   0  -6  -4   -2.70   27.20
   0   6   4   21.90   36.00
   0   6   4    4.30   41.20
   0  -6  -4    4.10   22.00
   0   6   4  -17.30   27.20
   0  -6  -6 1095.99  204.78
   0  -6  -6  971.70  157.68
   0  -6  -6  705.73  160.78
   0   6   6 1327.27  179.68
   0   6   6 1147.69  141.19
   0   6   6 1425.46  188.28
   0   6   8  -25.10   53.69
   0  -6  -8  -15.40   48.50
   0   6   8  -30.00   51.99
   0  -6  -8  -87.19   83.39
   0   6   8   46.30   66.09
   0  -6  -8  -28.70   41.10
   0   6  10  124.89   90.19
   0  -6 -10   66.49   80.69
   0   6  10   14.40   75.29
   0  -6 -10    7.90   92.49
  -2   6 -10   51.99  117.89
  -2   6 -10  114.29  112.69
  -2  -6  10   27.40   77.09
  -2  -6  10   52.69   81.69
  -2   6 -10   85.19   78.89
   2   6 -10  -57.49   90.39
   2  -6  10  146.79   93.69
   2   6 -10   71.09   74.89
   2  -6  10   43.40   77.29
  -2  -6   8  -19.60   52.69
  -2  -6   8  127.89   49.50
  -2   6  -8  -24.30   42.30
  -2  -6   8  112.69   57.79
  -2   6  -8   25.30   85.79
   2   6  -8  -25.40   45.60
   2   6  -8  -10.40   69.29
   2  -6   8   67.89   49.80
   2   6  -8   43.90   38.60
   2  -6   8   77.59   50.79
   2  -6   8   15.60   49.50
  -2   6  -6  104.99   47.60
  -2  -6   6  184.38   64.89
  -2  -6   6  122.49   45.00
  -2   6  -6  161.78   34.90
  -2   6  -6  184.48   36.00
  -2  -6   6  154.78   57.69
  -2   6  -6  146.89   84.39
   2   6  -6  156.68   42.60
   2   6  -6  174.28   57.39
   2   6  -6  147.29   73.69
   2  -6   6  230.88   67.79
   2   6  -6   53.89   28.70
   2   6  -6  200.98   35.30
   2  -6   6  208.98   63.99
   2  -6   6   96.99   44.20
  -2  -6   4  303.07   59.79
  -2   6  -4  191.58   46.00
  -2  -6   4  247.78   60.19
  -2   6  -4  207.08   39.10
  -2  -6   4  240.28   46.20
  -2   6  -4  158.88   30.90
  -2   6  -4  219.18   43.10
  -2   6  -4   40.40   75.09
   2  -6   4  245.28   50.09
   2   6  -4  133.19   45.30
   2   6  -4  128.49   37.90
   2   6  -4   70.09   75.09
   2   6  -4  149.79   45.40
   2  -6   4  199.98   59.09
   2  -6   4  210.98   50.99
  -2   6  -2 1380.96  175.68
  -2   6  -2 1459.75  181.08
  -2  -6   2 1439.96  182.88
  -2  -6   2 1464.85  183.68
  -2   6  -2 1507.85  193.88
  -2  -6   2 1391.86  180.98
  -2   6  -2 1376.86  178.28
  -2  -6   2 1365.06  180.78
  -2   6  -2 1358.46  190.48
  -2   6  -2 1426.36  176.68
  -2   6  -2 1357.36  181.28
  -2  -6   2 1409.36  180.28
   2  -6   2 1526.95  185.28
   2  -6   2 1108.59  179.98
   2   6  -2 1426.86  181.38
   2   6  -2 1344.87  180.08
   2  -6   2 1469.55  176.28
   2   6  -2 1340.27  180.18
   2  -6   2 1554.04  182.68
   2   6  -2 1458.05  182.38
   2   6  -2 1524.15  180.78
   2  -6   2 1393.96  189.38
  -2   6   0 4765.62  573.94
  -2   6   0 5302.37  574.74
  -2   6   0 4827.02  579.54
  -2  -6   0 4622.04  574.64
  -2   6   0 5496.65  575.34
  -2   6   0 4428.16  574.14
  -2  -6   0 4686.23  574.54
  -2  -6   0 4752.92  572.94
  -2  -6   0 4259.17  572.04
  -2   6   0 4507.75  575.74
  -2  -6   0 4801.02  575.74
  -2   6   0 5101.19  569.94
   2   6   0 4766.22  572.94
   2  -6   0 4478.55  575.64
   2   6   0 4926.21  574.74
   2   6   0 4387.46  573.04
   2   6   0 5181.78  572.84
   2  -6   0 4512.65  574.34
   2   6   0 4772.22  575.34
   2  -6   0 4866.11  574.74
   2  -6   0 4683.23  569.84
   2   6   0 4669.63  577.14
   2   6   0 4239.78  574.14
   2  -6   0 3956.50  573.14
   2  -6   0 4780.52  578.84
  -2  -6  -2 1518.55  174.38
  -2   6   2 1311.77  165.58
  -2   6   2 1109.69  175.18
  -2  -6  -2 1291.67  175.78
  -2   6   2 1328.27  168.98
  -2   6   2 1434.66  174.18
  -2  -6  -2 1432.86  174.88
  -2  -6  -2 1503.25  179.68
  -2   6   2 1253.97  172.08
  -2  -6  -2 1439.06  178.88
  -2   6   2 1316.67  173.18
   2   6   2 1263.57  171.98
   2  -6  -2 1477.55  174.98
   2   6   2 1258.07  177.68
   2  -6  -2 1415.06  177.58
   2   6   2 1377.66  174.68
   2  -6  -2 1325.97  173.38
   2   6   2 1508.25  180.18
   2   6   2 1189.18  177.58
   2  -6  -2 1425.46  171.58
   2  -6  -2 1227.68  180.68
  -2   6   4  232.08   61.69
  -2   6   4  212.28   27.20
  -2   6   4  252.97   34.40
  -2  -6  -4  119.49   41.30
  -2  -6  -4  137.19   46.80
  -2   6   4  271.97   68.99
  -2   6   4  165.78   47.70
  -2  -6  -4  -44.30   67.39
   2   6   4  204.18   34.10
   2  -6  -4  197.28   49.00
   2   6   4  301.77   64.89
   2  -6  -4  192.68   47.40
   2   6   4  203.38   55.29
   2   6   4  174.38   61.99
   2  -6  -4  214.78   51.69
  -2  -6  -6  134.19   45.80
  -2  -6  -6  134.29   83.19
  -2  -6  -6   55.59   50.29
  -2   6   6  147.69   62.59
  -2   6   6  169.58   52.19
  -2   6   6  160.98   25.50
   2   6   6  193.98   65.39
   2   6   6  144.59   61.49
   2  -6  -6  215.98   54.89
   2  -6  -6   52.59   69.89
   2  -6  -6  124.59   56.09
  -2  -6  -8 -178.88   64.69
  -2   6   8   87.59   73.09
  -2  -6  -8   31.30   42.80
  -2   6   8   11.20   61.39
  -2  -6  -8   55.39   60.49
   2   6   8   40.00   72.89
   2  -6  -8   18.60   44.60
   2   6   8   60.89   32.50
   2   6   8   18.30   62.59
   2  -6  -8  -31.60   63.39
   2   6   8  -17.00   49.90
   2  -6  -8   67.39   51.69
  -2  -6 -10   33.90   98.29
  -2   6  10   75.29   80.09
  -2   6  10  110.79   89.39
  -2  -6 -10   63.29   65.59
   2   6  10  144.29   93.69
   2  -6 -10   40.20   65.89
   2  -6 -10   98.09  109.89
   2   6  10  -27.30   73.49
   2  -6 -10  -32.70   64.99
  -4   6 -10  -38.10   96.49
  -4   6 -10  199.58   95.19
  -4  -6  10  247.68  105.69
  -4   6 -10  454.25  169.88
  -4  -6  10  275.77  110.39
   4  -6  10   86.99   84.29
   4  -6  10  211.88  101.99
   4   6 -10  287.47  128.09
   4   6 -10  239.08   97.99
  -4  -6   8  157.98   54.19
  -4   6  -8  270.07   76.69
  -4  -6   8  238.48   82.89
  -4   6  -8   39.40  103.89
  -4  -6   8  172.38   72.19
  -4   6  -8   -6.20   86.89
   4  -6   8  230.98   83.19
   4   6  -8  209.38   76.99
   4  -6   8  204.38   68.29
   4  -6   8  289.27   93.69
   4   6  -8  204.48   59.39
   4   6  -8   93.59  111.99
  -4  -6   6   92.79   56.09
  -4   6  -6  128.89   79.69
  -4   6  -6  201.18   29.70
  -4   6  -6  123.09   35.50
  -4   6  -6  132.79   53.89
  -4  -6   6  122.69   44.30
  -4  -6   6  193.08   65.69
  -4   6  -6   69.59   79.19
   4  -6   6  117.79   49.30
   4   6  -6  232.68   81.29
   4   6  -6  144.49   55.89
   4   6  -6  116.79   42.10
   4  -6   6  135.89   60.79
   4   6  -6  156.58   36.20
   4  -6   6  203.28   69.59
  -4   6  -4 1923.11  263.07
  -4   6  -4 2045.70  224.38
  -4   6  -4 1928.81  238.08
  -4  -6   4 1638.24  240.98
  -4  -6   4 1522.55  236.48
  -4  -6   4 1864.21  244.38
  -4   6  -4 1836.32  233.48
  -4   6  -4 1800.32  263.47
   4   6  -4 1670.33  240.38
   4  -6   4 1541.45  243.68
   4   6  -4 1874.21  242.98
   4   6  -4 1803.82  236.58
   4   6  -4 1837.92  233.58
   4  -6   4 2039.50  243.38
   4  -6   4 1982.10  245.28
  -4  -6   2 1661.23  216.78
  -4  -6   2 1971.20  218.78
  -4   6  -2 1527.45  227.18
  -4  -6   2 1554.14  216.38
  -4  -6   2 1882.41  217.88
  -4   6  -2 1516.85  226.78
  -4   6  -2 1596.44  210.98
  -4   6  -2 1791.92  215.88
  -4   6  -2 1634.44  208.38
  -4   6  -2 1836.32  219.68
  -4  -6   2 1979.70  218.48
  -4   6  -2 1679.43  216.28
  -4   6  -2 1657.03  207.48
   4  -6   2 1745.63  220.28
   4  -6   2 1806.32  215.98
   4  -6   2 1767.62  219.08
   4   6  -2 1692.03  215.88
   4   6  -2 1753.42  217.58
   4   6  -2 1724.23  216.68
   4   6  -2 1870.91  216.48
   4  -6   2 1752.72  218.48
   4  -6   2 1730.73  227.58
   4   6  -2 1514.25  215.38
   4   6  -2 1636.64  216.28
   4  -6   2 1624.14  210.98
   4  -6   2 1725.73  227.18
  -4   6   0 5830.22  733.43
  -4  -6   0 6233.78  732.83
  -4  -6   0 5948.90  735.23
  -4   6   0 6497.95  736.83
  -4  -6   0 5985.90  732.03
  -4  -6   0 5903.61  730.43
  -4   6   0 6206.38  730.93
  -4   6   0 5786.42  739.03
  -4   6   0 6497.55  731.43
   4  -6   0 5893.91  726.93
   4  -6   0 5542.85  731.53
   4  -6   0 6076.59  731.13
   4  -6   0 5289.37  736.93
   4  -6   0 6500.35  733.53
   4   6   0 6423.76  731.03
   4  -6   0 5047.69  732.03
   4   6   0 5712.33  733.03
   4   6   0 6438.96  736.33
   4  -6   0 5682.53  736.03
   4  -6   0 6754.62  731.73
  -4  -6  -2 1499.45  225.18
  -4   6   2 1836.32  219.88
  -4  -6  -2 1815.02  233.08
  -4   6   2 1915.41  224.48
  -4   6   2 2083.39  222.08
  -4  -6  -2 1857.41  227.18
  -4  -6  -2 1910.21  231.68
  -4   6   2 2069.59  230.98
  -4   6   2 1699.63  236.18
   4  -6  -2 1587.04  215.68
   4  -6  -2 1861.91  225.68
   4  -6  -2 1611.54  227.38
   4  -6  -2 1725.53  220.88
   4  -6  -2 1662.93  233.88
   4   6   2 1674.93  227.58
   4   6   2 1870.41  223.08
   4   6   2 1811.52  222.18
   4   6   2 1764.42  230.08
   4   6   2 1880.31  232.68
   4  -6  -2 1659.73  223.48
   4  -6  -2 1558.44  220.18
  -4  -6  -4 1502.25  226.78
  -4   6   4 1735.13  235.48
  -4   6   4 1807.12  232.28
  -4  -6  -4 1495.55  221.98
  -4   6   4 1726.03  220.48
  -4   6   4 1855.71  215.98
  -4  -6  -4 1904.51  246.88
   4  -6  -4 1657.83  219.58
   4   6   4 1849.52  236.28
   4   6   4 1529.55  232.08
   4  -6  -4 1808.22  229.68
   4  -6  -4 1679.43  225.98
   4   6   4 1806.32  228.48
   4   6   4 1869.91  217.28
  -4  -6  -6  100.89   74.19
  -4  -6  -6   71.19   53.69
  -4   6   6   41.10   47.70
  -4  -6  -6  174.68   47.20
  -4   6   6   81.69   56.89
  -4   6   6  104.19   43.50
   4  -6  -6  185.78   51.19
   4   6   6  135.59   22.80
   4   6   6  130.69   54.79
   4  -6  -6  111.69   43.50
   4  -6  -6  106.49   73.69
   4   6   6  145.49   63.39
   4  -6  -6  164.18   58.19
  -4  -6  -8  170.58   55.09
  -4  -6  -8  168.98   77.39
  -4   6   8  125.89   80.89
  -4   6   8  196.38   83.99
  -4  -6  -8  148.19   94.09
   4   6   8   86.09   77.39
   4  -6  -8   45.20  106.39
   4   6   8  195.08   80.59
   4   6   8  317.97   91.99
   4  -6  -8  170.28   65.49
   4   6   8  141.39   49.60
   4  -6  -8  207.18   69.09
  -4   6  10  318.57  112.79
  -4  -6 -10  293.27  146.09
  -4  -6 -10  228.48   88.49
  -4   6  10  196.18   97.89
   4   6  10  471.55  130.39
   4  -6 -10  191.38  131.59
   4  -6 -10  542.85  109.29
   4  -6 -10  283.57  102.59
   4   6  10  286.17  108.39
  -6   6 -10  193.68   83.39
  -6  -6  10  133.69   96.29
  -6   6 -10   17.40  118.69
  -6   6 -10   89.19  125.59
  -6  -6  10  237.78   96.39
   6  -6  10  117.79   93.49
   6   6 -10  439.16  169.88
   6  -6  10   48.70   88.89
   6   6 -10  359.76   97.49
  -6   6  -8  713.03  187.88
  -6  -6   8  989.60  159.18
  -6   6  -8  651.83  133.39
  -6   6  -8  342.27  148.99
  -6  -6   8  747.73  153.98
  -6  -6   8  676.13  117.99
   6  -6   8  990.70  169.08
   6   6  -8  877.11  153.08
   6  -6   8  937.91  159.48
   6   6  -8  732.13  187.48
   6   6  -8  811.12  133.29
   6  -6   8  792.42  140.69
  -6  -6   6 1165.88  165.98
  -6   6  -6 1001.20  150.58
  -6   6  -6  775.02  169.58
  -6  -6   6 1012.70  133.09
  -6   6  -6  978.30  130.19
  -6   6  -6 1071.59  202.68
  -6  -6   6  946.41  156.58
   6  -6   6  799.92  143.79
   6   6  -6  857.71  123.29
   6   6  -6  922.71  153.78
   6   6  -6  822.32  179.08
   6   6  -6  987.80  145.39
   6  -6   6  744.03  149.88
   6  -6   6  882.41  161.48
  -6   6  -4 1451.65  215.48
  -6  -6   4 1373.36  171.38
  -6   6  -4 1386.46  197.78
  -6   6  -4 1143.29  162.68
  -6  -6   4 1219.58  182.28
  -6  -6   4 1129.19  164.88
  -6   6  -4 1196.08  164.78
  -6  -6   4 1196.48  171.88
   6  -6   4 1300.17  170.18
   6   6  -4 1079.89  167.68
   6  -6   4 1267.27  164.08
   6  -6   4 1234.08  175.18
   6  -6   4 1276.77  171.58
   6   6  -4 1246.88  168.38
   6   6  -4 1333.97  163.58
  -6   6  -2  358.76   80.09
  -6   6  -2  341.87   60.59
  -6   6  -2  343.97   44.60
  -6  -6   2  382.66   63.49
  -6  -6   2  387.46   63.89
  -6   6  -2  409.16   63.89
  -6  -6   2  347.67   61.29
  -6   6  -2  263.47   60.29
  -6   6  -2  310.77   51.29
  -6  -6   2  360.16   63.19
  -6   6  -2  191.28   68.99
   6  -6   2  362.96   67.29
   6  -6   2  352.76   52.19
   6   6  -2  249.08   57.69
   6  -6   2  303.97   44.90
   6   6  -2  440.36   62.99
   6   6  -2  270.57   57.39
   6   6  -2  311.17   59.39
   6  -6   2  362.96   61.69
   6   6  -2  397.96   63.49
   6   6  -2  450.65   63.79
  -6  -6   0   78.99   27.70
  -6   6   0   79.59   38.20
  -6  -6   0  100.09   23.80
  -6   6   0    7.00   16.20
  -6   6   0   82.79   45.00
  -6  -6   0   45.90   24.90
  -6   6   0   95.99   32.60
  -6  -6   0  115.39   35.30
  -6   6   0   76.69   24.80
  -6  -6   0   83.79   30.20
  -6   6   0   81.89   24.40
  -6   6   0   58.49   19.90
   6  -6   0  153.08   37.60
   6   6   0   82.19   18.00
   6   6   0   65.79   28.40
   6  -6   0   48.80   27.00
   6  -6   0   72.99   40.50
   6   6   0   96.79   36.50
   6  -6   0   42.30   22.70
   6   6   0  117.79   24.50
   6   6   0   47.00   36.80
   6  -6   0   61.69   38.10
   6   6   0   77.79   19.50
   6   6   0   74.59   27.80
   6  -6   0   99.09   26.20
  -6   6   2  365.36   60.39
  -6  -6  -2  377.26   63.09
  -6   6   2  320.07   58.69
  -6  -6  -2  401.26   62.89
  -6   6   2  325.27   51.99
  -6   6   2  290.37   59.69
  -6   6   2  349.47   69.69
  -6  -6  -2  457.95   72.09
  -6  -6  -2  294.77   74.19
  -6   6   2  308.77   81.59
  -6  -6  -2  418.26   70.69
   6   6   2  506.65   74.59
   6  -6  -2  530.25   75.29
   6   6   2  343.07   73.59
   6   6   2  351.46   61.09
   6   6   2  356.86   75.29
   6  -6  -2  449.46   63.69
   6  -6  -2  263.57   58.99
   6   6   2  311.97   55.19
   6  -6  -2  376.66   65.49
   6  -6  -2  349.77   57.69
  -6   6   4 1112.29  177.98
  -6  -6  -4 1296.97  185.78
  -6   6   4 1359.16  172.18
  -6   6   4 1205.08  152.58
  -6   6   4 1289.27  154.98
  -6  -6  -4 1068.49  164.78
   6   6   4 1030.70  157.68
   6   6   4 1228.28  163.78
   6  -6  -4 1295.47  152.28
   6  -6  -4 1169.68  165.18
   6  -6  -4 1233.58  165.68
   6   6   4 1100.09  155.18
   6   6   4 1323.17  177.78
   6  -6  -4 1126.99  154.08
  -6   6   6  902.91  117.29
  -6   6   6  923.71  163.08
  -6   6   6 1083.59  158.88
  -6  -6  -6  787.92  150.08
  -6  -6  -6 1134.29  198.68
   6  -6  -6  920.61  153.98
   6  -6  -6  883.71  145.59
   6   6   6  930.41  152.08
   6   6   6  898.81  119.79
   6  -6  -6  888.21  177.78
   6   6   6  919.61  170.48
   6  -6  -6  922.41  125.99
  -6  -6  -8  457.65  132.59
  -6   6   8  982.60  157.68
  -6  -6  -8  522.25  174.18
  -6   6   8  783.22  156.78
   6  -6  -8  747.63  185.78
   6  -6  -8  914.01  156.28
   6   6   8 1074.69  179.58
   6   6   8  708.93  147.89
   6  -6  -8  687.13  131.79
   6   6   8  800.12  156.08
   6   6   8  873.61  131.29
  -6  -6 -10  226.28  141.99
  -6  -6 -10  222.58   87.19
  -6   6  10  305.37  104.79
  -6   6  10  255.57  111.59
   6   6  10  210.18  102.19
   6  -6 -10  272.07   84.69
   6   6  10  274.57  112.49
   6  -6 -10  141.49   91.39
   6  -6 -10  260.17  140.59
  -8  -6  10  571.94  130.69
  -8  -6  10  276.97  115.79
  -8   6 -10  296.97  140.99
  -8   6 -10  104.59  138.49
  -8   6 -10  489.55  116.79
   8  -6  10  206.08   87.69
   8   6 -10  208.58  102.09
   8  -6  10  244.58  113.29
   8  -6  10  -10.40   84.69
   8   6 -10  489.95  181.88
  -8   6  -8   37.30   78.39
  -8  -6   8  194.28   79.19
  -8   6  -8  167.08   66.79
  -8  -6   8  206.18   76.89
  -8   6  -8  114.29  109.19
   8   6  -8  160.58   72.79
   8   6  -8   49.40   98.79
   8  -6   8  148.39   65.19
   8  -6   8  262.37   94.39
   8   6  -8  164.88   61.09
   8  -6   8   85.99   67.09
  -8   6  -6  192.68   93.49
  -8   6  -6  126.89   91.19
  -8   6  -6  173.78   56.29
  -8  -6   6  338.87   75.49
  -8  -6   6  115.89   61.59
   8  -6   6  155.98   62.09
   8   6  -6  197.68   58.69
   8  -6   6  236.28   65.89
   8  -6   6   95.29   66.19
   8   6  -6  138.39   61.19
   8   6  -6  202.28   47.30
  -8  -6   4  204.08   62.59
  -8   6  -4  198.58   52.99
  -8  -6   4  265.47   60.39
  -8   6  -4  357.26   96.09
  -8  -6   4  346.07   71.29
  -8   6  -4  322.97   95.29
   8  -6   4  325.17   75.99
   8  -6   4  332.37   61.39
   8   6  -4  276.37   61.09
   8  -6   4  291.87   67.79
   8  -6   4  309.97   66.59
   8   6  -4  208.48   52.59
   8   6  -4  266.87   65.69
  -8  -6   2 1992.90  261.67
  -8   6  -2 2016.30  250.77
  -8   6  -2 1724.13  272.37
  -8  -6   2 1981.10  262.17
  -8   6  -2 2047.40  257.97
  -8   6  -2 2143.09  254.27
  -8   6  -2 2261.67  275.77
  -8  -6   2 2472.25  259.47
   8  -6   2 2104.19  254.27
   8  -6   2 1848.81  258.27
   8   6  -2 2083.99  260.17
   8   6  -2 2094.89  256.77
   8   6  -2 1791.42  260.67
   8   6  -2 1910.81  255.97
   8   6  -2 2133.79  259.37
   8  -6   2 2026.80  250.77
   8  -6   2 1957.40  260.87
  -8  -6   0  591.74   93.99
  -8  -6   0  596.54  102.49
  -8   6   0  631.44   83.29
  -8   6   0  575.94   78.49
  -8   6   0  629.64  105.39
  -8  -6   0  419.06   81.69
  -8  -6   0  530.75   70.19
  -8   6   0  450.75   72.19
  -8   6   0  607.74   88.99
  -8   6   0  669.03  108.39
  -8   6   0  518.65   73.59
  -8  -6   0  526.55   85.79
   8  -6   0  617.04  105.59
   8  -6   0  542.45   86.69
   8   6   0  495.15   70.69
   8  -6   0  541.05   73.19
   8   6   0  562.64   98.79
   8   6   0  538.05   93.39
   8   6   0  444.56   73.29
   8  -6   0  628.44   82.79
   8   6   0  633.44   90.19
   8   6   0  510.65   67.19
  -8  -6  -2 1740.73  251.27
  -8   6   2 2128.69  269.07
  -8  -6  -2 1510.55  260.37
  -8  -6  -2 2115.09  250.97
  -8   6   2 1776.02  246.28
  -8   6   2 1759.02  250.07
  -8  -6  -2 1882.11  248.68
  -8  -6  -2 2018.80  247.48
   8   6   2 1953.20  249.08
   8   6   2 1936.81  241.48
   8  -6  -2 2018.90  248.98
   8  -6  -2 2065.99  251.47
   8  -6  -2 2043.60  252.27
   8  -6  -2 1994.80  246.58
   8   6   2 2360.26  265.17
   8  -6  -2 2024.40  249.58
   8   6   2 2051.59  251.97
  -8   6   4  453.65   82.99
  -8  -6  -4  180.88   77.79
  -8   6   4  265.67   51.39
  -8   6   4  316.47   70.49
  -8  -6  -4  265.07   66.79
  -8  -6  -4  151.88   58.49
   8  -6  -4  222.28   59.99
   8   6   4  367.06   61.49
   8  -6  -4  258.27   51.69
   8   6   4  270.47   53.49
   8   6   4  348.47   84.99
   8  -6  -4  160.98   57.29
  -8   6   6  216.08   73.79
  -8   6   6  310.17   72.99
  -8  -6  -6  181.68   67.99
  -8   6   6  170.58   40.30
  -8  -6  -6   93.39   74.99
   8  -6  -6  177.28   33.70
   8  -6  -6  143.39   57.69
   8   6   6  205.78   65.99
   8   6   6  246.48   86.79
   8  -6  -6  135.79   61.99
   8   6   6  195.38   44.20
  -8   6   8  183.68   80.39
  -8   6   8  196.08   82.59
  -8  -6  -8  183.38   74.69
  -8  -6  -8  177.78  101.59
   8   6   8  199.18   86.49
   8  -6  -8  236.58   74.99
   8  -6  -8   46.20   87.89
   8   6   8  161.98   72.89
   8  -6  -8  182.38   77.09
   8   6   8  175.88   90.99
  -8  -6 -10   86.59   86.29
  -8  -6 -10   82.69  170.58
  -8   6  10  406.26  114.29
  -8  -6 -10  347.87  156.68
  -8   6  10  418.56  129.79
   8   6  10  308.97  110.29
   8   6  10  415.26  135.29
   8  -6 -10  333.07  101.89
   8  -6 -10  232.58  102.39
   8  -6 -10  416.36  165.48
   8   6  10  224.88  115.59
 -10  -6  10   45.60   84.89
 -10   6 -10   24.80  103.39
 -10   6 -10  104.19   81.79
 -10  -6  10   34.90   85.19
 -10   6 -10   13.50  142.79
  10   6 -10   39.00  113.09
  10  -6  10   40.60   68.39
  10  -6  10  201.08  108.89
  10  -6  10   32.70   87.39
  10   6 -10   43.00   62.99
  10   6 -10  -38.90   72.39
 -10   6  -8  439.76  164.28
 -10   6  -8  347.97  143.99
 -10   6  -8  379.46  107.79
 -10  -6   8  581.64  123.09
 -10  -6   8  483.95  122.09
  10   6  -8  505.85  118.19
  10  -6   8  512.65  116.59
  10  -6   8  568.44  121.69
  10   6  -8  705.33  121.89
  10   6  -8  658.43  178.88
  10  -6   8  664.03  143.79
 -10   6  -6  -61.39   66.79
 -10   6  -6   13.00   37.50
 -10   6  -6  -29.40   73.49
 -10  -6   6   -4.40   45.50
 -10  -6   6   -3.90   41.90
 -10  -6   6  -14.70   40.80
  10   6  -6   52.89   36.00
  10   6  -6   19.00   42.10
  10  -6   6   26.90   55.59
  10  -6   6  -19.10   44.20
  10   6  -6  -54.79   26.30
  10  -6   6   43.90   46.90
  10  -6   6    0.60   32.40
  10   6  -6   58.69   52.09
 -10   6  -4 1136.99  141.09
 -10   6  -4 1122.99  197.78
 -10   6  -4  939.61  195.38
 -10  -6   4 1156.18  154.88
 -10  -6   4 1342.17  176.18
 -10   6  -4 1052.39  154.08
 -10  -6   4 1057.39  171.88
  10   6  -4 1171.98  160.98
  10   6  -4 1060.89  149.79
  10  -6   4 1265.27  157.08
  10  -6   4 1241.18  159.78
  10   6  -4 1127.59  158.18
  10   6  -4 1000.20  151.78
  10  -6   4 1346.47  184.98
 -10   6  -2  -54.89   46.10
 -10   6  -2   26.00   18.80
 -10  -6   2   51.59   28.60
 -10  -6   2   -1.90   31.90
 -10   6  -2   -0.10   25.20
 -10  -6   2   40.10   27.50
 -10  -6   2   27.20   27.70
 -10   6  -2  236.98   86.59
  10   6  -2   65.89   32.00
  10   6  -2   21.10   23.10
  10   6  -2   13.00   29.90
  10   6  -2   22.80   26.00
  10  -6   2   61.19   29.90
  10   6  -2   17.90   23.80
  10  -6   2   43.30   19.00
  10  -6   2   35.00   32.40
  10  -6   2   21.60   30.50
 -10  -6   0   50.99   45.90
 -10   6   0   65.49   47.40
 -10  -6   0   37.90   16.10
 -10   6   0   34.10   23.50
 -10   6   0    7.20   24.10
 -10   6   0   57.79   22.30
 -10  -6   0   50.19   28.60
 -10  -6   0   62.69   33.90
 -10  -6   0   48.60   33.20
 -10   6   0   34.00   32.50
 -10   6   0   45.50   50.39
  10   6   0   57.29   40.80
  10  -6   0   44.10   22.50
  10  -6   0   42.90   34.90
  10   6   0   22.60   30.20
  10   6   0   15.50   25.70
  10  -6   0   30.90   21.90
  10  -6   0  112.49   33.60
  10   6   0   20.00   14.80
 -10  -6  -2   21.50   40.90
 -10  -6  -2   58.09   30.10
 -10   6   2   27.20   34.20
 -10  -6  -2  318.77   83.49
 -10   6   2  -75.59   48.50
 -10  -6  -2  -23.20   31.30
 -10   6   2   56.19   28.60
 -10  -6  -2   24.10   27.40
 -10   6   2   13.70   18.40
  10   6   2   58.79   17.30
  10  -6  -2   25.70   28.40
  10  -6  -2   -9.70   27.30
  10   6   2   82.59   51.39
  10   6   2   51.49   31.90
  10  -6  -2   41.20   32.30
  10  -6  -2   34.20   28.20
 -10  -6  -4 1103.79  170.98
 -10   6   4 1231.68  163.98
 -10   6   4 1235.28  155.38
 -10  -6  -4  977.20  198.98
 -10   6   4 1433.46  172.68
 -10  -6  -4 1287.17  184.18
  10   6   4 1093.89  157.48
  10  -6  -4 1084.19  156.18
  10  -6  -4 1148.69  175.08
  10  -6  -4 1180.78  178.38
  10   6   4 1193.48  157.08
 -10  -6  -6  -13.60   66.39
 -10   6   6   15.40   52.69
 -10   6   6   72.29   39.50
 -10  -6  -6   79.69   56.19
 -10  -6  -6   68.49   73.99
  10   6   6   14.20   49.30
  10  -6  -6    0.10   27.20
  10  -6  -6   -0.80   32.20
  10  -6  -6   59.99   50.89
  10   6   6  -26.00   40.20
  10   6   6   46.50   31.40
 -10   6   8  461.85  119.89
 -10  -6  -8  293.57  135.99
 -10  -6  -8  399.76  109.49
 -10   6   8  662.13  118.99
 -10  -6  -8  307.27  129.39
  10  -6  -8  440.16  107.99
  10   6   8  432.06  118.19
  10   6   8  534.75  146.29
  10  -6  -8  604.64  115.99
  10   6   8  638.74  121.29
  10  -6  -8  457.15  150.38
 -10  -6 -10  -46.50  107.89
 -10  -6 -10 -239.38  107.79
 -10   6  10   54.29   87.49
 -10  -6 -10   91.49   85.99
 -10   6  10   25.60  123.69
  10  -6 -10   -1.80   72.69
  10   6  10  -32.30   86.49
  10   6  10 -156.08   62.39
  10  -6 -10   47.80   68.29
  10  -6 -10  -37.40  114.59
  10   6  10  130.19  104.29
 -12   6 -10 -192.78  119.79
 -12  -6  10  107.29   94.89
 -12   6 -10  118.39   91.49
 -12   6 -10   71.99  115.09
  12   6 -10   49.80   64.39
  12  -6  10  116.29   93.99
  12  -6  10  151.18  106.39
  12   6 -10  151.48  159.18
  12  -6  10  120.79   93.49
  12   6 -10   51.19   84.29
 -12   6  -8   -7.40   97.59
 -12   6  -8  200.08  108.29
 -12  -6   8   42.30   68.29
 -12   6  -8   20.20   55.79
 -12  -6   8  147.69   74.09
  12   6  -8    7.40   46.70
  12  -6   8  209.48   88.79
  12  -6   8   45.30   63.89
  12  -6   8  109.89   71.59
  12   6  -8  106.99   59.99
  12   6  -8  -42.70   57.89
 -12  -6   6  901.01  145.79
 -12   6  -6  571.64  164.28
 -12   6  -6  708.53  173.38
 -12  -6   6  706.03  125.49
 -12   6  -6  706.43  124.79
 -12  -6   6  732.63  134.19
  12  -6   6  585.14  137.39
  12  -6   6  728.03  136.29
  12   6  -6  705.33  103.39
  12  -6   6  653.13  116.69
  12   6  -6  684.53  134.59
  12   6  -6  750.22  130.29
  12   6  -6  783.82  118.99
  12  -6   6  735.13  130.99
 -12  -6   4  121.89   53.29
 -12  -6   4  203.48   59.19
 -12  -6   4  219.88   52.59
 -12   6  -4  189.48   28.60
 -12   6  -4  220.58   53.89
 -12   6  -4  174.68   80.99
 -12   6  -4  117.69   78.59
  12  -6   4  226.48   67.49
  12   6  -4  218.08   50.59
  12  -6   4  180.98   26.50
  12  -6   4  269.37   60.59
  12   6  -4  208.38   54.89
  12   6  -4  265.17   64.29
 -12   6  -2  318.27  101.69
 -12  -6   2  195.08   68.99
 -12  -6   2  427.76   66.49
 -12   6  -2  415.06  100.19
 -12  -6   2  293.47   65.99
 -12  -6   2  304.47   72.39
  12  -6   2  437.76   67.09
  12   6  -2  496.25   80.79
  12  -6   2  446.36   76.29
  12  -6   2  331.47   58.89
  12   6  -2  307.77   68.29
  12   6  -2  373.76   52.19
  12  -6   2  321.17   72.59
  12   6  -2  468.05   77.89
  12   6  -2  334.37   61.69
 -12   6   0  394.86   63.79
 -12   6   0  313.17   83.89
 -12  -6   0  195.88   76.89
 -12   6   0  176.58   82.19
 -12  -6   0  257.57   39.90
 -12  -6   0  238.18   61.89
 -12   6   0  344.07   61.79
 -12  -6   0  274.37   63.19
 -12  -6   0  345.57   69.19
  12   6   0  564.84   73.49
  12   6   0  308.77   73.79
  12  -6   0  297.17   68.49
  12  -6   0  320.17   61.09
  12   6   0  390.76   71.39
  12  -6   0  388.86   57.29
  12  -6   0  377.86   52.99
 -12  -6  -2  798.42  134.99
 -12   6   2  575.84   81.59
 -12   6   2  208.58   95.69
 -12   6   2  374.86   74.69
 -12  -6  -2  369.66   73.19
 -12   6   2  366.66   65.29
 -12  -6  -2  469.95   77.39
  12  -6  -2  395.66   78.69
  12   6   2  355.06   76.29
  12   6   2  347.77   88.29
  12  -6  -2  408.46   76.89
  12  -6  -2  381.46   77.89
  12  -6  -2  494.65   77.89
 -12   6   4  123.99   52.89
 -12   6   4  202.08   60.69
 -12  -6  -4  179.78   68.79
 -12  -6  -4  231.08   91.09
 -12  -6  -4  233.28   54.79
 -12   6   4  267.57   71.09
 -12   6   4  272.87   45.60
 -12  -6  -4  228.18   65.89
  12  -6  -4  282.17   64.39
  12   6   4  186.98   46.60
  12  -6  -4  155.38   57.89
  12   6   4  195.08   53.29
  12   6   4  167.68   76.29
  12  -6  -4  231.58   56.09
 -12   6   6  716.83  145.99
 -12  -6  -6  733.13  159.08
 -12  -6  -6  516.75  154.38
 -12  -6  -6  560.04  134.89
 -12   6   6  900.91  127.99
  12   6   6  806.22  166.68
  12   6   6  804.02  125.99
  12  -6  -6  720.23  135.39
  12  -6  -6  784.22  145.09
  12   6   6  898.41  136.49
  12  -6  -6  968.80  124.79
 -12   6   8  217.18   92.49
 -12  -6  -8  141.79  100.29
 -12   6   8  155.38   68.89
 -12  -6  -8   66.39   74.19
 -12  -6  -8   35.50   91.29
  12  -6  -8  -56.69   46.20
  12   6   8  190.08   77.69
  12   6   8    1.50   83.09
  12   6   8   60.29   79.29
  12  -6  -8  178.28   82.19
 -12  -6 -10  150.58  105.79
 -12  -6 -10   27.70  125.69
 -12  -6 -10  -78.39  129.59
 -12   6  10   50.89   90.99
  12  -6 -10  103.49   95.89
  12  -6 -10 -154.38  102.59
  12   6  10  178.78  101.89
  12  -6 -10  146.99   84.19
  12   6  10  201.28  124.89
  12   6  10  207.08  112.89
 -14   6 -10   43.80  148.79
 -14   6 -10 -106.49   96.19
 -14   6 -10  -87.39   97.59
 -14  -6  10  -61.79   80.39
  14  -6  10   16.50   97.79
  14   6 -10   80.39  147.99
  14   6 -10 -104.29   72.99
  14  -6  10  -50.09   91.79
  14  -6  10  -40.60   72.49
  14   6 -10   84.99   73.59
 -14   6  -8  -21.00  103.79
 -14  -6   8  286.37   92.29
 -14   6  -8   -3.70  115.49
 -14   6  -8  155.38   79.19
 -14  -6   8  143.69   69.19
  14  -6   8  189.38   79.29
  14   6  -8  214.18   81.89
  14   6  -8  295.07   84.79
  14  -6   8  148.89   80.59
  14  -6   8  314.57  106.09
 -14  -6   6   67.49   54.39
 -14  -6   6   53.99   51.19
 -14   6  -6    9.40   50.49
 -14   6  -6   46.20   91.49
 -14   6  -6    3.60   82.19
 -14  -6   6   51.19   47.30
  14   6  -6  -44.00   27.40
  14   6  -6   74.89   43.00
  14  -6   6   91.49   65.09
  14   6  -6   26.10   36.70
  14  -6   6    4.10   49.40
  14  -6   6   37.30   43.20
 -14  -6   4  320.47   74.59
 -14  -6   4  202.38   61.89
 -14   6  -4  394.46  102.79
 -14   6  -4  265.17   59.49
 -14   6  -4  216.48   90.49
  14   6  -4  216.28   62.59
  14  -6   4  224.38   63.19
  14   6  -4  275.47   56.79
  14  -6   4  180.98   37.40
  14  -6   4  239.28   73.49
  14   6  -4  417.16   69.89
  14   6  -4  343.87   76.19
 -14  -6   2  524.95   74.79
 -14   6  -2  309.67  100.99
 -14  -6   2  337.17   79.69
 -14   6  -2  519.25  112.99
 -14  -6   2  459.05   89.89
  14   6  -2  377.46   51.09
  14  -6   2  501.65   71.89
  14   6  -2  408.06   51.39
  14  -6   2  344.67   81.79
  14   6  -2  370.76   81.79
  14   6  -2  483.45   84.89
  14  -6   2  537.15   85.79
  14   6  -2  440.26   69.09
  14   6  -2  378.76   82.09
 -14  -6   0  932.61  152.98
 -14  -6   0 1092.89  152.78
 -14   6   0  996.10  180.98
 -14   6   0  988.30  138.29
 -14   6   0  953.70  135.29
 -14  -6   0  946.21  143.99
 -14   6   0 1049.40  179.38
  14   6   0  949.01  149.69
  14   6   0 1134.69  143.19
  14  -6   0  973.90  138.59
  14  -6   0 1003.20  129.09
  14  -6   0 1191.98  160.58
  14  -6   0  813.42  130.79
  14   6   0 1253.17  153.38
  14   6   0  842.02  149.88
 -14   6   2  428.86   78.99
 -14  -6  -2  606.24   83.59
 -14  -6  -2  403.46   83.39
 -14   6   2  431.96   79.19
 -14   6   2  357.76   68.89
 -14   6   2  423.46  111.79
 -14  -6  -2  414.36   78.59
 -14  -6  -2  398.46  114.79
  14  -6  -2  445.56   77.19
  14   6   2  387.46   83.09
  14   6   2  407.86   76.99
  14  -6  -2  363.26   82.19
  14  -6  -2  486.65   87.69
  14  -6  -2  345.87   77.49
  14   6   2  433.56  101.89
 -14  -6  -4  296.97   62.39
 -14  -6  -4  190.08   69.19
 -14   6   4  205.98   61.39
 -14   6   4  188.48   62.99
 -14   6   4  253.67   40.00
 -14  -6  -4  174.58   82.59
 -14  -6  -4  285.97   75.49
 -14   6   4  130.19   62.19
  14   6   4  131.09   76.79
  14   6   4  264.17   52.49
  14  -6  -4  302.77   72.89
  14  -6  -4  278.57   65.69
  14   6   4  336.67   73.49
  14  -6  -4  305.97   69.09
 -14  -6  -6   35.70   54.69
 -14  -6  -6  -34.90   75.89
 -14  -6  -6   -1.50   45.80
 -14   6   6  -23.20   51.39
 -14   6   6   54.29   37.30
 -14  -6  -6  140.89   78.79
  14  -6  -6   31.50   41.30
  14  -6  -6  139.59   49.99
  14   6   6   44.70   42.60
  14  -6  -6   70.29   47.70
  14   6   6  128.09   81.99
  14   6   6   41.90   49.60
 -14  -6  -8  276.17  132.49
 -14   6   8  299.97  101.69
 -14  -6  -8   21.30   74.09
 -14  -6  -8  191.88  116.99
  14   6   8  202.28   78.69
  14   6   8  332.77  117.79
  14  -6  -8  299.47   88.99
  14  -6  -8  128.59   80.29
  14   6   8   68.99   88.69
 -14  -6 -10  -80.09   98.09
 -14   6  10  -17.00   87.69
 -14  -6 -10  -72.09  132.49
 -14  -6 -10  -56.69  132.19
  14   6  10  166.38   95.59
  14  -6 -10   47.50   76.49
  14  -6 -10  184.48  106.39
  14   6  10 -130.99   92.59
  14  -6 -10 -182.98   89.49
 -16  -6  10   41.80   96.59
  16  -6  10 -116.39   97.09
  16  -6  10  114.39  102.79
  16   6 -10  126.39   99.49
 -16   6  -8   67.69  124.99
 -16   6  -8  -68.09   55.59
 -16  -6   8   57.19   63.39
 -16   6  -8   23.10  100.09
  16  -6   8  -69.79   60.79
  16   6  -8   37.80   67.09
  16  -6   8   30.40   63.89
  16   6  -8   67.09   55.49
  16  -6   8   32.70   80.29
 -16   6  -6  257.17   79.49
 -16  -6   6  553.94  107.49
 -16  -6   6  299.67   91.09
 -16   6  -6   70.49  119.09
 -16   6  -6  244.88  123.79
 -16  -6   6  425.46   83.29
  16   6  -6  544.75  111.59
  16   6  -6  282.97   84.79
  16   6  -6  382.86   86.29
  16  -6   6  510.05  114.69
  16  -6   6  451.15   91.29
 -16   6  -4  339.07  118.29
 -16   6  -4  139.69  118.19
 -16  -6   4  304.17   76.79
 -16  -6   4  306.67   85.59
  16   6  -4  414.06   72.49
  16  -6   4  232.68   75.89
  16  -6   4  482.25   97.69
  16   6  -4  331.27   86.79
  16   6  -4  428.96   87.09
  16   6  -4  475.65   77.49
  16   6  -4  332.37   71.19
  16  -6   4  479.95   62.69
 -16  -6   2  717.53  109.49
 -16   6  -2  511.05  131.29
 -16  -6   2  536.55  104.89
 -16  -6   2  748.63   92.39
 -16   6  -2  429.36  123.69
 -16   6  -2  264.47   82.69
  16  -6   2  758.92  115.59
  16  -6   2  525.15   87.99
  16   6  -2  582.84  102.09
  16  -6   2  575.04   73.79
  16   6  -2  419.46   79.39
  16  -6   2  689.13  103.99
  16   6  -2  570.64  107.69
  16   6  -2  510.95  102.09
 -16   6   0  522.05   86.59
 -16   6   0  426.36  113.49
 -16  -6   0  650.63  107.79
 -16   6   0  494.95   87.49
 -16  -6   0  443.16   93.19
 -16  -6   0  561.84   94.99
 -16   6   0  390.86  108.39
  16   6   0  419.36   98.29
  16   6   0  362.66   88.39
  16  -6   0  423.56   70.59
  16   6   0  527.65   94.49
  16  -6   0  494.45   88.69
  16  -6   0  452.95   94.59
 -16   6   2  535.95  136.99
 -16  -6  -2  466.35   91.69
 -16  -6  -2  640.34  117.79
 -16   6   2  617.04  105.69
 -16  -6  -2  558.74  102.69
 -16   6   2  736.73  102.19
 -16   6   2  740.63  105.99
 -16  -6  -2  611.34  145.39
  16   6   2  637.44  106.99
  16  -6  -2  694.63  114.69
  16  -6  -2  485.75   92.89
  16   6   2  465.55  114.49
  16  -6  -2  543.35  105.69
  16   6   2  618.14  110.49
 -16  -6  -4  485.85  115.19
 -16   6   4  463.85   98.99
 -16  -6  -4  353.36   82.19
 -16  -6  -4  670.83  163.38
 -16   6   4  428.06   91.69
 -16   6   4  290.57   83.29
  16  -6  -4  330.47   91.59
  16  -6  -4  489.55   94.59
  16   6   4  444.66  118.99
  16  -6  -4  455.25   94.89
  16   6   4  545.05   97.99
 -16  -6  -6  233.68   90.99
 -16   6   6  354.26   99.49
 -16  -6  -6  337.97  139.69
 -16  -6  -6  318.87   78.69
 -16  -6  -6  232.08  104.59
 -16   6   6  331.97   88.99
  16  -6  -6  386.76   81.59
  16   6   6  428.26   86.19
  16   6   6  387.16   79.69
  16   6   6  235.38  101.19
  16  -6  -6  328.57   95.49
  16  -6  -6  190.18   79.49
 -16  -6  -8   47.20   95.59
 -16  -6  -8  -13.80  107.79
 -16  -6  -8   92.49   87.19
 -16   6   8   49.40   74.49
  16   6   8   80.39   89.19
  16  -6  -8   26.70   62.29
  16   6   8  -10.80   71.79
  16   6   8   92.29   80.29
  16  -6  -8  -46.00   62.59
 -16   6  10   67.39  104.89
  16  -6 -10   96.09   91.59
 -18  -6   8   18.30   66.59
 -18   6  -8   40.20   69.09
 -18   6  -8   99.39  135.49
 -18   6  -8  -62.19  106.89
  18   6  -8   39.00   67.49
  18  -6   8  -99.09   71.09
  18  -6   8  -42.90   64.99
  18   6  -8   30.60   69.99
 -18   6  -6  -23.20   94.19
 -18  -6   6   72.59   63.19
 -18   6  -6  186.18  117.99
 -18  -6   6  157.78   72.09
  18   6  -6  128.99   71.69
  18   6  -6  237.48   86.79
  18  -6   6  171.88   88.79
  18   6  -6  376.46   82.09
  18  -6   6  242.38   71.89
 -18  -6   4  250.27   76.79
 -18  -6   4  309.17   68.89
 -18   6  -4  319.57  114.39
 -18   6  -4  277.37  131.09
  18  -6   4  145.49   65.09
  18   6  -4  194.58   71.59
  18  -6   4  176.98   69.89
  18  -6   4  166.58   42.20
  18   6  -4  250.17   58.19
  18   6  -4  267.47   73.29
 -18  -6   2    2.10   32.40
 -18   6  -2   30.20   64.89
 -18   6  -2  100.59   78.49
 -18  -6   2   88.19   31.50
 -18  -6   2   86.99   42.70
 -18   6  -2  -14.80   35.10
  18  -6   2   56.89   26.20
  18  -6   2   27.60   42.20
  18  -6   2   68.99   35.50
  18   6  -2  126.59   52.79
  18   6  -2   54.99   49.20
  18   6  -2   86.79   32.10
  18   6  -2  -22.20   39.70
  18  -6   2   72.09   43.00
 -18  -6   0  289.37   69.79
 -18   6   0  195.68   60.99
 -18   6   0  197.08   81.49
 -18   6   0  286.07  103.39
 -18  -6   0  289.87   81.99
 -18  -6   0  178.38   61.69
 -18   6   0  329.87   60.99
  18   6   0  289.67   71.59
  18   6   0  387.06   88.39
  18  -6   0  202.18   72.59
  18   6   0  180.68   63.59
  18  -6   0  301.77   49.00
  18  -6   0  196.88   61.19
 -18  -6  -2   54.99   58.39
 -18   6   2   70.29   73.29
 -18   6   2   82.99   44.70
 -18  -6  -2   24.10   75.59
 -18  -6  -2   25.50   43.70
 -18   6   2  105.39   40.60
 -18   6   2   24.30   55.59
 -18  -6  -2   50.69   34.00
  18   6   2   44.10   61.69
  18  -6  -2   94.59   52.59
  18   6   2  104.09   49.30
  18   6   2   33.60   37.40
  18  -6  -2  -48.50   29.20
  18  -6  -2  128.59   48.40
 -18  -6  -4  203.48   91.29
 -18  -6  -4  347.87  131.39
 -18   6   4  100.09   56.89
 -18   6   4  106.59   57.79
 -18  -6  -4  306.77   68.19
 -18   6   4  166.18   65.09
  18  -6  -4  279.77   76.79
  18  -6  -4  194.48   70.39
  18  -6  -4  215.98   73.29
  18   6   4  168.08   65.89
  18   6   4  158.48   89.49
 -18  -6  -6  202.58   67.19
 -18  -6  -6  245.38   85.49
 -18  -6  -6  186.38  121.69
 -18  -6  -6  114.19   93.39
 -18   6   6  227.18   81.89
 -18   6   6  149.59   78.59
  18   6   6  161.78   67.19
  18   6   6  278.97  110.29
  18  -6  -6  180.78   64.09
  18  -6  -6  176.58   71.49
  18   6   6  100.89   89.39
  18  -6  -6  259.47   78.19
 -18   6   8   27.40   71.19
 -18  -6  -8   83.39  122.09
 -18  -6  -8  -39.00   72.39
  18  -6  -8 -118.99   54.49
  18  -6  -8  -48.10   62.19
  18   6   8   70.89   98.49
  18   6   8   39.40  100.29
 -20  -6   8  270.87  104.09
 -20  -6   8   84.99   78.09
 -20   6  -8  -92.89  126.69
 -20   6  -8   28.60  150.08
  20  -6   8  106.29  101.29
  20  -6   8  155.38   92.59
  20   6  -8   99.69   83.89
  20   6  -8  106.89   86.49
 -20  -6   6   11.70   48.30
 -20   6  -6  -68.49   65.69
 -20  -6   6  102.79   67.29
 -20   6  -6 -110.09   89.49
  20   6  -6   34.30   59.99
  20  -6   6   53.69   56.19
  20   6  -6  -15.50   50.79
  20  -6   6   44.00   74.29
  20   6  -6   -0.90   46.80
 -20   6  -4  363.46  136.49
 -20   6  -4  191.18  128.79
 -20  -6   4   52.89   44.80
 -20  -6   4   40.20   42.60
  20  -6   4   15.90   30.70
  20  -6   4   44.00   54.59
  20  -6   4   31.70   65.49
  20   6  -4   -3.30   48.70
  20   6  -4   63.59   56.59
 -20   6  -2  602.54  144.79
 -20  -6   2  520.95  100.59
 -20  -6   2  282.77   77.69
 -20   6  -2  523.25   97.39
 -20  -6   2  229.48   56.99
 -20   6  -2  389.16  133.79
 -20   6  -2  254.37   70.39
  20   6  -2  222.18   74.99
  20  -6   2  223.28   74.59
  20   6  -2  378.76   87.49
  20  -6   2  323.07   71.79
  20  -6   2  368.96   81.09
  20   6  -2  248.48   78.99
 -20   6   0   -1.10   80.19
 -20   6   0   30.00   42.90
 -20  -6   0   -5.30   58.79
 -20   6   0   51.69   38.30
 -20  -6   0   16.20   47.80
 -20  -6   0   80.69   48.30
  20  -6   0   21.00   25.60
  20  -6   0   88.69   46.60
  20   6   0   88.99   59.89
  20   6   0   30.00   48.00
  20   6   0   51.89   47.90
  20  -6   0  110.69   57.99
 -20  -6  -2  344.07  122.49
 -20  -6  -2  353.46   95.09
 -20   6   2  338.97   82.89
 -20   6   2  321.77  122.39
 -20   6   2  299.07   64.99
 -20  -6  -2  364.66  103.39
 -20  -6  -2  483.95   88.49
  20   6   2  235.08   96.29
  20  -6  -2  342.17   89.19
  20  -6  -2  471.15   92.69
  20   6   2  296.77   87.39
  20   6   2  301.77   77.99
 -20  -6  -4  -42.90   40.00
 -20   6   4   64.49   54.29
 -20  -6  -4  713.53  184.98
 -20   6   4  -20.00   50.09
 -20   6   4  149.79   54.99
 -20  -6  -4  652.63  132.39
  20   6   4   30.10   79.59
  20  -6  -4  141.49   65.69
  20  -6  -4  150.28   60.89
  20  -6  -4   -9.40   47.00
  20   6   4   67.99   41.40
  20   6   4   78.79   57.19
 -20  -6  -6  -12.50  104.09
 -20   6   6  -27.00   53.69
 -20  -6  -6   -7.80   79.29
 -20   6   6   19.00   62.69
 -20  -6  -6    9.90   56.69
  20  -6  -6   20.30   59.79
  20  -6  -6    4.50   57.59
  20   6   6   53.09   83.59
  20  -6  -6   44.90   59.49
  20   6   6   71.89   61.79
  20   6   6   59.49   78.39
 -20   6   8  294.67  124.99
 -20  -6  -8   77.59   92.29
 -20  -6  -8  351.66  180.88
  20   6   8  206.58  118.69
  20  -6  -8  283.77  104.39
  20   6   8  329.47  134.09
  20  -6  -8  219.38   91.99
 -22   6  -8  -58.19  133.59
 -22   6  -8  -65.99  161.08
 -22  -6   8  170.68  100.49
 -22  -6   8  249.97  102.09
  22  -6   8   71.39  107.09
  22  -6   8  313.07  116.39
  22   6  -8  364.36  120.49
  22   6  -8  160.18  105.19
 -22  -6   6   63.09   59.79
 -22  -6   6   29.70   64.79
 -22   6  -6   67.89  117.79
 -22   6  -6  -75.79  117.79
  22   6  -6  -20.60   52.79
  22  -6   6   41.50   74.59
  22   6  -6  -26.20   41.80
  22   6  -6   16.00   50.79
  22  -6   6   32.60   64.19
 -22   6  -4  357.66  133.39
 -22   6  -4    4.80  120.49
 -22  -6   4  193.88   82.09
 -22  -6   4  168.58   60.39
  22  -6   4  229.38   85.09
  22   6  -4  157.28   75.19
  22   6  -4  210.78   79.49
  22  -6   4  114.39   77.99
 -22   6  -2  750.12  148.09
 -22   6  -2 1306.77  222.08
 -22   6  -2  846.62  138.79
 -22   6  -2  483.05  169.88
 -22  -6   2  719.33  148.19
 -22  -6   2  874.61  129.29
  22   6  -2  765.02  151.38
  22  -6   2  976.10  164.78
  22  -6   2  907.81  140.39
  22  -6   2  995.30  144.89
  22   6  -2  881.21  148.99
  22   6  -2  880.71  154.78
 -22   6   0   28.90   47.40
 -22  -6   0  -58.39   54.89
 -22  -6   0   57.09   53.39
 -22   6   0  -87.99   27.30
 -22  -6   0  -33.90   37.90
 -22   6   0  -29.30   75.79
  22  -6   0   73.19   55.69
  22   6   0   12.40   36.60
  22  -6   0   23.00   41.70
  22   6   0   -4.60   57.09
  22   6   0   25.70   46.60
 -22   6   2  537.65  165.28
 -22  -6  -2  647.64  155.08
 -22  -6  -2  631.74  140.49
 -22  -6  -2  317.77  154.98
 -22  -6  -2 1015.80  141.59
 -22   6   2  972.30  143.99
  22  -6  -2  867.81  148.89
  22   6   2  684.93  155.28
  22   6   2  816.12  147.39
  22   6   2  920.41  138.79
  22  -6  -2  890.91  146.19
 -22   6   4  183.88   70.79
 -22  -6  -4  263.47  145.69
 -22   6   4  206.08   75.49
 -22  -6  -4   94.69   59.29
 -22  -6  -4  235.08  105.49
  22   6   4   93.69   84.99
  22  -6  -4  247.68   80.99
  22  -6  -4   93.69   61.49
  22   6   4  148.69   57.79
  22   6   4   64.89   59.99
  22  -6  -4  339.27   88.59
 -22   6   6  129.59   79.19
 -22   6   6   99.99   69.39
 -22  -6  -6  368.16  167.28
  22  -6  -6  204.58   83.39
  22  -6  -6   83.19   68.29
  22   6   6  -40.40   69.79
  22   6   6 -142.79   72.09
  22  -6  -6   11.40   62.59
  22   6   6   12.30   58.79
 -22  -6  -8  239.78  179.08
 -22   6   8  160.58  102.19
  22   6   8  179.68  121.49
  22  -6  -8  184.38  102.29
  22   6   8   56.39  126.29
  22  -6  -8  173.48   94.39
 -24   6  -6    5.40  109.79
 -24  -6   6  100.09   64.99
 -24   6  -6   22.10  134.19
 -24  -6   6  157.18   72.79
  24   6  -6  -26.60   63.29
  24  -6   6   -9.90   72.19
  24   6  -6   40.40   72.79
  24  -6   6  193.98   88.69
  24   6  -6  -65.29   57.09
 -24   6  -4  124.99  141.09
 -24  -6   4  103.79   70.39
 -24   6  -4  291.47  139.09
 -24   6  -4   12.50   60.89
  24   6  -4   57.59   54.59
  24  -6   4   97.09   73.19
  24  -6   4   19.00   62.09
  24   6  -4   54.59   59.69
 -24   6  -2  257.17  132.59
 -24   6  -2   -3.80   98.49
 -24   6  -2  224.58   75.59
 -24  -6   2  114.59   69.39
  24  -6   2  112.79   59.09
  24  -6   2   54.89   50.29
  24   6  -2  120.99   69.69
  24   6  -2  169.68   72.79
  24   6  -2  195.08   75.39
  24  -6   2  -70.89   58.39
 -24   6   0  -94.49   84.29
 -24   6   0   31.40   50.19
 -24  -6   0    7.10   51.79
 -24  -6   0  -12.30   50.89
 -24  -6   0  -86.09   68.29
  24  -6   0   45.20   51.69
  24  -6   0   16.80   58.49
  24   6   0   25.80   56.19
  24   6   0  -57.29   52.89
  24   6   0   19.10   47.80
 -24   6   2  173.78   69.09
 -24   6   2   23.50   94.49
 -24  -6  -2   67.19   84.69
 -24  -6  -2   46.40  107.79
 -24  -6  -2  -29.50   57.99
 -24  -6  -2  108.29   57.29
  24   6   2  267.27   80.09
  24   6   2  161.68   68.89
  24  -6  -2  151.68   80.49
  24  -6  -2  140.29   64.49
  24   6   2   87.49   85.89
 -24   6   4  167.68   73.09
 -24   6   4  253.27   84.29
 -24  -6  -4   59.39  120.09
 -24  -6  -4  219.28   67.59
  24  -6  -4    9.20   60.89
  24  -6  -4   68.79   70.89
  24   6   4    2.40   76.39
  24  -6  -4  -54.29   44.60
  24   6   4  129.49   59.19
  24   6   4  160.48  104.89
  24   6   4  131.49   73.19
 -24  -6  -6   10.30  146.19
 -24   6   6  181.28   84.59
 -24   6   6   86.79   74.09
  24  -6  -6  113.79   73.39
  24  -6  -6   34.70   71.19
  24  -6  -6   53.39   76.59
  24   6   6   -2.60   77.99
  24   6   6  -52.39   58.69
  24   6   6    6.90   90.89
 -26   6  -6  717.53  219.08
 -26   6  -6  518.15  215.88
 -26  -6   6   94.69   86.99
  26   6  -6   35.50   63.39
  26  -6   6  -74.39   79.49
  26   6  -6   94.79   80.19
  26   6  -6  -43.80   66.49
  26  -6   6  -60.49   68.09
 -26   6  -4  397.36  184.48
 -26  -6   4  332.47  101.49
 -26   6  -4   92.49  143.69
  26  -6   4  237.28   94.69
  26   6  -4  300.57   92.39
  26  -6   4  321.27  121.39
  26   6  -4  125.49   82.09
 -26   6  -2  127.29  123.89
 -26   6  -2   68.99   67.09
 -26   6  -2   -5.50   65.59
 -26  -6   2   18.20   46.30
  26   6  -2   47.40   61.99
  26   6  -2  -32.40   54.89
  26  -6   2   24.40   67.19
  26   6  -2    5.10   68.09
  26  -6   2   86.49   50.19
 -26   6   0  120.09   71.29
 -26  -6   0  170.98   99.99
 -26   6   0  249.97  126.59
 -26  -6   0  211.88   82.09
 -26  -6   0  162.18   76.19
  26  -6   0  242.58   84.89
  26  -6   0  190.08   89.29
  26   6   0  193.18   99.99
  26   6   0  121.29   70.09
  26   6   0  238.18   86.29
 -26  -6  -2   -4.50  106.39
 -26  -6  -2   43.60   54.89
 -26  -6  -2   25.30   69.59
 -26   6   2  104.09   74.89
 -26   6   2  -40.00   91.49
  26   6   2   15.10   74.79
  26   6   2  -13.80   43.50
  26  -6  -2  -26.60   62.09
  26  -6  -2   69.89   61.59
  26   6   2   16.20   47.80
 -26  -6  -4  197.98  103.99
 -26  -6  -4   99.99  119.19
 -26   6   4  216.68   80.59
 -26   6   4  347.17   97.99
  26  -6  -4  144.79   81.29
  26   6   4  327.07   82.09
  26   6   4   79.29   78.39
  26  -6  -4  281.47   92.29
  26   6   4  271.27  122.69
  26   6   4  149.29   86.39
  26  -6  -4  102.29   79.69
 -26   6   6   67.09   72.39
 -26  -6  -6  268.47  202.28
 -26   6   6   89.09   93.79
  26  -6  -6   83.19   78.79
  26  -6  -6   20.80   73.39
  26  -6  -6    1.60   75.99
  26   6   6   61.49   96.09
  26   6   6  -36.00  102.79
  26   6   6  104.89   94.39
 -28  -6   6  192.08  115.29
 -28  -6   4   32.90   81.89
 -28   6  -4   42.40   88.59
 -28   6  -4  511.25  225.08
 -28   6  -4  -96.09   95.49
  28   6  -4   73.59   78.59
  28  -6   4   -3.90   74.29
  28   6  -4   61.99   76.09
 -28   6  -2   54.19  126.39
 -28   6  -2  150.48   82.89
 -28  -6   2  174.08   82.79
 -28   6  -2  -41.70  109.09
  28   6  -2   15.80   65.99
  28  -6   2  150.08   68.59
  28  -6   2   15.70   74.49
  28   6  -2  256.07   91.69
 -28  -6   0  180.68   85.89
 -28   6   0  265.27  137.49
 -28   6   0   30.70   66.69
  28  -6   0   98.09   83.29
  28   6   0   55.99   81.09
  28   6   0   81.79   60.59
  28  -6   0   22.20   60.59
  28   6   0  152.98   72.39
 -28  -6  -2   -3.10   75.39
 -28   6   2  125.69  129.99
 -28   6   2   66.29   70.79
 -28  -6  -2   34.80   63.09
  28  -6  -2   47.70   76.49
  28   6   2  102.39   63.49
  28   6   2  118.89  100.89
  28  -6  -2   72.29   72.59
  28   6   2   43.50   72.59
 -28   6   4    7.80   76.89
 -28  -6  -4 -197.68  126.89
 -28  -6  -4   26.20   93.69
  28   6   4   36.60  105.89
  28  -6  -4    6.40   75.89
  28   6   4   18.50   78.89
  28  -6  -4  -32.70   47.80
  28  -6  -4   75.19   70.99
 -28   6   6  256.07  116.79
 -30   6  -4   59.89  176.18
 -30   6  -4  241.78  206.48
 -30   6  -4   36.20   98.39
 -30  -6   4  280.37  107.39
  30   6  -4  233.28  108.59
  30  -6   4  154.28  101.29
  30   6  -4   89.39   95.09
 -30  -6   2  299.87   98.19
 -30   6  -2   21.70  142.29
 -30   6  -2  329.47  108.89
 -30   6  -2  -81.59  167.18
  30   6  -2  248.78   91.09
  30  -6   2  101.29   89.99
  30   6  -2   68.89   81.19
 -30  -6   0  308.27  104.49
 -30   6   0   94.39   86.59
 -30   6   0   57.29  133.29
  30   6   0  222.08  105.69
  30   6   0  203.38   89.49
  30   6   0  125.69  101.39
  30  -6   0  352.46  102.19
  30  -6   0  103.59   89.29
 -30  -6  -2   20.10   69.19
 -30   6   2  277.07  106.19
 -30   6   2 -240.78  115.99
  30  -6  -2  341.67  113.09
  30   6   2  299.77   93.29
  30   6   2  119.19   89.09
  30  -6  -2  274.67  101.89
  30   6   2    6.10  100.19
 -30  -6  -4 -143.49   96.29
 -30   6   4  -17.70   84.09
 -30  -6  -4   43.00   95.29
  30  -6  -4   88.79   78.79
  30   6   4   72.99  118.09
  30  -6  -4  -41.40   82.79
  30   6   4  272.37  115.29
  30  -6  -4  101.89  109.59
 -32   6  -2   54.69   95.29
 -32  -6   2   86.79   97.69
  32  -6   2  116.79  106.19
  32   6  -2  236.38  101.99
  32   6  -2   75.69  101.19
 -32  -6   0  -77.39   84.19
 -32   6   0 -139.39  135.49
 -32   6   0  -43.80   82.99
  32   6   0    3.10   76.99
  32   6   0  -64.19   78.89
  32  -6   0   18.40   72.89
  32  -6   0   -0.60   87.89
 -32  -6  -2  -55.19   87.69
 -32   6   2   20.70   90.29
  32  -6  -2  -19.40   93.99
  32   6   2  114.19   85.79
  32  -6  -2  100.09   93.19
  32   6   2  280.67  150.48
  32   6   2  266.77  117.39
  -1   7 -11   77.09  138.89
  -1  -7  11  288.17  123.79
  -1  -7  11   56.89   97.99
  -1   7 -11   -0.90  101.79
  -1   7 -11   43.40   86.39
   1   7 -11  167.08  169.18
   1  -7  11  -20.00   88.79
   1  -7  11  -81.49   85.49
   1   7 -11  -21.10   88.29
  -1   7  -9  212.38  124.69
  -1  -7   9  153.08   60.59
  -1  -7   9  123.19   72.59
  -1   7  -9  133.59   68.09
  -1  -7   9  190.28   86.89
   1   7  -9  180.08  117.79
   1  -7   9  175.28   77.39
   1   7  -9  108.49   69.19
   1  -7   9  157.38   61.19
   1  -7   9   46.10   57.69
  -1   7  -7  322.17   64.99
  -1  -7   7  382.76   95.09
  -1   7  -7  128.59   72.99
  -1  -7   7  558.84   88.59
  -1   7  -7  438.86  134.79
  -1  -7   7  416.26   96.79
   1   7  -7  343.87   70.69
   1  -7   7  416.06   82.39
   1  -7   7  314.87   90.19
   1   7  -7  505.15   63.49
   1   7  -7  403.56   89.29
   1   7  -7  484.25  129.29
   1  -7   7  447.86  101.69
  -1  -7   5  572.64  101.09
  -1   7  -5  541.25   77.59
  -1  -7   5  518.85  101.19
  -1   7  -5  573.14   92.19
  -1   7  -5  549.74   71.69
  -1   7  -5  518.15  119.69
  -1  -7   5  347.77   82.29
   1   7  -5  648.44   82.39
   1   7  -5  508.75   89.49
   1   7  -5  468.35  116.99
   1  -7   5  405.56   86.59
   1  -7   5  527.75  102.29
   1  -7   5  252.87   84.39
  -1  -7   3  118.59   37.90
  -1   7  -3  116.89   50.79
  -1   7  -3  130.69   35.70
  -1   7  -3  181.68   30.50
  -1  -7   3   81.09   42.20
  -1   7  -3  225.58   41.60
  -1  -7   3  104.09   44.70
  -1   7  -3  110.39   54.09
  -1   7  -3  185.78   46.90
   1  -7   3  159.78   43.20
   1   7  -3  185.88   35.20
   1   7  -3  190.48   40.70
   1   7  -3  138.89   56.49
   1  -7   3  145.49   40.20
   1   7  -3  151.08   38.70
   1  -7   3  125.89   41.60
   1  -7   3  128.69   34.10
   1   7  -3  243.18   42.80
  -1  -7   1 3844.82  465.85
  -1   7  -1 4225.78  463.85
  -1  -7   1 4093.39  469.45
  -1  -7   1 4209.18  465.35
  -1   7  -1 3684.73  469.55
  -1   7  -1 3623.04  467.95
  -1  -7   1 4054.59  468.25
  -1   7  -1 3691.23  472.55
  -1   7  -1 3316.77  468.45
  -1   7  -1 3869.11  463.85
   1   7  -1 3247.07  466.25
   1  -7   1 3889.01  468.75
   1  -7   1 4258.07  469.35
   1   7  -1 3843.62  466.55
   1   7  -1 3864.81  467.75
   1  -7   1 3953.50  473.05
   1   7  -1 3895.81  465.65
   1   7  -1 3556.64  464.45
   1   7  -1 3853.21  471.05
   1   7  -1 3671.83  469.05
   1  -7   1 3401.76  468.25
   1  -7   1 3810.82  463.85
  -1   7   1 4441.46  487.65
  -1  -7  -1 4310.77  483.15
  -1   7   1 3747.73  482.45
  -1  -7  -1 3865.01  484.35
  -1  -7  -1 4249.67  482.35
  -1  -7  -1 4427.26  486.05
  -1  -7  -1 3876.71  479.35
  -1   7   1 3894.41  479.95
  -1   7   1 3932.01  479.55
   1  -7  -1 4110.99  486.75
   1  -7  -1 3760.42  482.65
   1   7   1 4150.18  479.55
   1  -7  -1 3247.38  478.65
   1  -7  -1 4052.89  480.45
   1   7   1 3539.45  483.45
   1   7   1 4124.89  481.15
   1   7   1 3923.41  485.15
   1   7   1 3849.81  481.05
   1  -7  -1 3402.96  481.75
   1   7   1 3790.12  482.35
  -1  -7  -3  210.78   49.00
  -1   7   3  113.29   41.50
  -1  -7  -3  120.99   37.10
  -1   7   3  128.79   29.00
  -1  -7  -3  184.48   42.50
  -1  -7  -3  222.28   57.59
  -1   7   3   63.89   45.80
  -1   7   3  139.89   25.30
   1  -7  -3  184.18   40.00
   1   7   3   53.99   40.90
   1  -7  -3  172.38   42.50
   1  -7  -3  152.18   39.30
   1  -7  -3  171.08   50.59
   1   7   3   58.69   40.00
   1   7   3  210.78   40.70
  -1   7   5  513.45  109.59
  -1   7   5  439.86   57.49
  -1  -7  -5  542.15   83.49
  -1   7   5  511.15   95.29
  -1   7   5  525.05   88.39
  -1   7   5  428.86   57.59
  -1  -7  -5  487.65   91.59
  -1  -7  -5  624.24  118.79
   1   7   5  371.36   86.69
   1   7   5  453.85   58.39
   1  -7  -5  521.05  113.09
   1  -7  -5  422.76   86.89
   1   7   5  306.87   84.59
   1   7   5  537.75  108.79
   1  -7  -5  433.86   80.09
   1   7   5  446.06   58.59
  -1  -7  -7  361.66   90.19
  -1  -7  -7  364.66  120.89
  -1   7   7  399.16   59.79
  -1   7   7  262.17   91.29
  -1  -7  -7  351.46   79.89
  -1   7   7  642.84  117.49
  -1   7   7  461.45   94.59
   1   7   7  583.94  112.09
   1  -7  -7  436.96   99.99
   1  -7  -7  334.77  117.69
   1   7   7  431.16   69.29
   1   7   7  362.56   95.89
   1  -7  -7  473.35   87.29
  -1   7   9  139.19   81.29
  -1  -7  -9   98.19   70.39
  -1  -7  -9   78.99   57.09
  -1  -7  -9   20.70  100.09
  -1   7   9   13.40   70.69
   1   7   9  289.37  101.89
   1  -7  -9   15.50   46.70
   1   7   9   89.89   78.19
   1  -7  -9  168.28   78.39
   1   7   9  140.29   82.49
   1  -7  -9  106.99  110.59
  -1  -7 -11   53.39  139.69
  -1  -7 -11  131.09  105.39
  -1   7  11   69.69  102.49
  -1   7  11  128.19  101.69
   1  -7 -11  -35.40   83.09
   1  -7 -11  -86.49  121.29
   1   7  11  111.99  112.69
   1   7  11  233.98  117.19
  -3  -7  11  -41.40   78.29
  -3   7 -11   29.30   96.59
  -3   7 -11   96.49  152.28
  -3  -7  11   59.69   92.29
  -3   7 -11  -61.69  124.99
   3   7 -11  -17.00   76.29
   3   7 -11  -20.20  144.29
   3  -7  11   13.60  100.99
   3  -7  11  -56.99   82.29
  -3   7  -9  231.58   81.69
  -3  -7   9  108.99   88.99
  -3  -7   9  246.68   95.59
  -3   7  -9   80.69   88.59
  -3   7  -9   41.30   98.49
   3   7  -9  104.59   75.29
   3  -7   9  244.38   84.09
   3  -7   9  293.87   78.59
   3  -7   9  227.98   96.19
   3   7  -9  149.99  119.69
  -3  -7   7  431.86  102.19
  -3   7  -7  401.66  129.49
  -3  -7   7  420.16  102.69
  -3   7  -7  529.35   95.29
  -3   7  -7  171.68   90.39
  -3   7  -7  415.06   61.39
  -3  -7   7  223.58   71.79
   3  -7   7  410.06   98.19
   3   7  -7  436.66   78.29
   3  -7   7  442.66  101.39
   3   7  -7  424.66   91.89
   3   7  -7  414.56  129.49
   3  -7   7  328.47   84.29
   3   7  -7  435.56   62.69
  -3   7  -5  938.91  213.18
  -3   7  -5 1492.75  179.48
  -3   7  -5 1293.87  172.58
  -3  -7   5 1501.95  210.08
  -3  -7   5 1282.27  184.48
  -3  -7   5 1451.55  194.78
  -3   7  -5 1372.66  211.88
  -3   7  -5 1526.75  188.28
   3  -7   5 1291.57  207.88
   3   7  -5 1375.06  182.08
   3   7  -5 1428.76  191.08
   3   7  -5 1621.14  179.98
   3  -7   5 1452.65  189.98
   3   7  -5 1191.68  222.38
   3  -7   5 1483.85  195.68
  -3   7  -3 3602.14  461.95
  -3  -7   3 3605.04  448.86
  -3   7  -3 3695.43  444.26
  -3   7  -3 3786.72  437.76
  -3   7  -3 3756.62  441.96
  -3  -7   3 3534.95  450.35
  -3   7  -3 3593.54  444.16
  -3  -7   3 3198.58  446.96
  -3  -7   3 3699.03  450.85
  -3   7  -3 3720.43  464.45
   3   7  -3 3587.44  445.46
   3   7  -3 3522.05  447.06
   3  -7   3 4280.57  451.95
   3   7  -3 3670.73  448.06
   3  -7   3 3192.78  450.65
   3  -7   3 3423.86  449.86
   3  -7   3 3334.17  443.06
  -3   7  -1  974.30  132.89
  -3   7  -1  935.51  136.89
  -3  -7   1  941.31  134.29
  -3  -7   1 1122.79  132.19
  -3   7  -1 1171.18  123.59
  -3   7  -1  934.71  128.19
  -3  -7   1 1112.79  134.69
  -3   7  -1  894.81  133.19
  -3   7  -1  976.10  141.79
  -3  -7   1 1149.19  132.79
  -3   7  -1  789.72  133.29
  -3  -7   1 1064.79  134.89
   3  -7   1 1128.09  135.39
   3  -7   1 1148.19  138.69
   3   7  -1  875.61  132.09
   3   7  -1 1062.19  131.79
   3   7  -1 1132.09  133.89
   3   7  -1  939.31  135.99
   3  -7   1 1059.59  126.39
   3   7  -1  955.90  132.49
   3   7  -1  887.31  130.29
   3  -7   1  863.01  138.89
   3  -7   1 1017.20  134.49
   3  -7   1 1097.19  129.39
   3   7  -1  804.12  131.59
  -3   7   1 1166.28  132.79
  -3  -7  -1 1194.58  140.49
  -3  -7  -1 1075.19  134.59
  -3   7   1  908.11  135.09
  -3   7   1 1142.59  129.39
  -3   7   1  993.10  131.09
  -3  -7  -1  998.40  128.19
  -3   7   1 1032.60  141.39
  -3   7   1 1101.69  129.99
  -3  -7  -1 1078.49  135.59
  -3  -7  -1  781.82  133.29
   3  -7  -1 1144.19  130.09
   3  -7  -1  912.81  128.39
   3  -7  -1  923.41  125.19
   3  -7  -1  911.71  137.49
   3  -7  -1  861.51  134.09
   3   7   1  959.50  132.29
   3   7   1 1167.48  134.39
   3   7   1 1027.30  135.49
   3   7   1  871.11  135.69
   3  -7  -1 1131.49  134.49
  -3   7   3 3269.77  420.56
  -3   7   3 3650.73  417.56
  -3  -7  -3 3942.51  436.46
  -3  -7  -3 3758.72  427.36
  -3   7   3 3562.84  431.16
  -3  -7  -3 3208.28  421.96
   3   7   3 3242.38  417.56
   3  -7  -3 3243.08  423.86
   3   7   3 3111.39  422.76
   3   7   3 3474.25  430.56
   3   7   3 3382.56  432.76
   3  -7  -3 3530.75  424.46
   3  -7  -3 3731.63  420.46
   3   7   3 2804.42  426.56
   3  -7  -3 3161.78  420.36
   3   7   3 3370.56  421.76
  -3  -7  -5 1434.86  189.58
  -3  -7  -5 1391.56  182.48
  -3   7   5 1320.17  168.88
  -3  -7  -5 1496.25  209.28
  -3   7   5 1375.96  196.08
  -3   7   5 1349.56  182.28
  -3   7   5 1350.06  190.18
   3   7   5 1443.46  200.78
   3  -7  -5 1463.55  207.38
   3   7   5 1426.96  170.68
   3   7   5 1289.37  207.18
   3  -7  -5 1479.25  189.28
   3  -7  -5 1263.27  181.28
   3   7   5 1321.97  188.58
   3  -7  -5 1156.18  182.58
  -3   7   7  257.37   89.19
  -3  -7  -7  207.48   83.29
  -3   7   7  450.25   91.39
  -3   7   7  447.26  106.49
  -3  -7  -7  330.57   75.59
  -3  -7  -7  662.63  144.79
   3  -7  -7  414.36  124.59
   3   7   7  452.45  106.79
   3  -7  -7  467.55   99.19
   3   7   7  405.66   97.39
   3  -7  -7  446.66   87.09
  -3   7   9   49.99   77.79
  -3   7   9   85.09   80.89
  -3  -7  -9   63.49   68.69
  -3  -7  -9  -18.60   95.19
  -3  -7  -9  256.37   68.99
   3  -7  -9   68.39  101.79
   3  -7  -9  117.09   73.99
   3   7   9  249.18   99.99
   3   7   9  127.99   89.69
   3   7   9  292.87   92.89
   3  -7  -9  177.78   72.19
  -3   7  11  -25.50   93.69
  -3  -7 -11  -45.80  123.99
  -3  -7 -11  154.28  101.99
  -3   7  11  108.49  104.79
   3  -7 -11    6.80  135.29
   3   7  11   20.40  102.59
   3   7  11  309.27  126.89
   3  -7 -11   35.30   91.39
  -5   7 -11   40.10  146.79
  -5  -7  11  128.19  107.89
  -5  -7  11   53.89  108.69
  -5   7 -11   75.59   88.89
  -5   7 -11  -74.19  132.39
   5   7 -11  311.77  115.89
   5  -7  11   19.60   92.29
   5   7 -11   29.10  135.89
   5  -7  11   52.69  100.29
  -5  -7   9  312.47  101.49
  -5   7  -9  203.38  119.49
  -5   7  -9  392.06  150.38
  -5   7  -9  164.48   87.79
  -5  -7   9  242.78   96.29
   5  -7   9  120.69   89.19
   5   7  -9  446.06   83.99
   5  -7   9  195.68   78.89
   5  -7   9   92.39   82.19
   5   7  -9  227.28  129.69
   5   7  -9  281.87   91.29
  -5   7  -7    0.30   70.29
  -5  -7   7   38.60   45.40
  -5  -7   7    0.80   31.50
  -5  -7   7  109.09   64.79
  -5   7  -7   70.29   48.20
  -5   7  -7   10.10   77.69
   5   7  -7    1.90   45.70
   5  -7   7   58.79   51.49
   5   7  -7   56.29   27.10
   5   7  -7   15.50   38.80
   5  -7   7  -14.30   51.19
   5   7  -7    9.10   71.39
   5  -7   7    2.80   38.20
  -5   7  -5  195.68   82.49
  -5   7  -5  224.08   87.89
  -5   7  -5  272.37   52.19
  -5  -7   5  314.57   60.09
  -5  -7   5  239.08   68.69
  -5   7  -5  207.48   48.90
  -5   7  -5  194.88   53.29
  -5  -7   5  179.18   62.19
   5  -7   5  229.58   68.99
   5   7  -5  229.88   63.69
   5   7  -5  311.57   94.49
   5  -7   5  238.08   68.39
   5   7  -5  242.38   49.50
   5   7  -5  205.48   53.59
   5  -7   5  215.98   59.99
  -5   7  -3 1674.53  202.78
  -5  -7   3 1699.63  210.28
  -5   7  -3 1469.45  222.68
  -5  -7   3 1510.15  208.78
  -5   7  -3 1437.66  223.48
  -5  -7   3 1276.97  204.78
  -5  -7   3 1568.64  209.08
  -5   7  -3 1567.54  197.28
  -5   7  -3 1689.13  204.48
  -5  -7   3 1656.33  209.98
   5  -7   3 1702.73  211.38
   5   7  -3 1654.23  208.98
   5  -7   3 1670.73  202.18
   5   7  -3 1464.85  204.88
   5  -7   3 1924.81  212.78
   5   7  -3 1566.74  206.38
   5   7  -3 1380.46  203.58
   5  -7   3 1770.32  205.88
   5  -7   3 1724.33  212.28
  -5  -7   1  115.89   36.90
  -5   7  -1  101.99   34.80
  -5  -7   1   80.49   33.10
  -5   7  -1  194.78   48.10
  -5   7  -1  118.89   41.10
  -5  -7   1   80.89   27.90
  -5   7  -1  154.08   27.00
  -5   7  -1  168.58   47.40
  -5   7  -1  190.08   38.40
   5   7  -1  191.98   33.30
   5  -7   1  143.69   27.50
   5   7  -1  147.19   39.80
   5  -7   1   14.80   29.20
   5   7  -1  113.99   33.10
   5   7  -1  151.28   35.30
   5   7  -1  104.19   31.90
   5  -7   1   97.29   40.80
   5  -7   1  110.49   19.90
   5   7  -1   87.99   32.10
   5   7  -1  212.98   39.00
   5  -7   1  164.88   34.90
   5   7  -1  142.29   39.10
   5  -7   1  105.19   35.30
  -5  -7  -1  152.08   21.60
  -5   7   1   97.79   28.60
  -5   7   1  101.19   25.60
  -5   7   1  148.29   50.89
  -5   7   1  122.39   39.90
  -5  -7  -1  164.78   39.30
  -5  -7  -1  160.48   45.00
  -5   7   1   72.49   30.30
  -5   7   1  121.09   32.80
  -5  -7  -1  152.38   36.80
  -5  -7  -1  204.38   40.50
   5   7   1  102.19   35.20
   5  -7  -1  145.19   36.90
   5  -7  -1  132.89   31.70
   5   7   1  133.19   38.60
   5   7   1  105.79   37.50
   5   7   1  127.59   35.60
   5  -7  -1  118.79   28.50
   5  -7  -1  228.68   38.00
   5  -7  -1  145.59   26.80
   5  -7  -1  206.68   46.60
   5   7   1  140.09   42.70
   5  -7  -1  222.08   41.50
   5  -7  -1  201.08   53.29
  -5  -7  -3 1546.65  211.68
  -5   7   3 1547.15  202.08
  -5  -7  -3 1643.94  221.48
  -5   7   3 1715.13  215.78
  -5   7   3 1853.31  202.58
   5  -7  -3 1714.23  210.28
   5   7   3 1467.15  204.48
   5   7   3 1500.95  202.78
   5  -7  -3 1436.06  203.88
   5   7   3 1600.54  214.78
   5   7   3 1621.74  216.28
   5  -7  -3 1576.74  202.38
   5   7   3 1691.83  207.18
   5  -7  -3 1454.75  206.78
  -5  -7  -5  247.88   67.69
  -5   7   5  271.47   80.89
  -5   7   5  213.08   51.59
  -5   7   5  274.17   70.89
  -5   7   5  269.47   45.00
  -5  -7  -5  258.67   81.59
   5  -7  -5  297.47   70.69
   5   7   5  291.67   48.00
   5  -7  -5  222.18   60.49
   5   7   5  350.86   71.99
   5  -7  -5  283.07   53.79
   5   7   5  237.28   78.39
  -5   7   7  -15.40   46.20
  -5   7   7  113.29   67.99
  -5  -7  -7  -46.50   41.10
  -5  -7  -7   33.30   74.89
   5   7   7   33.30   51.49
   5  -7  -7   82.89   54.39
   5  -7  -7   -3.90   71.09
   5  -7  -7   50.79   45.40
   5   7   7   23.30   62.89
  -5  -7  -9  247.58  114.59
  -5  -7  -9  355.66  100.39
  -5   7   9  109.39   87.59
  -5   7   9  185.48   87.09
   5   7   9  247.38  101.99
   5  -7  -9  321.07   83.19
   5   7   9  253.27  107.19
   5  -7  -9  244.38   78.79
   5  -7  -9  242.78  123.99
   5   7   9  231.78   97.49
  -5  -7 -11   43.30  131.19
  -5   7  11    8.50   95.89
  -5  -7 -11   84.49   95.29
  -5   7  11  120.09  110.79
   5  -7 -11   -0.70   88.89
   5  -7 -11   52.29  134.19
   5   7  11   39.70   97.89
   5   7  11  -36.70  100.19
  -7   7 -11 -130.79  135.49
  -7   7 -11   10.80   81.09
  -7  -7  11  153.98  110.69
  -7  -7  11  -19.00  108.69
   7   7 -11   -6.50   90.59
   7   7 -11 -145.79  125.89
   7  -7  11   41.40  103.09
   7  -7  11  118.69  113.29
  -7   7  -9   69.09  110.39
  -7   7  -9  189.88   78.29
  -7   7  -9  195.18  129.99
  -7  -7   9  370.36  111.09
  -7  -7   9  264.17   94.19
   7  -7   9  129.39   90.19
   7  -7   9  229.88   92.99
   7  -7   9  400.56   92.39
   7   7  -9  317.77   98.29
   7   7  -9   36.50  101.19
   7   7  -9  193.58   69.09
  -7  -7   7  636.84  108.69
  -7  -7   7  656.43  128.29
  -7   7  -7  547.15  153.58
  -7   7  -7  531.85  152.98
  -7   7  -7  734.13  122.59
  -7  -7   7  691.03  134.79
   7   7  -7  472.65  154.38
   7  -7   7  605.64  128.69
   7   7  -7  720.33   99.69
   7  -7   7  553.94  118.19
   7  -7   7  554.14  127.49
   7   7  -7  690.43  118.89
   7   7  -7  710.43  131.09
  -7  -7   5  722.33  116.69
  -7   7  -5  517.85   96.19
  -7  -7   5  680.83  111.59
  -7  -7   5  548.35  106.59
  -7   7  -5  551.34   86.99
  -7   7  -5  625.24  143.89
  -7  -7   5  617.94   99.69
  -7   7  -5  414.86  127.69
   7   7  -5  581.44  108.39
   7   7  -5  681.43  104.19
   7  -7   5  606.84  118.09
   7  -7   5  514.85  103.49
   7   7  -5  606.94   93.99
   7  -7   5  663.33  111.99
  -7   7  -3 3107.29  416.96
  -7   7  -3 3164.58  390.76
  -7  -7   3 2838.72  397.26
  -7  -7   3 2792.02  395.46
  -7  -7   3 3210.48  395.66
  -7   7  -3 3257.67  415.36
  -7  -7   3 3168.98  399.36
  -7   7  -3 3322.47  383.36
   7   7  -3 3401.06  395.86
   7  -7   3 2803.62  398.76
   7   7  -3 3360.56  396.26
   7  -7   3 3207.08  399.96
   7  -7   3 3142.09  397.46
   7   7  -3 3269.77  397.26
   7  -7   3 3071.19  394.46
   7  -7   3 3142.09  390.66
  -7  -7   1  670.83   99.09
  -7   7  -1  731.93   95.99
  -7  -7   1  629.04   92.19
  -7   7  -1  355.46   92.89
  -7   7  -1  624.44   85.49
  -7   7  -1  600.64  112.59
  -7  -7   1  624.84   85.79
  -7   7  -1  625.74  114.39
  -7  -7   1  635.44   98.29
  -7   7  -1  690.93   90.29
   7   7  -1  679.63  100.09
   7  -7   1  592.64   85.19
   7   7  -1  771.22   98.59
   7  -7   1  714.73  116.69
   7  -7   1  648.24   90.79
   7  -7   1  606.04   82.29
   7   7  -1  664.03   85.89
   7  -7   1  653.23   99.09
   7   7  -1  735.83  104.19
   7   7  -1  664.33   85.19
  -7   7   1  584.34   83.49
  -7  -7  -1  701.33   98.99
  -7   7   1  817.22  104.29
  -7  -7  -1  623.34   96.39
  -7   7   1  552.14   82.29
  -7   7   1  637.14  113.39
  -7  -7  -1  849.91  118.89
  -7  -7  -1  536.55   78.99
  -7   7   1  717.03  102.99
  -7  -7  -1  611.54   87.79
   7   7   1  459.65  100.59
   7   7   1  540.55   93.49
   7  -7  -1  747.53  101.69
   7  -7  -1  705.03   90.69
   7  -7  -1  712.03   99.09
   7   7   1  550.24   93.89
   7  -7  -1  681.93   85.99
   7   7   1  729.83  113.19
   7  -7  -1  679.73   83.99
   7  -7  -1  760.22   98.59
   7   7   1  611.04   87.99
  -7   7   3 3042.20  388.76
  -7  -7  -3 2911.91  402.06
  -7  -7  -3 3523.25  420.46
  -7   7   3 3093.19  394.66
  -7   7   3 2927.11  402.66
   7  -7  -3 3066.69  394.76
   7  -7  -3 3534.65  402.26
   7   7   3 3266.37  395.06
   7  -7  -3 3650.43  402.56
   7   7   3 3166.98  395.76
   7   7   3 2983.60  403.56
   7  -7  -3 3230.18  387.26
  -7   7   5  647.84   92.19
  -7   7   5  659.33  126.69
  -7   7   5  662.13   84.99
  -7  -7  -5  474.05  106.99
  -7   7   5  502.05  112.29
  -7  -7  -5  567.04  133.59
   7  -7  -5  667.03  114.19
   7   7   5  693.33  112.59
   7   7   5  574.44   92.59
   7   7   5  712.13  134.09
   7  -7  -5  599.04  108.29
   7  -7  -5  610.44   91.49
  -7  -7  -7  671.73  164.58
  -7  -7  -7  494.25  115.59
  -7   7   7  750.82  131.39
  -7   7   7  805.52  139.49
   7  -7  -7  452.55  140.29
   7  -7  -7  678.63  129.49
   7   7   7  631.04  125.49
   7   7   7  465.55  131.09
   7  -7  -7  841.22  128.69
   7   7   7  628.34   98.39
  -7   7   9  440.56  124.29
  -7   7   9  405.46  113.09
  -7  -7  -9  199.18   81.29
  -7  -7  -9  157.88  112.89
   7   7   9  338.17  114.09
   7  -7  -9  359.76   99.99
   7  -7  -9  198.08   77.29
   7   7   9  321.57  100.49
   7  -7  -9  134.79  112.59
   7   7   9  159.48   97.89
  -7   7  11   43.60  102.89
  -7  -7 -11  -19.70   87.59
  -7   7  11  -13.50   93.69
  -7  -7 -11   20.00  131.89
   7  -7 -11   47.90   94.79
   7   7  11  193.08  109.89
   7  -7 -11   57.09  135.89
   7   7  11   12.10   97.59
  -9  -7  11  -15.90   94.99
   9  -7  11   55.99  106.49
  -9  -7   9  126.39   85.49
  -9   7  -9   17.50  102.29
  -9  -7   9  154.48   80.49
  -9   7  -9  -72.49   99.69
  -9   7  -9   24.90   64.99
   9  -7   9   80.99   67.69
   9   7  -9   35.90   65.99
   9  -7   9   11.50   72.29
   9  -7   9    0.40   68.09
   9   7  -9  185.28   68.49
   9   7  -9  -27.20   90.59
  -9   7  -7  236.18   66.29
  -9  -7   7  -14.30   46.10
  -9   7  -7  134.19   93.39
  -9   7  -7  172.58  103.69
  -9  -7   7  112.59   67.49
   9   7  -7  170.18   98.89
   9   7  -7   92.09   53.39
   9  -7   7   88.39   66.09
   9   7  -7  207.48   48.40
   9  -7   7  153.68   78.19
   9  -7   7  190.48   68.99
   9   7  -7  161.18   63.39
  -9   7  -5   84.69   36.10
  -9   7  -5  103.99   65.79
  -9  -7   5   10.40   40.00
  -9  -7   5  -14.50   35.60
  -9   7  -5   41.90   72.49
  -9  -7   5    3.00   30.70
   9   7  -5  -16.50   33.80
   9  -7   5  130.09   51.09
   9  -7   5   84.79   56.69
   9   7  -5   47.40   31.60
   9  -7   5  119.79   50.99
   9   7  -5   80.19   40.40
   9  -7   5  121.89   41.30
  -9  -7   3  479.05   94.59
  -9  -7   3  788.82  101.99
  -9  -7   3  624.54   94.49
  -9  -7   3  559.64   99.09
  -9   7  -3  636.64  128.79
  -9   7  -3  639.34  124.69
  -9   7  -3  544.85   85.29
   9  -7   3  594.24   85.59
   9  -7   3  471.25   70.09
   9  -7   3  700.13   98.39
   9   7  -3  468.85   90.49
   9   7  -3  477.95   92.89
   9   7  -3  691.33  102.19
   9   7  -3  617.54   94.09
   9  -7   3  614.24  104.19
  -9  -7   1 1989.30  264.77
  -9   7  -1 1890.31  277.37
  -9   7  -1 1937.31  273.67
  -9  -7   1 2229.68  256.87
  -9  -7   1 2195.48  265.47
  -9   7  -1 2178.88  258.57
  -9   7  -1 2265.07  261.97
  -9   7  -1 2333.57  266.87
  -9  -7   1 2031.30  263.67
   9   7  -1 2142.99  264.47
   9  -7   1 1943.31  260.47
   9   7  -1 1872.71  255.47
   9  -7   1 2207.08  258.67
   9   7  -1 2131.39  260.27
   9   7  -1 2000.80  266.07
   9   7  -1 2036.10  254.17
   9   7  -1 2426.66  266.27
   9  -7   1 1873.01  251.97
   9  -7   1 1974.60  264.17
   9  -7   1 1913.01  255.27
  -9  -7  -1 1970.60  261.57
  -9   7   1 1908.81  275.47
  -9  -7  -1 1833.42  254.07
  -9   7   1 2103.49  253.57
  -9  -7  -1 1941.91  257.97
  -9   7   1 2059.99  257.27
  -9  -7  -1 2137.99  277.17
  -9   7   1 2070.29  259.47
  -9   7   1 2153.28  262.47
   9   7   1 2293.57  254.57
   9  -7  -1 2168.08  257.27
   9  -7  -1 1585.34  259.07
   9   7   1 1968.30  262.77
   9  -7  -1 2270.17  262.07
   9   7   1 2141.79  272.27
   9   7   1 2141.29  258.57
   9  -7  -1 2224.28  263.57
   9  -7  -1 1958.10  258.27
  -9   7   3  531.55   70.49
  -9  -7  -3  566.24  122.89
  -9  -7  -3  411.36   88.69
  -9   7   3  552.64   89.89
  -9  -7  -3  581.34  102.49
  -9  -7  -3  678.03  101.69
  -9   7   3  646.44  105.89
  -9   7   3  493.85  116.89
   9   7   3  493.55   88.29
   9  -7  -3  540.55   93.89
   9   7   3  531.85   83.09
   9   7   3  666.23  120.49
   9  -7  -3  658.83   98.29
   9  -7  -3  561.64   90.59
  -9   7   5  100.69   57.69
  -9   7   5  137.99   58.19
  -9  -7  -5   12.60   57.39
  -9   7   5   80.99   41.80
  -9  -7  -5   -4.70   57.89
  -9  -7  -5  -16.30   38.10
   9  -7  -5   95.19   33.40
   9  -7  -5  119.59   49.50
   9  -7  -5   29.90   40.90
   9   7   5  115.19   66.89
   9   7   5   54.09   30.50
   9   7   5  105.39   45.60
  -9  -7  -7  174.38   72.19
  -9  -7  -7  168.18   92.99
  -9  -7  -7   31.20   78.09
  -9   7   7  226.18   70.79
  -9   7   7  203.68   79.09
   9  -7  -7  154.88   67.19
   9  -7  -7  160.58   63.99
   9   7   7  124.09   38.30
   9   7   7  100.09   63.59
   9   7   7  163.78   87.09
  -9  -7  -9  104.49  115.79
  -9  -7  -9   10.10  128.49
  -9  -7  -9  -80.59   53.69
  -9   7   9   76.29   61.29
  -9   7   9   77.39   71.29
   9   7   9  193.98  101.69
   9  -7  -9   -8.20   44.10
   9  -7  -9  131.59   64.49
   9   7   9  -62.99   69.69
   9  -7  -9   80.79  103.39
   9   7   9   47.70   82.09
  -9   7  11   -4.40   97.99
   9  -7 -11  176.98  102.99
   9   7  11   48.20  107.79
 -11   7  -9   67.79  125.09
 -11   7  -9  171.98   79.89
 -11  -7   9   68.49   71.79
 -11  -7   9   97.69   80.99
 -11   7  -9  -72.29  110.99
  11  -7   9  165.78   84.79
  11   7  -9  155.98  127.49
  11  -7   9   62.19   72.09
  11   7  -9   11.20   67.39
  11   7  -9   81.39   63.09
  11  -7   9  148.39   90.09
 -11   7  -7  521.65  164.08
 -11  -7   7  916.51  144.29
 -11   7  -7  429.66  159.48
 -11  -7   7  702.73  123.09
 -11   7  -7  377.36  104.69
  11  -7   7  531.45  118.69
  11  -7   7  697.03  127.39
  11   7  -7  724.83  121.39
  11  -7   7  572.04  132.09
  11   7  -7  596.14   98.19
  11   7  -7  452.05  117.29
  11   7  -7  567.04  102.19
 -11   7  -5  243.68  111.69
 -11  -7   5  419.86   87.49
 -11   7  -5  385.96  106.09
 -11  -7   5  308.37   74.29
 -11   7  -5  413.06   76.19
 -11  -7   5  320.17   82.59
  11   7  -5  321.47   83.29
  11   7  -5  406.86   72.39
  11   7  -5  350.46   80.39
  11  -7   5  333.07   81.99
  11   7  -5  454.75   78.59
  11  -7   5  259.67   76.39
  11  -7   5  406.06   96.29
  11  -7   5  260.97   69.49
 -11  -7   3  414.36   83.89
 -11   7  -3  370.26   94.59
 -11   7  -3  463.05   70.29
 -11  -7   3  351.46   70.79
 -11   7  -3  381.96  109.19
 -11  -7   3  285.67   74.89
  11   7  -3  261.57   73.29
  11  -7   3  485.45   83.29
  11  -7   3  342.77   66.19
  11   7  -3  545.25   77.49
  11  -7   3  432.86   85.39
  11   7  -3  386.66   76.19
  11  -7   3  383.06   56.39
  11   7  -3  415.76   76.09
 -11   7  -1   76.79   32.00
 -11   7  -1  138.09   48.50
 -11  -7   1  100.99   26.90
 -11   7  -1  271.97   85.69
 -11   7  -1  370.26   95.09
 -11  -7   1   35.90   37.90
 -11   7  -1   98.09   36.00
 -11  -7   1  119.49   42.30
  11   7  -1   38.10   39.50
  11  -7   1  153.88   37.10
  11  -7   1  121.49   24.90
  11  -7   1  158.38   47.80
  11   7  -1  125.89   21.90
  11   7  -1  102.09   46.10
  11  -7   1  122.69   37.80
  11  -7   1   32.60   26.90
  11   7  -1   77.19   41.10
 -11   7   1  105.49   33.70
 -11  -7  -1  119.99   40.90
 -11   7   1    5.60   66.79
 -11   7   1  186.08   42.90
 -11   7   1  111.89   24.80
 -11   7   1   91.39   36.20
 -11  -7  -1  102.59   34.60
 -11  -7  -1   94.59   72.59
  11   7   1  157.38   45.20
  11  -7  -1   86.89   37.50
  11   7   1  127.59   57.39
  11   7   1  128.99   34.70
  11   7   1  152.88   36.80
  11  -7  -1   85.59   41.40
  11  -7  -1  154.88   42.30
 -11  -7  -3  499.85   78.69
 -11  -7  -3  593.34   86.59
 -11   7   3  467.05   86.99
 -11   7   3  400.96   49.70
 -11  -7  -3  286.67   95.09
 -11  -7  -3  466.85   85.49
 -11   7   3  322.67   48.80
 -11   7   3  391.66   72.39
 -11   7   3  569.04  121.19
  11   7   3  337.87   94.69
  11   7   3  306.37   71.09
  11  -7  -3  393.76   79.09
  11   7   3  371.46   60.59
  11  -7  -3  374.06   73.79
  11  -7  -3  335.37   73.39
 -11  -7  -5  367.76   91.39
 -11   7   5  382.26   93.29
 -11   7   5  341.87   71.19
 -11  -7  -5  441.76   98.19
 -11   7   5  475.85   98.69
 -11  -7  -5  188.08   99.29
  11   7   5  262.17   97.89
  11  -7  -5  433.06   84.49
  11  -7  -5  335.37   84.79
  11  -7  -5  395.96   72.99
  11   7   5  383.56   74.59
  11   7   5  470.55   80.19
 -11  -7  -7  240.88  127.69
 -11  -7  -7  487.75  154.78
 -11   7   7  477.25  123.59
 -11  -7  -7  524.25  119.79
 -11   7   7  774.12  117.99
  11   7   7  559.24  146.49
  11   7   7  518.05  112.79
  11  -7  -7  636.44  126.59
  11   7   7  558.04   92.29
  11  -7  -7  579.24  111.99
 -11  -7  -9  156.08  120.79
 -11  -7  -9   -7.40   67.59
 -11   7   9   63.69   80.19
 -11   7   9  175.88   78.39
 -11  -7  -9   39.80  115.09
  11  -7  -9   58.89   81.29
  11   7   9  111.99   84.19
  11   7   9   89.69   85.69
  11  -7  -9  156.88   73.49
  11   7   9   64.89   91.79
  11  -7  -9   90.49   75.19
 -13   7  -9 -118.69  111.09
 -13   7  -9   58.39  111.59
 -13  -7   9   -9.10   50.89
 -13  -7   9  -63.89   65.59
 -13   7  -9   11.10   68.39
  13   7  -9   54.19   63.19
  13  -7   9   89.79   83.09
  13   7  -9  -21.90   99.09
  13  -7   9   41.50   76.69
  13  -7   9  100.99   73.49
  13   7  -9  -74.29   57.99
 -13   7  -7   90.59   69.19
 -13  -7   7  197.38   77.79
 -13  -7   7  275.57   77.09
 -13   7  -7  226.28  119.49
 -13   7  -7   80.19   96.99
  13  -7   7  152.48   77.09
  13  -7   7  290.87   73.29
  13   7  -7  279.07   88.99
  13  -7   7  213.18   89.79
  13  -7   7  253.27   82.79
  13   7  -7  296.67   79.79
  13   7  -7  221.78   59.79
 -13   7  -5  256.67   71.49
 -13  -7   5  485.05   80.19
 -13  -7   5  345.57   88.59
 -13   7  -5  203.68  107.69
 -13   7  -5  271.47  111.09
 -13  -7   5  498.05   93.39
 -13   7  -5  320.47   44.10
  13  -7   5  361.16   95.69
  13   7  -5  354.36   70.79
  13   7  -5  443.66   83.19
  13   7  -5  506.75   99.69
  13   7  -5  389.66   88.09
  13  -7   5  377.96   79.09
 -13  -7   3   70.39   39.50
 -13  -7   3  153.58   50.09
 -13   7  -3  119.19   77.59
 -13  -7   3  156.08   57.59
 -13   7  -3  199.38   76.09
  13  -7   3  191.18   34.80
  13   7  -3  196.78   55.79
  13   7  -3  253.17   55.69
  13   7  -3  126.69   39.90
  13  -7   3  235.98   58.49
  13   7  -3  108.59   51.09
  13   7  -3  187.38   45.80
  13  -7   3  198.58   58.29
 -13   7  -1 1244.58  191.28
 -13  -7   1 1055.99  125.79
 -13   7  -1 1115.79  178.78
 -13   7  -1 1065.49  137.49
 -13  -7   1 1155.48  154.08
 -13  -7   1 1028.30  151.78
  13  -7   1  943.71  149.79
  13   7  -1  758.12  136.19
  13   7  -1  856.51  146.79
  13   7  -1  723.23  144.19
  13  -7   1  968.70  130.29
  13  -7   1 1042.20  132.69
  13   7  -1  861.51  147.49
[truncated: 989,853 more chars]
