# Supplementary material for: Ferroelectricity and Piezoelectric Energy Harvesting of Hybrid A2BX4-Type Halogenocuprates Stabilized by Phosphonium Cations
Source: ACS Mater Au. 2021 Nov 8;2(2):124–31. doi: 10.1021/acsmaterialsau.1c00046 (PMC9888644; doi:10.1021/acsmaterialsau.1c00046)
Supplement: Supplementary file 3 — mg1c00046_si_003.cif [file mg1c00046_si_003.cif]

 
data_TRY5_a_a
 
_audit_creation_method            'SHELXL-2014/7'
_shelx_SHELXL_version_number      '2014/7'
_chemical_name_systematic         ?
_chemical_name_common             ?
_chemical_melting_point           ?
_chemical_formula_moiety          ?
_chemical_formula_sum
 'C38 H36 Br4 Cu P2' 
_chemical_formula_weight          937.79

loop_
 _atom_type_symbol
 _atom_type_description
 _atom_type_scat_dispersion_real
 _atom_type_scat_dispersion_imag
 _atom_type_scat_source
 'C'  'C'   0.0033   0.0016
 'International Tables Vol C Tables 4.2.6.8 and 6.1.1.4'
 'H'  'H'   0.0000   0.0000
 'International Tables Vol C Tables 4.2.6.8 and 6.1.1.4'
 'P'  'P'   0.1023   0.0942
 'International Tables Vol C Tables 4.2.6.8 and 6.1.1.4'
 'Br'  'Br'  -0.2901   2.4595
 'International Tables Vol C Tables 4.2.6.8 and 6.1.1.4'
 'Cu'  'Cu'   0.3201   1.2651
 'International Tables Vol C Tables 4.2.6.8 and 6.1.1.4'
 
_space_group_crystal_system       monoclinic
_space_group_IT_number            9
_space_group_name_H-M_alt         'C c'
_space_group_name_Hall            'C -2yc'
 
_shelx_space_group_comment
;
The symmetry employed for this shelxl refinement is uniquely defined
by the following loop, which should always be used as a source of
symmetry information in preference to the above space-group names.
They are only intended as comments.
;
 
loop_
 _space_group_symop_operation_xyz
 'x, y, z'
 'x, -y, z+1/2'
 'x+1/2, y+1/2, z'
 'x+1/2, -y+1/2, z+1/2'
 
_cell_length_a                    11.910(2)
_cell_length_b                    14.889(3)
_cell_length_c                    20.904(4)
_cell_angle_alpha                 90.00(3)
_cell_angle_beta                  92.73(3)
_cell_angle_gamma                 90.00(3)
_cell_volume                      3702.5(12)
_cell_formula_units_Z             4
_cell_measurement_temperature     100(2)
_cell_measurement_reflns_used     9316
_cell_measurement_theta_min       1.951
_cell_measurement_theta_max       28.567
 
_exptl_crystal_description        plate
_exptl_crystal_colour             violet
_exptl_crystal_density_meas       1.682
_exptl_crystal_density_method     ?
_exptl_crystal_density_diffrn     1.682          
_exptl_crystal_F_000              1852
_exptl_transmission_factor_min    0.835
_exptl_transmission_factor_max    0.904
_exptl_crystal_size_max           0.04
_exptl_crystal_size_mid           0.03
_exptl_crystal_size_min           0.02
_exptl_absorpt_coefficient_mu     5.019
_shelx_estimated_absorpt_T_min    ?
_shelx_estimated_absorpt_T_max    ?
_exptl_absorpt_correction_type    'multi-scan'
_exptl_absorpt_correction_T_min   ?
_exptl_absorpt_correction_T_max   ?
_exptl_absorpt_process_details    'SADABS'
_exptl_absorpt_special_details    ?
_diffrn_ambient_temperature       100(2)
_diffrn_radiation_wavelength      0.71073
_diffrn_radiation_type            MoK\a
_diffrn_source                    ?
_diffrn_measurement_device_type   'Bruker APEX-II CCD'
_diffrn_measurement_method        '\f and \w scans'
_diffrn_detector_area_resol_mean  ?
_diffrn_reflns_number             53308
_diffrn_reflns_av_unetI/netI      0.0824
_diffrn_reflns_av_R_equivalents   0.1025
_diffrn_reflns_limit_h_min        -15
_diffrn_reflns_limit_h_max        15
_diffrn_reflns_limit_k_min        -19
_diffrn_reflns_limit_k_max        19
_diffrn_reflns_limit_l_min        -27
_diffrn_reflns_limit_l_max        28
_diffrn_reflns_theta_min          1.951
_diffrn_reflns_theta_max          28.567
_diffrn_reflns_theta_full         25.242
_diffrn_measured_fraction_theta_max   0.991
_diffrn_measured_fraction_theta_full  1.000
_diffrn_reflns_Laue_measured_fraction_max    0.991
_diffrn_reflns_Laue_measured_fraction_full   1.000
_diffrn_reflns_point_group_measured_fraction_max   0.989
_diffrn_reflns_point_group_measured_fraction_full  1.000
_reflns_number_total              9316
_reflns_number_gt                 7838
_reflns_threshold_expression      'I > 2\s(I)'
_reflns_Friedel_coverage          0.994
_reflns_Friedel_fraction_max      0.987
_reflns_Friedel_fraction_full     1.000
 
_reflns_special_details
;
 Reflections were merged by SHELXL according to the crystal
 class for the calculation of statistics and refinement.
 
 _reflns_Friedel_fraction is defined as the number of unique
 Friedel pairs measured divided by the number that would be
 possible theoretically, ignoring centric projections and
 systematic absences.
;
 
_computing_data_collection        'Bruker APEX2'
_computing_cell_refinement        'Bruker SAINT'
_computing_data_reduction         'Bruker SAINT'
_computing_structure_solution     'SHELXS-97 (Sheldrick 2008)'
_computing_structure_refinement 'SHELXL-2014/7 (Sheldrick, 2014)'
_computing_molecular_graphics     'Bruker SHELXTL'
_computing_publication_material   'Bruker SHELXTL'
_refine_special_details           ?
_refine_ls_structure_factor_coef  Fsqd
_refine_ls_matrix_type            full
_refine_ls_weighting_scheme       calc
_refine_ls_weighting_details
'w=1/[\s^2^(Fo^2^)+(0.0174P)^2^] where P=(Fo^2^+2Fc^2^)/3'
_atom_sites_solution_primary      ?
_atom_sites_solution_secondary    ?
_atom_sites_solution_hydrogens    geom
_refine_ls_hydrogen_treatment     constr
_refine_ls_extinction_method      none
_refine_ls_extinction_coef        .
_refine_ls_abs_structure_details
;
 Flack x determined using 3306 quotients [(I+)-(I-)]/[(I+)+(I-)]
 (Parsons, Flack and Wagner, Acta Cryst. B69 (2013) 249-259).
;
_refine_ls_abs_structure_Flack    0.021(7)
_chemical_absolute_configuration  ?
_refine_ls_number_reflns          9316
_refine_ls_number_parameters      406
_refine_ls_number_restraints      2
_refine_ls_R_factor_all           0.0554
_refine_ls_R_factor_gt            0.0392
_refine_ls_wR_factor_ref          0.0837
_refine_ls_wR_factor_gt           0.0775
_refine_ls_goodness_of_fit_ref    0.994
_refine_ls_restrained_S_all       0.994
_refine_ls_shift/su_max           0.001
_refine_ls_shift/su_mean          0.000
 
loop_
 _atom_site_label
 _atom_site_type_symbol
 _atom_site_fract_x
 _atom_site_fract_y
 _atom_site_fract_z
 _atom_site_U_iso_or_equiv
 _atom_site_adp_type
 _atom_site_occupancy
 _atom_site_site_symmetry_order  
 _atom_site_calc_flag
 _atom_site_refinement_flags_posn
 _atom_site_refinement_flags_adp
 _atom_site_refinement_flags_occupancy
 _atom_site_disorder_assembly
 _atom_site_disorder_group
Cu1 Cu 0.81818(6) 0.32391(5) 0.56787(4) 0.01715(18) Uani 1 1 d . . . . .
Br1 Br 0.88938(6) 0.29156(5) 0.46441(4) 0.02563(17) Uani 1 1 d . . . . .
Br2 Br 0.88670(5) 0.19700(4) 0.62601(4) 0.02527(18) Uani 1 1 d . . . . .
Br3 Br 0.87068(5) 0.43309(5) 0.64495(3) 0.02128(16) Uani 1 1 d . . . . .
Br4 Br 0.64096(5) 0.38842(5) 0.53573(4) 0.02344(17) Uani 1 1 d . . . . .
P1 P 0.30439(13) 0.19130(11) 0.58833(9) 0.0140(3) Uani 1 1 d . . . . .
P2 P 0.37183(14) 0.49923(11) 0.36350(8) 0.0156(3) Uani 1 1 d . . . . .
C1 C 0.3873(6) 0.5399(5) 0.4430(3) 0.0244(16) Uani 1 1 d . . . . .
H1A H 0.3144 0.5384 0.4627 0.037 Uiso 1 1 calc R U . . .
H1B H 0.4409 0.5021 0.4676 0.037 Uiso 1 1 calc R U . . .
H1C H 0.4152 0.6018 0.4425 0.037 Uiso 1 1 calc R U . . .
C2 C 0.1821(5) 0.1263(5) 0.5987(3) 0.0199(15) Uani 1 1 d . . . . .
H2A H 0.1299 0.1338 0.5614 0.030 Uiso 1 1 calc R U . . .
H2B H 0.2028 0.0628 0.6031 0.030 Uiso 1 1 calc R U . . .
H2C H 0.1458 0.1462 0.6374 0.030 Uiso 1 1 calc R U . . .
C11 C 0.5041(5) 0.5021(4) 0.3279(3) 0.0161(13) Uani 1 1 d . . . . .
C12 C 0.5938(6) 0.4580(5) 0.3599(3) 0.0227(16) Uani 1 1 d . . . . .
H12 H 0.5836 0.4288 0.3996 0.027 Uiso 1 1 calc R U . . .
C13 C 0.6968(6) 0.4574(5) 0.3332(4) 0.0231(15) Uani 1 1 d . . . . .
H13 H 0.7582 0.4275 0.3547 0.028 Uiso 1 1 calc R U . . .
C14 C 0.7124(6) 0.4995(5) 0.2758(4) 0.0252(16) Uani 1 1 d . . . . .
H14 H 0.7841 0.4981 0.2578 0.030 Uiso 1 1 calc R U . . .
C15 C 0.6244(6) 0.5440(5) 0.2440(4) 0.0265(17) Uani 1 1 d . . . . .
H15 H 0.6361 0.5729 0.2044 0.032 Uiso 1 1 calc R U . . .
C16 C 0.5178(6) 0.5466(5) 0.2701(3) 0.0231(15) Uani 1 1 d . . . . .
H16 H 0.4571 0.5777 0.2490 0.028 Uiso 1 1 calc R U . . .
C21 C 0.2714(5) 0.5655(4) 0.3186(3) 0.0145(13) Uani 1 1 d . . . . .
C22 C 0.2470(5) 0.6524(4) 0.3369(3) 0.0181(14) Uani 1 1 d . . . . .
H22 H 0.2850 0.6784 0.3734 0.022 Uiso 1 1 calc R U . . .
C23 C 0.1657(6) 0.7016(5) 0.3013(4) 0.0229(16) Uani 1 1 d . . . . .
H23 H 0.1486 0.7614 0.3132 0.027 Uiso 1 1 calc R U . . .
C24 C 0.1105(5) 0.6628(5) 0.2488(3) 0.0221(15) Uani 1 1 d . . . . .
H24 H 0.0543 0.6956 0.2250 0.026 Uiso 1 1 calc R U . . .
C25 C 0.1363(6) 0.5771(5) 0.2309(3) 0.0245(16) Uani 1 1 d . . . . .
H25 H 0.0989 0.5515 0.1941 0.029 Uiso 1 1 calc R U . . .
C26 C 0.2159(5) 0.5273(5) 0.2654(3) 0.0214(15) Uani 1 1 d . . . . .
H26 H 0.2325 0.4676 0.2529 0.026 Uiso 1 1 calc R U . . .
C31 C 0.3244(5) 0.3853(4) 0.3630(3) 0.0166(14) Uani 1 1 d . . . . .
C32 C 0.3592(5) 0.3255(4) 0.3173(3) 0.0202(15) Uani 1 1 d . . . . .
H32 H 0.4123 0.3439 0.2875 0.024 Uiso 1 1 calc R U . . .
C33 C 0.3168(6) 0.2388(5) 0.3149(4) 0.0250(16) Uani 1 1 d . . . . .
H33 H 0.3384 0.1987 0.2824 0.030 Uiso 1 1 calc R U . . .
C34 C 0.2424(6) 0.2105(5) 0.3603(4) 0.0251(16) Uani 1 1 d . . . . .
H34 H 0.2159 0.1503 0.3600 0.030 Uiso 1 1 calc R U . . .
C35 C 0.2073(6) 0.2705(5) 0.4058(3) 0.0219(15) Uani 1 1 d . . . . .
H35 H 0.1546 0.2520 0.4359 0.026 Uiso 1 1 calc R U . . .
C36 C 0.2489(5) 0.3578(5) 0.4077(3) 0.0196(14) Uani 1 1 d . . . . .
H36 H 0.2257 0.3985 0.4394 0.024 Uiso 1 1 calc R U . . .
C41 C 0.3725(5) 0.1570(4) 0.5184(3) 0.0159(13) Uani 1 1 d . . . . .
C42 C 0.3593(5) 0.0694(4) 0.4952(3) 0.0175(14) Uani 1 1 d . . . . .
H42 H 0.3078 0.0294 0.5137 0.021 Uiso 1 1 calc R U . . .
C43 C 0.4224(6) 0.0417(5) 0.4447(3) 0.0219(15) Uani 1 1 d . . . . .
H43 H 0.4132 -0.0174 0.4281 0.026 Uiso 1 1 calc R U . . .
C44 C 0.4973(6) 0.0982(5) 0.4189(3) 0.0223(15) Uani 1 1 d . . . . .
H44 H 0.5406 0.0782 0.3846 0.027 Uiso 1 1 calc R U . . .
C45 C 0.5113(5) 0.1851(5) 0.4420(3) 0.0219(15) Uani 1 1 d . . . . .
H45 H 0.5644 0.2241 0.4239 0.026 Uiso 1 1 calc R U . . .
C46 C 0.4483(5) 0.2144(4) 0.4909(3) 0.0182(14) Uani 1 1 d . . . . .
H46 H 0.4564 0.2744 0.5060 0.022 Uiso 1 1 calc R U . . .
C51 C 0.2678(5) 0.3076(4) 0.5843(3) 0.0151(14) Uani 1 1 d . . . . .
C52 C 0.1594(5) 0.3345(4) 0.5652(3) 0.0172(14) Uani 1 1 d . . . . .
H52 H 0.1034 0.2906 0.5550 0.021 Uiso 1 1 calc R U . . .
C53 C 0.1331(6) 0.4248(5) 0.5609(3) 0.0226(16) Uani 1 1 d . . . . .
H53 H 0.0592 0.4430 0.5476 0.027 Uiso 1 1 calc R U . . .
C54 C 0.2154(6) 0.4890(5) 0.5763(3) 0.0229(15) Uani 1 1 d . . . . .
H54 H 0.1978 0.5512 0.5734 0.027 Uiso 1 1 calc R U . . .
C55 C 0.3233(6) 0.4618(5) 0.5958(3) 0.0224(15) Uani 1 1 d . . . . .
H55 H 0.3795 0.5053 0.6063 0.027 Uiso 1 1 calc R U . . .
C56 C 0.3489(5) 0.3720(5) 0.5999(3) 0.0197(15) Uani 1 1 d . . . . .
H56 H 0.4227 0.3538 0.6136 0.024 Uiso 1 1 calc R U . . .
C61 C 0.4021(5) 0.1800(4) 0.6548(3) 0.0157(14) Uani 1 1 d . . . . .
C62 C 0.5163(6) 0.1776(5) 0.6477(3) 0.0231(16) Uani 1 1 d . . . . .
H62 H 0.5444 0.1780 0.6059 0.028 Uiso 1 1 calc R U . . .
C63 C 0.5899(6) 0.1747(5) 0.7000(4) 0.0276(17) Uani 1 1 d . . . . .
H63 H 0.6686 0.1744 0.6945 0.033 Uiso 1 1 calc R U . . .
C64 C 0.5494(6) 0.1724(5) 0.7604(4) 0.0251(16) Uani 1 1 d . . . . .
H64 H 0.6003 0.1676 0.7966 0.030 Uiso 1 1 calc R U . . .
C65 C 0.4360(6) 0.1768(5) 0.7688(4) 0.0259(16) Uani 1 1 d . . . . .
H65 H 0.4084 0.1778 0.8107 0.031 Uiso 1 1 calc R U . . .
C66 C 0.3628(6) 0.1797(5) 0.7162(3) 0.0224(15) Uani 1 1 d . . . . .
H66 H 0.2842 0.1815 0.7219 0.027 Uiso 1 1 calc R U . . .
 
loop_
 _atom_site_aniso_label
 _atom_site_aniso_U_11
 _atom_site_aniso_U_22
 _atom_site_aniso_U_33
 _atom_site_aniso_U_23
 _atom_site_aniso_U_13
 _atom_site_aniso_U_12
Cu1 0.0162(4) 0.0145(4) 0.0206(5) -0.0011(3) -0.0003(3) -0.0010(3)
Br1 0.0346(4) 0.0218(3) 0.0204(4) -0.0070(3) 0.0016(3) -0.0039(3)
Br2 0.0230(4) 0.0156(3) 0.0375(5) 0.0054(3) 0.0040(3) 0.0018(3)
Br3 0.0201(3) 0.0220(3) 0.0214(4) -0.0062(3) -0.0022(3) 0.0021(3)
Br4 0.0136(3) 0.0221(3) 0.0340(4) 0.0017(3) -0.0053(3) -0.0041(3)
P1 0.0108(8) 0.0139(8) 0.0173(9) 0.0004(7) 0.0007(6) -0.0020(6)
P2 0.0179(8) 0.0161(8) 0.0127(9) 0.0003(7) -0.0009(7) -0.0009(7)
C1 0.034(4) 0.020(3) 0.019(4) -0.005(3) 0.003(3) -0.002(3)
C2 0.013(3) 0.023(4) 0.023(4) 0.004(3) 0.001(3) -0.005(3)
C11 0.018(3) 0.017(3) 0.014(3) 0.000(3) -0.002(3) -0.001(2)
C12 0.028(4) 0.017(3) 0.022(4) 0.000(3) -0.004(3) -0.003(3)
C13 0.017(3) 0.023(4) 0.029(4) -0.002(3) -0.007(3) -0.001(3)
C14 0.020(4) 0.022(4) 0.034(5) 0.001(3) 0.010(3) -0.002(3)
C15 0.029(4) 0.030(4) 0.021(4) 0.003(3) 0.006(3) -0.002(3)
C16 0.019(3) 0.027(4) 0.023(4) 0.002(3) 0.001(3) 0.001(3)
C21 0.011(3) 0.017(3) 0.016(3) 0.003(3) 0.004(2) 0.001(2)
C22 0.021(3) 0.016(3) 0.018(4) 0.001(3) 0.001(3) -0.003(3)
C23 0.022(4) 0.018(3) 0.028(4) 0.003(3) 0.004(3) -0.001(3)
C24 0.015(3) 0.029(4) 0.023(4) 0.009(3) 0.004(3) 0.003(3)
C25 0.022(4) 0.035(4) 0.015(4) 0.000(3) -0.006(3) 0.007(3)
C26 0.020(3) 0.024(4) 0.020(4) -0.001(3) 0.001(3) 0.005(3)
C31 0.017(3) 0.016(3) 0.016(4) 0.002(3) -0.005(3) -0.001(3)
C32 0.013(3) 0.023(3) 0.025(4) 0.001(3) 0.002(3) -0.001(3)
C33 0.021(3) 0.021(4) 0.033(5) -0.002(3) -0.001(3) 0.001(3)
C34 0.023(4) 0.020(3) 0.031(4) 0.008(3) -0.010(3) -0.010(3)
C35 0.023(4) 0.022(3) 0.021(4) 0.007(3) -0.002(3) -0.004(3)
C36 0.023(3) 0.020(3) 0.016(4) 0.002(3) 0.003(3) 0.004(3)
C41 0.016(3) 0.016(3) 0.016(3) 0.004(3) -0.005(3) -0.003(2)
C42 0.019(3) 0.015(3) 0.019(4) 0.001(3) -0.002(3) 0.000(3)
C43 0.030(4) 0.016(3) 0.019(4) -0.003(3) -0.001(3) 0.001(3)
C44 0.024(4) 0.025(4) 0.019(4) -0.008(3) 0.002(3) 0.003(3)
C45 0.017(3) 0.027(4) 0.022(4) 0.003(3) 0.004(3) -0.005(3)
C46 0.020(3) 0.015(3) 0.020(4) -0.002(3) 0.003(3) -0.001(3)
C51 0.013(3) 0.020(4) 0.013(3) 0.001(3) 0.004(3) 0.003(2)
C52 0.017(3) 0.020(3) 0.015(3) -0.002(3) 0.000(3) 0.001(3)
C53 0.019(3) 0.030(4) 0.019(4) 0.009(3) 0.005(3) 0.008(3)
C54 0.030(4) 0.018(3) 0.021(4) 0.003(3) 0.011(3) 0.007(3)
C55 0.025(4) 0.018(3) 0.024(4) -0.003(3) 0.006(3) -0.003(3)
C56 0.015(3) 0.024(3) 0.021(4) -0.002(3) 0.001(3) 0.000(3)
C61 0.016(3) 0.013(3) 0.018(4) 0.000(3) -0.002(3) 0.001(2)
C62 0.017(3) 0.033(4) 0.019(4) 0.005(3) 0.003(3) 0.003(3)
C63 0.012(3) 0.040(4) 0.030(4) 0.006(4) 0.000(3) -0.003(3)
C64 0.024(4) 0.029(4) 0.022(4) 0.003(3) -0.006(3) -0.002(3)
C65 0.027(4) 0.035(4) 0.016(4) -0.003(3) -0.002(3) -0.002(3)
C66 0.022(4) 0.029(4) 0.017(4) -0.003(3) 0.005(3) 0.002(3)
 
_geom_special_details
;
 All esds (except the esd in the dihedral angle between two l.s. planes)
 are estimated using the full covariance matrix.  The cell esds are taken
 into account individually in the estimation of esds in distances, angles
 and torsion angles; correlations between esds in cell parameters are only
 used when they are defined by crystal symmetry.  An approximate (isotropic)
 treatment of cell esds is used for estimating esds involving l.s. planes.
;
 
loop_
 _geom_bond_atom_site_label_1
 _geom_bond_atom_site_label_2
 _geom_bond_distance
 _geom_bond_site_symmetry_2
 _geom_bond_publ_flag
Cu1 Br3 2.3524(13) . ?
Cu1 Br2 2.3704(13) . ?
Cu1 Br4 2.3861(12) . ?
Cu1 Br1 2.4091(13) . ?
P1 C2 1.771(6) . ?
P1 C61 1.778(7) . ?
P1 C41 1.780(7) . ?
P1 C51 1.787(7) . ?
P2 C1 1.770(7) . ?
P2 C11 1.774(7) . ?
P2 C21 1.783(6) . ?
P2 C31 1.787(6) . ?
C1 H1A 0.9800 . ?
C1 H1B 0.9800 . ?
C1 H1C 0.9800 . ?
C2 H2A 0.9800 . ?
C2 H2B 0.9800 . ?
C2 H2C 0.9800 . ?
C11 C16 1.395(9) . ?
C11 C12 1.397(9) . ?
C12 C13 1.372(9) . ?
C12 H12 0.9500 . ?
C13 C14 1.375(10) . ?
C13 H13 0.9500 . ?
C14 C15 1.382(10) . ?
C14 H14 0.9500 . ?
C15 C16 1.406(9) . ?
C15 H15 0.9500 . ?
C16 H16 0.9500 . ?
C21 C22 1.384(9) . ?
C21 C26 1.388(9) . ?
C22 C23 1.400(9) . ?
C22 H22 0.9500 . ?
C23 C24 1.379(10) . ?
C23 H23 0.9500 . ?
C24 C25 1.368(10) . ?
C24 H24 0.9500 . ?
C25 C26 1.379(9) . ?
C25 H25 0.9500 . ?
C26 H26 0.9500 . ?
C31 C32 1.384(9) . ?
C31 C36 1.389(9) . ?
C32 C33 1.385(9) . ?
C32 H32 0.9500 . ?
C33 C34 1.394(10) . ?
C33 H33 0.9500 . ?
C34 C35 1.383(10) . ?
C34 H34 0.9500 . ?
C35 C36 1.390(10) . ?
C35 H35 0.9500 . ?
C36 H36 0.9500 . ?
C41 C46 1.389(9) . ?
C41 C42 1.398(9) . ?
C42 C43 1.387(9) . ?
C42 H42 0.9500 . ?
C43 C44 1.358(9) . ?
C43 H43 0.9500 . ?
C44 C45 1.388(9) . ?
C44 H44 0.9500 . ?
C45 C46 1.367(9) . ?
C45 H45 0.9500 . ?
C46 H46 0.9500 . ?
C51 C56 1.389(9) . ?
C51 C52 1.391(9) . ?
C52 C53 1.383(9) . ?
C52 H52 0.9500 . ?
C53 C54 1.396(10) . ?
C53 H53 0.9500 . ?
C54 C55 1.390(10) . ?
C54 H54 0.9500 . ?
C55 C56 1.373(10) . ?
C55 H55 0.9500 . ?
C56 H56 0.9500 . ?
C61 C62 1.375(9) . ?
C61 C66 1.386(10) . ?
C62 C63 1.369(10) . ?
C62 H62 0.9500 . ?
C63 C64 1.374(11) . ?
C63 H63 0.9500 . ?
C64 C65 1.372(10) . ?
C64 H64 0.9500 . ?
C65 C66 1.371(10) . ?
C65 H65 0.9500 . ?
C66 H66 0.9500 . ?
 
loop_
 _geom_angle_atom_site_label_1
 _geom_angle_atom_site_label_2
 _geom_angle_atom_site_label_3
 _geom_angle
 _geom_angle_site_symmetry_1
 _geom_angle_site_symmetry_3
 _geom_angle_publ_flag
Br3 Cu1 Br2 97.23(4) . . ?
Br3 Cu1 Br4 96.74(5) . . ?
Br2 Cu1 Br4 138.03(5) . . ?
Br3 Cu1 Br1 131.28(5) . . ?
Br2 Cu1 Br1 100.00(5) . . ?
Br4 Cu1 Br1 99.91(5) . . ?
C2 P1 C61 111.3(3) . . ?
C2 P1 C41 110.7(3) . . ?
C61 P1 C41 107.9(3) . . ?
C2 P1 C51 109.6(3) . . ?
C61 P1 C51 106.2(3) . . ?
C41 P1 C51 111.1(3) . . ?
C1 P2 C11 109.3(3) . . ?
C1 P2 C21 110.0(3) . . ?
C11 P2 C21 110.6(3) . . ?
C1 P2 C31 110.4(3) . . ?
C11 P2 C31 107.9(3) . . ?
C21 P2 C31 108.6(3) . . ?
P2 C1 H1A 109.5 . . ?
P2 C1 H1B 109.5 . . ?
H1A C1 H1B 109.5 . . ?
P2 C1 H1C 109.5 . . ?
H1A C1 H1C 109.5 . . ?
H1B C1 H1C 109.5 . . ?
P1 C2 H2A 109.5 . . ?
P1 C2 H2B 109.5 . . ?
H2A C2 H2B 109.5 . . ?
P1 C2 H2C 109.5 . . ?
H2A C2 H2C 109.5 . . ?
H2B C2 H2C 109.5 . . ?
C16 C11 C12 121.3(6) . . ?
C16 C11 P2 121.2(5) . . ?
C12 C11 P2 117.5(5) . . ?
C13 C12 C11 119.1(6) . . ?
C13 C12 H12 120.5 . . ?
C11 C12 H12 120.5 . . ?
C12 C13 C14 120.9(7) . . ?
C12 C13 H13 119.6 . . ?
C14 C13 H13 119.6 . . ?
C13 C14 C15 120.5(7) . . ?
C13 C14 H14 119.8 . . ?
C15 C14 H14 119.8 . . ?
C14 C15 C16 120.4(7) . . ?
C14 C15 H15 119.8 . . ?
C16 C15 H15 119.8 . . ?
C11 C16 C15 117.9(6) . . ?
C11 C16 H16 121.0 . . ?
C15 C16 H16 121.0 . . ?
C22 C21 C26 120.5(6) . . ?
C22 C21 P2 121.0(5) . . ?
C26 C21 P2 118.5(5) . . ?
C21 C22 C23 119.3(6) . . ?
C21 C22 H22 120.3 . . ?
C23 C22 H22 120.3 . . ?
C24 C23 C22 119.8(6) . . ?
C24 C23 H23 120.1 . . ?
C22 C23 H23 120.1 . . ?
C25 C24 C23 120.2(7) . . ?
C25 C24 H24 119.9 . . ?
C23 C24 H24 119.9 . . ?
C24 C25 C26 121.1(7) . . ?
C24 C25 H25 119.5 . . ?
C26 C25 H25 119.5 . . ?
C25 C26 C21 119.2(6) . . ?
C25 C26 H26 120.4 . . ?
C21 C26 H26 120.4 . . ?
C32 C31 C36 119.9(6) . . ?
C32 C31 P2 120.7(5) . . ?
C36 C31 P2 119.4(5) . . ?
C31 C32 C33 120.3(6) . . ?
C31 C32 H32 119.9 . . ?
C33 C32 H32 119.9 . . ?
C32 C33 C34 120.0(7) . . ?
C32 C33 H33 120.0 . . ?
C34 C33 H33 120.0 . . ?
C35 C34 C33 119.7(6) . . ?
C35 C34 H34 120.2 . . ?
C33 C34 H34 120.2 . . ?
C34 C35 C36 120.3(6) . . ?
C34 C35 H35 119.9 . . ?
C36 C35 H35 119.9 . . ?
C31 C36 C35 119.9(6) . . ?
C31 C36 H36 120.0 . . ?
C35 C36 H36 120.0 . . ?
C46 C41 C42 119.7(6) . . ?
C46 C41 P1 119.6(5) . . ?
C42 C41 P1 120.3(5) . . ?
C43 C42 C41 119.0(6) . . ?
C43 C42 H42 120.5 . . ?
C41 C42 H42 120.5 . . ?
C44 C43 C42 120.6(6) . . ?
C44 C43 H43 119.7 . . ?
C42 C43 H43 119.7 . . ?
C43 C44 C45 120.6(6) . . ?
C43 C44 H44 119.7 . . ?
C45 C44 H44 119.7 . . ?
C46 C45 C44 119.8(6) . . ?
C46 C45 H45 120.1 . . ?
C44 C45 H45 120.1 . . ?
C45 C46 C41 120.3(6) . . ?
C45 C46 H46 119.9 . . ?
C41 C46 H46 119.9 . . ?
C56 C51 C52 119.6(6) . . ?
C56 C51 P1 119.5(5) . . ?
C52 C51 P1 120.9(5) . . ?
C53 C52 C51 120.2(6) . . ?
C53 C52 H52 119.9 . . ?
C51 C52 H52 119.9 . . ?
C52 C53 C54 119.8(6) . . ?
C52 C53 H53 120.1 . . ?
C54 C53 H53 120.1 . . ?
C55 C54 C53 119.7(6) . . ?
C55 C54 H54 120.1 . . ?
C53 C54 H54 120.1 . . ?
C56 C55 C54 120.2(7) . . ?
C56 C55 H55 119.9 . . ?
C54 C55 H55 119.9 . . ?
C55 C56 C51 120.5(6) . . ?
C55 C56 H56 119.8 . . ?
C51 C56 H56 119.8 . . ?
C62 C61 C66 118.6(6) . . ?
C62 C61 P1 122.1(5) . . ?
C66 C61 P1 119.1(5) . . ?
C63 C62 C61 120.9(7) . . ?
C63 C62 H62 119.6 . . ?
C61 C62 H62 119.6 . . ?
C62 C63 C64 119.7(7) . . ?
C62 C63 H63 120.2 . . ?
C64 C63 H63 120.2 . . ?
C65 C64 C63 120.5(7) . . ?
C65 C64 H64 119.7 . . ?
C63 C64 H64 119.7 . . ?
C66 C65 C64 119.4(7) . . ?
C66 C65 H65 120.3 . . ?
C64 C65 H65 120.3 . . ?
C65 C66 C61 120.9(7) . . ?
C65 C66 H66 119.6 . . ?
C61 C66 H66 119.6 . . ?
 
loop_
 _geom_hbond_atom_site_label_D 
 _geom_hbond_atom_site_label_H 
 _geom_hbond_atom_site_label_A 
 _geom_hbond_distance_DH 
 _geom_hbond_distance_HA 
 _geom_hbond_distance_DA 
 _geom_hbond_angle_DHA 
 _geom_hbond_site_symmetry_A 
C1 H1C Br1  0.98 2.88 3.773(7) 151.9 3_455
C2 H2B Br3  0.98 2.89 3.748(7) 147.4 3_445
C2 H2B Br4  0.98 3.03 3.802(7) 136.7 3_445
C12 H12 Br4  0.95 2.96 3.834(7) 154.3 .
C22 H22 Br1  0.95 2.79 3.720(7) 166.7 3_455
C42 H42 Br4  0.95 2.94 3.866(7) 164.7 3_445
C46 H46 Br4  0.95 2.82 3.557(7) 134.7 .
C52 H52 Br1  0.95 3.10 3.814(7) 132.9 1_455
 
_refine_diff_density_max    0.463
_refine_diff_density_min   -0.689
_refine_diff_density_rms    0.109

_shelx_res_file
;

    TRY5_a_a.res created by SHELXL-2014/7


TITL TRY5_a_a.res in Cc
CELL  0.71073  11.9098  14.8887  20.9041   90.000   92.733   90.000
ZERR    4   0.0020   0.0030   0.0040    0.030    0.030    0.030
LATT -7
SYMM X, -Y, 1/2+Z
SFAC C  H  P Br Cu
UNIT 152  144  8  16  4
LIST 4 ! automatically inserted. Change 6 to 4 for CHECKCIF!!
L.S. 48
ACTA
BOND $H
FMAP 2
PLAN 20
EQIV $1 x-1/2, y+1/2, z
HTAB C1 Br1_$1
EQIV $2 x-1/2, y-1/2, z
HTAB C2 Br3_$2
HTAB C2 Br4_$2
HTAB C12 Br4
HTAB C22 Br1_$1
HTAB C42 Br4_$2
HTAB C46 Br4
EQIV $3 x-1, y, z
HTAB C52 Br1_$3
TEMP -173
WGHT    0.017400
FVAR       0.14770
CU1   5    0.818183    0.323912    0.567872    11.00000    0.01621    0.01454 =
         0.02058   -0.00114   -0.00029   -0.00101
BR1   4    0.889381    0.291559    0.464408    11.00000    0.03464    0.02183 =
         0.02043   -0.00698    0.00165   -0.00392
BR2   4    0.886698    0.197002    0.626010    11.00000    0.02295    0.01562 =
         0.03748    0.00544    0.00399    0.00184
BR3   4    0.870678    0.433094    0.644954    11.00000    0.02011    0.02200 =
         0.02144   -0.00624   -0.00223    0.00211
BR4   4    0.640960    0.388416    0.535732    11.00000    0.01356    0.02213 =
         0.03403    0.00173   -0.00532   -0.00405
P1    3    0.304389    0.191296    0.588333    11.00000    0.01085    0.01393 =
         0.01733    0.00041    0.00067   -0.00201
P2    3    0.371829    0.499228    0.363502    11.00000    0.01793    0.01612 =
         0.01272    0.00025   -0.00088   -0.00092
C1    1    0.387295    0.539926    0.442965    11.00000    0.03430    0.02015 =
         0.01896   -0.00502    0.00308   -0.00161
AFIX  33
H1A   2    0.314351    0.538391    0.462741    11.00000   -1.50000
H1B   2    0.440940    0.502080    0.467643    11.00000   -1.50000
H1C   2    0.415158    0.601845    0.442519    11.00000   -1.50000
AFIX   0
C2    1    0.182062    0.126275    0.598735    11.00000    0.01320    0.02347 =
         0.02311    0.00369    0.00104   -0.00507
AFIX  33
H2A   2    0.129902    0.133849    0.561435    11.00000   -1.50000
H2B   2    0.202816    0.062806    0.603149    11.00000   -1.50000
H2C   2    0.145785    0.146194    0.637377    11.00000   -1.50000
AFIX   0
C11   1    0.504071    0.502126    0.327890    11.00000    0.01754    0.01688 =
         0.01355   -0.00002   -0.00250   -0.00106
C12   1    0.593777    0.457994    0.359910    11.00000    0.02779    0.01725 =
         0.02248    0.00028   -0.00376   -0.00289
AFIX  43
H12   2    0.583569    0.428801    0.399623    11.00000   -1.20000
AFIX   0
C13   1    0.696824    0.457407    0.333192    11.00000    0.01650    0.02304 =
         0.02903   -0.00199   -0.00668   -0.00051
AFIX  43
H13   2    0.758190    0.427503    0.354660    11.00000   -1.20000
AFIX   0
C14   1    0.712399    0.499530    0.275767    11.00000    0.02044    0.02167 =
         0.03422    0.00124    0.01015   -0.00162
AFIX  43
H14   2    0.784140    0.498070    0.257781    11.00000   -1.20000
AFIX   0
C15   1    0.624441    0.543976    0.244027    11.00000    0.02872    0.03029 =
         0.02111    0.00258    0.00615   -0.00183
AFIX  43
H15   2    0.636075    0.572915    0.204385    11.00000   -1.20000
AFIX   0
C16   1    0.517825    0.546603    0.270079    11.00000    0.01933    0.02724 =
         0.02266    0.00199    0.00070    0.00112
AFIX  43
H16   2    0.457058    0.577700    0.248963    11.00000   -1.20000
AFIX   0
C21   1    0.271435    0.565543    0.318554    11.00000    0.01097    0.01654 =
         0.01617    0.00270    0.00394    0.00063
C22   1    0.247004    0.652427    0.336921    11.00000    0.02066    0.01557 =
         0.01812    0.00147    0.00088   -0.00288
AFIX  43
H22   2    0.285043    0.678448    0.373356    11.00000   -1.20000
AFIX   0
C23   1    0.165705    0.701560    0.301283    11.00000    0.02200    0.01836 =
         0.02850    0.00346    0.00366   -0.00076
AFIX  43
H23   2    0.148627    0.761410    0.313219    11.00000   -1.20000
AFIX   0
C24   1    0.110471    0.662774    0.248769    11.00000    0.01513    0.02886 =
         0.02252    0.00925    0.00416    0.00259
AFIX  43
H24   2    0.054313    0.695617    0.224955    11.00000   -1.20000
AFIX   0
C25   1    0.136345    0.577123    0.230883    11.00000    0.02235    0.03545 =
         0.01509   -0.00021   -0.00604    0.00742
AFIX  43
H25   2    0.098901    0.551533    0.194102    11.00000   -1.20000
AFIX   0
C26   1    0.215914    0.527314    0.265384    11.00000    0.02005    0.02434 =
         0.01967   -0.00071    0.00085    0.00523
AFIX  43
H26   2    0.232501    0.467596    0.252908    11.00000   -1.20000
AFIX   0
C31   1    0.324424    0.385311    0.363004    11.00000    0.01686    0.01588 =
         0.01642    0.00249   -0.00546   -0.00051
C32   1    0.359184    0.325453    0.317319    11.00000    0.01276    0.02261 =
         0.02525    0.00074    0.00216   -0.00062
AFIX  43
H32   2    0.412325    0.343853    0.287474    11.00000   -1.20000
AFIX   0
C33   1    0.316809    0.238847    0.314941    11.00000    0.02103    0.02062 =
         0.03322   -0.00236   -0.00071    0.00082
AFIX  43
H33   2    0.338448    0.198743    0.282396    11.00000   -1.20000
AFIX   0
C34   1    0.242366    0.210518    0.360330    11.00000    0.02333    0.01972 =
         0.03108    0.00764   -0.00955   -0.00952
AFIX  43
H34   2    0.215863    0.150330    0.360026    11.00000   -1.20000
AFIX   0
C35   1    0.207313    0.270501    0.405795    11.00000    0.02288    0.02173 =
         0.02094    0.00673   -0.00196   -0.00423
AFIX  43
H35   2    0.154610    0.252005    0.435862    11.00000   -1.20000
AFIX   0
C36   1    0.248904    0.357750    0.407664    11.00000    0.02298    0.02005 =
         0.01603    0.00214    0.00323    0.00364
AFIX  43
H36   2    0.225705    0.398462    0.439441    11.00000   -1.20000
AFIX   0
C41   1    0.372507    0.156955    0.518433    11.00000    0.01556    0.01587 =
         0.01579    0.00356   -0.00505   -0.00282
C42   1    0.359278    0.069375    0.495203    11.00000    0.01856    0.01505 =
         0.01870    0.00127   -0.00217   -0.00028
AFIX  43
H42   2    0.307778    0.029408    0.513704    11.00000   -1.20000
AFIX   0
C43   1    0.422422    0.041659    0.444750    11.00000    0.03049    0.01577 =
         0.01938   -0.00313   -0.00091    0.00066
AFIX  43
H43   2    0.413188   -0.017417    0.428150    11.00000   -1.20000
AFIX   0
C44   1    0.497321    0.098234    0.418881    11.00000    0.02380    0.02468 =
         0.01852   -0.00833    0.00245    0.00348
AFIX  43
H44   2    0.540587    0.078157    0.384637    11.00000   -1.20000
AFIX   0
C45   1    0.511287    0.185133    0.441989    11.00000    0.01738    0.02669 =
         0.02181    0.00281    0.00383   -0.00490
AFIX  43
H45   2    0.564419    0.224098    0.423917    11.00000   -1.20000
AFIX   0
C46   1    0.448292    0.214440    0.490856    11.00000    0.02035    0.01485 =
         0.01967   -0.00225    0.00274   -0.00101
AFIX  43
H46   2    0.456395    0.274358    0.506003    11.00000   -1.20000
AFIX   0
C51   1    0.267768    0.307603    0.584283    11.00000    0.01285    0.01965 =
         0.01295    0.00055    0.00360    0.00302
C52   1    0.159448    0.334465    0.565194    11.00000    0.01655    0.02044 =
         0.01469   -0.00242    0.00037    0.00091
AFIX  43
H52   2    0.103414    0.290646    0.555046    11.00000   -1.20000
AFIX   0
C53   1    0.133108    0.424769    0.560947    11.00000    0.01856    0.03028 =
         0.01949    0.00861    0.00502    0.00801
AFIX  43
H53   2    0.059221    0.443038    0.547627    11.00000   -1.20000
AFIX   0
C54   1    0.215419    0.489049    0.576293    11.00000    0.03009    0.01810 =
         0.02145    0.00267    0.01146    0.00672
AFIX  43
H54   2    0.197760    0.551185    0.573415    11.00000   -1.20000
AFIX   0
C55   1    0.323321    0.461750    0.595802    11.00000    0.02539    0.01813 =
         0.02415   -0.00260    0.00642   -0.00310
AFIX  43
H55   2    0.379476    0.505336    0.606292    11.00000   -1.20000
AFIX   0
C56   1    0.348923    0.371984    0.599946    11.00000    0.01455    0.02391 =
         0.02062   -0.00199    0.00077    0.00034
AFIX  43
H56   2    0.422652    0.353755    0.613621    11.00000   -1.20000
AFIX   0
C61   1    0.402086    0.179954    0.654833    11.00000    0.01593    0.01268 =
         0.01840   -0.00011   -0.00155    0.00089
C62   1    0.516259    0.177609    0.647685    11.00000    0.01735    0.03264 =
         0.01939    0.00456    0.00273    0.00301
AFIX  43
H62   2    0.544385    0.177978    0.605916    11.00000   -1.20000
AFIX   0
C63   1    0.589904    0.174750    0.699976    11.00000    0.01221    0.04040 =
         0.02994    0.00631   -0.00036   -0.00302
AFIX  43
H63   2    0.668634    0.174425    0.694512    11.00000   -1.20000
AFIX   0
C64   1    0.549373    0.172354    0.760376    11.00000    0.02419    0.02870 =
         0.02175    0.00306   -0.00609   -0.00229
AFIX  43
H64   2    0.600281    0.167610    0.796610    11.00000   -1.20000
AFIX   0
C65   1    0.435973    0.176758    0.768804    11.00000    0.02654    0.03469 =
         0.01620   -0.00271   -0.00201   -0.00223
AFIX  43
H65   2    0.408402    0.177779    0.810700    11.00000   -1.20000
AFIX   0
C66   1    0.362829    0.179670    0.716191    11.00000    0.02201    0.02913 =
         0.01658   -0.00286    0.00536    0.00193
AFIX  43
H66   2    0.284193    0.181519    0.721860    11.00000   -1.20000
AFIX   0
HKLF 4

REM  TRY5_a_a.res in Cc
REM R1 =  0.0392 for    7838 Fo > 4sig(Fo)  and  0.0554 for all    9316 data
REM    406 parameters refined using      2 restraints

END

WGHT      0.0000      0.0000

REM Highest difference peak  0.463,  deepest hole -0.689,  1-sigma level  0.109
Q1    1   0.8040  0.3915  0.6119  11.00000  0.05    0.46
Q2    1   0.8337  0.2506  0.4263  11.00000  0.05    0.45
Q3    1   0.5031  0.5216  0.3006  11.00000  0.05    0.42
Q4    1   0.5795  0.4465  0.5140  11.00000  0.05    0.42
Q5    1   0.9638  0.4074  0.6419  11.00000  0.05    0.42
Q6    1   0.8680  0.3960  0.7103  11.00000  0.05    0.41
Q7    1   0.5594  0.5144  0.3786  11.00000  0.05    0.41
Q8    1   0.0846  0.2367  0.5500  11.00000  0.05    0.41
Q9    1   0.8201  0.2056  0.6670  11.00000  0.05    0.40
Q10   1   0.8422  0.4364  0.7020  11.00000  0.05    0.40
Q11   1   0.8235  0.2218  0.5480  11.00000  0.05    0.39
Q12   1   0.7581  0.4481  0.6290  11.00000  0.05    0.39
Q13   1   0.1548  0.0302  0.6719  11.00000  0.05    0.39
Q14   1   0.8658  0.2710  0.5252  11.00000  0.05    0.39
Q15   1   0.3747  0.4323  0.3676  11.00000  0.05    0.38
Q16   1   0.4203  0.5529  0.5100  11.00000  0.05    0.38
Q17   1   0.7729  0.5167  0.2920  11.00000  0.05    0.38
Q18   1   0.7242  0.3285  0.5387  11.00000  0.05    0.38
Q19   1   0.8764  0.4054  0.5820  11.00000  0.05    0.38
Q20   1   0.2240  0.5610  0.5880  11.00000  0.05    0.37
;
_shelx_res_checksum   41836

_shelx_hkl_file
;
   2   0   0 4287.77  562.74
  -2   0   0 4768.22  562.44
  -2   0   0 4942.31  562.44
  -2   0   0 4523.35  562.64
  -2   0   0 4862.71  563.04
  -2   0   0 4598.74  562.74
  -2   0   0 4426.36  562.74
  -2   0   0 4812.62  562.74
   2   0   0 4492.85  562.64
   2   0   0 4381.76  562.94
   2   0   0 4257.97  562.64
   2   0   0 4439.36  562.74
  -4   0   0 5635.54  636.04
   4   0   0 5283.67  636.34
   4   0   0 5230.18  635.94
   4   0   0 5244.27  636.04
  -4   0   0 5130.09  635.34
  -4   0   0 4964.30  635.74
   4   0   0 5265.57  635.84
  -4   0   0 5441.36  635.44
  -4   0   0 5365.46  635.84
  -4   0   0 5287.27  636.34
  -4   0   0 4827.72  635.74
  -4   0   0 5225.78  635.84
  -4   0   0 4236.58  635.14
   6   0   0  809.02  102.29
  -6   0   0  809.32  101.29
  -6   0   0  683.63  101.19
  -6   0   0  886.81  102.49
  -6   0   0  836.12  101.49
   6   0   0  790.82  101.09
   6   0   0  886.21  101.19
   6   0   0  810.82  102.99
   6   0   0  828.82  102.49
   6   0   0  875.71  102.39
  -8   0   0 1285.97  148.79
  -8   0   0 1211.88  150.18
  -8   0   0 1280.67  150.08
   8   0   0 1191.28  150.08
   8   0   0 1193.18  149.99
  -8   0   0 1138.69  148.49
   8   0   0 1153.68  150.68
   8   0   0 1185.38  148.09
  -8   0   0 1158.48  148.39
 -10   0   0   64.79   11.90
  10   0   0  121.39   18.80
 -10   0   0   78.09   13.30
  10   0   0  110.29   18.40
 -10   0   0   66.89   17.90
  10   0   0   88.99   19.70
 -10   0   0   61.79   15.00
 -10   0   0   61.89   11.50
 -12   0   0  634.44   79.79
  12   0   0  644.14   79.09
 -12   0   0  561.04   75.09
  12   0   0  544.55   78.29
 -12   0   0  607.94   78.89
  12   0   0  674.23   81.39
 -14   0   0  210.78   35.80
  14   0   0  158.58   36.60
  14   0   0  194.78   35.20
  14   0   0  177.68   34.70
 -14   0   0  266.37   39.00
   1  -1   0  217.58   27.60
   1  -1   0  222.68   27.60
   1  -1   0  183.28   27.20
   1  -1   0  262.97   27.50
  -1  -1   0  201.28   27.50
   1  -1   0  231.18   27.50
  -1  -1   0  244.68   27.50
   1  -1   0  265.97   27.40
   1  -1   0  227.08   27.30
  -1  -1   0  222.68   27.50
  -1  -1   0  211.08   27.40
  -1  -1   0  204.28   27.50
   1  -1   0  244.58   27.50
  -1  -1   0  238.98   27.60
  -1   1   0  218.28   27.30
   1   1   0  213.58   27.80
  -1   1   0  179.88   27.20
   1   1   0  213.48   27.50
  -1   1   0  195.68   27.60
  -1   1   0  224.18   27.40
  -1   1   0  205.38   27.40
  -1   1   0  224.18   27.50
   1   1   0  227.78   27.50
   1   1   0  244.28   27.50
  -3  -1   0  230.08   33.20
  -3  -1   0  249.28   34.00
   3  -1   0  287.57   33.60
   3  -1   0  278.87   33.60
  -3  -1   0  271.87   33.60
   3  -1   0  260.57   32.60
   3  -1   0  293.77   32.70
   3  -1   0  289.67   33.60
  -3  -1   0  241.88   33.50
   3  -1   0  251.77   33.80
  -3  -1   0  290.57   33.30
   3  -1   0  303.97   33.60
  -3  -1   0  281.57   33.30
   3  -1   0  261.87   33.80
  -3  -1   0  256.27   33.60
  -3   1   0  266.47   33.80
   3   1   0  279.77   33.60
   3   1   0  259.57   33.50
   3   1   0  261.27   34.10
  -3   1   0  249.48   33.30
  -3   1   0  265.97   32.70
  -3   1   0  227.98   33.60
   3   1   0  256.37   33.40
  -3   1   0  265.77   33.40
  -3   1   0  255.67   33.30
  -3   1   0  258.17   33.50
   3   1   0  245.68   33.10
  -3   1   0  258.17   33.40
  -3   1   0  250.47   32.70
   5  -1   0  410.66   49.50
   5  -1   0  369.46   49.50
  -5  -1   0  391.46   50.99
  -5  -1   0  404.26   49.80
  -5  -1   0  429.06   50.59
  -5  -1   0  368.36   50.79
   5  -1   0  411.26   50.89
  -5  -1   0  443.26   50.29
  -5  -1   0  456.75   50.29
   5  -1   0  380.36   50.89
   5  -1   0  422.96   50.99
   5  -1   0  372.46   51.29
  -5   1   0  402.26   50.49
   5   1   0  381.46   51.59
   5   1   0  464.35   50.29
  -5   1   0  331.27   49.60
  -5   1   0  442.76   51.69
  -5   1   0  365.76   50.89
  -5   1   0  374.76   50.79
  -5   1   0  398.46   49.70
   5   1   0  393.36   50.79
   5   1   0  375.76   50.99
   5   1   0  413.66   50.09
  -7  -1   0   46.70   11.70
   7  -1   0   63.19   11.70
   7  -1   0   52.79   11.20
   7  -1   0   44.70   12.10
   7  -1   0   70.89   10.80
   7  -1   0   51.99    6.80
  -7  -1   0   50.39    8.40
   7  -1   0   55.79    7.00
  -7  -1   0   30.50    8.20
  -7  -1   0   48.10   11.20
  -7  -1   0   46.40    8.70
  -7   1   0   49.20    7.60
   7   1   0   47.30   12.60
  -7   1   0   32.10    7.20
   7   1   0   53.69   11.70
  -7   1   0   22.30   10.20
  -7   1   0   47.90    9.80
   7   1   0   56.09    8.40
   7   1   0   40.20   10.70
  -9  -1   0   26.00    7.40
   9  -1   0   12.70   10.10
   9  -1   0   24.30   13.70
  -9  -1   0   21.20    6.60
  -9  -1   0   18.70   12.00
   9  -1   0    2.30    9.50
   9  -1   0   19.30    3.60
  -9  -1   0   29.00    7.30
  -9  -1   0   10.30   10.60
   9   1   0   28.40   11.30
  -9   1   0   23.90   10.70
  -9   1   0   27.80    8.70
   9   1   0   20.20   12.00
   9   1   0   19.80    5.70
  -9   1   0   22.20    5.50
  -9   1   0   18.50    5.20
   9   1   0   25.50   11.20
 -11  -1   0   20.80   14.20
 -11  -1   0    6.30   14.30
 -11  -1   0   19.60    7.80
  11  -1   0   22.80   12.60
  11  -1   0   20.10   15.20
  11  -1   0    3.70   10.10
 -11  -1   0   11.80    7.30
 -11   1   0   19.70   10.10
  11   1   0   26.50   13.50
  11   1   0   26.20   15.40
  11   1   0   -0.80   12.30
 -11   1   0   13.70   13.50
 -11   1   0   23.50    5.60
 -11   1   0    5.20   13.50
 -13  -1   0   49.10   19.80
  13  -1   0   56.19   23.20
 -13  -1   0   66.19   11.90
  13  -1   0   81.19   21.00
 -13  -1   0   56.29   22.10
  13  -1   0   37.90   18.60
  13   1   0   52.09   23.70
  13   1   0   64.49   19.70
 -13   1   0   62.79   20.20
 -13   1   0   70.79   21.80
  13   1   0   66.99   20.40
  15  -1   0   15.30   23.90
 -15  -1   0   -5.60   20.30
  15  -1   0    6.20   17.40
 -15  -1   0   -9.90   18.50
  15  -1   0   20.20   20.10
  15   1   0   -6.20   21.70
 -15   1   0    0.30   22.30
  15   1   0    2.90   18.40
  15   1   0    1.80   19.40
 -15   1   0  -15.40   18.70
   0  -2   0  461.65   53.59
   0  -2   0  438.56   53.89
   0  -2   0  457.55   53.59
   0  -2   0  424.66   53.59
   0  -2   0  451.35   53.49
   0  -2   0  417.26   53.39
   0   2   0  407.26   53.79
   0   2   0  417.86   53.39
   0   2   0  433.86   53.59
   0   2   0  405.06   53.49
  -2  -2   0  895.11  106.09
  -2  -2   0  953.40  106.29
   2  -2   0  770.72  105.69
   2  -2   0  827.02  106.09
  -2  -2   0  843.82  106.19
   2  -2   0  868.41  106.49
   2  -2   0  920.81  106.19
   2  -2   0  870.61  105.69
   2  -2   0  791.82  105.99
   2  -2   0  939.01  105.99
  -2  -2   0  733.93  106.09
  -2  -2   0  888.91  106.19
  -2   2   0  897.81  105.69
   2   2   0  854.11  106.59
   2   2   0  930.41  106.29
  -2   2   0  810.72  105.69
   2   2   0  813.02  105.59
  -2   2   0  882.01  106.29
  -2   2   0  801.32  105.89
  -2   2   0  967.90  106.59
   2   2   0  908.31  106.09
  -2   2   0  869.91  106.19
  -2   2   0  844.12  106.09
   2   2   0  871.51  106.19
   2   2   0  696.53  105.99
  -2   2   0  881.91  106.09
  -2   2   0  894.51  106.39
   2   2   0  806.82  106.09
   2   2   0  909.71  106.29
  -2   2   0  842.52  106.09
   4  -2   0   78.59   13.00
  -4  -2   0   53.49   11.00
  -4  -2   0   99.69   12.20
  -4  -2   0   83.49   12.30
   4  -2   0   64.19   11.70
  -4  -2   0   91.59   13.50
  -4  -2   0   95.09   11.00
  -4  -2   0   94.89    9.80
   4  -2   0   63.39    9.60
   4  -2   0   49.00   11.10
   4  -2   0   51.09   12.20
   4  -2   0   61.99   11.90
  -4  -2   0  106.79   11.80
  -4  -2   0  105.39   12.00
   4  -2   0   73.89   11.90
  -4   2   0   85.99   12.20
   4   2   0   57.39   11.00
  -4   2   0   93.39   12.10
   4   2   0   49.80   11.80
  -4   2   0  110.59   11.80
   4   2   0   53.09   10.80
   4   2   0   57.99   13.00
  -4   2   0   92.19   12.80
  -4   2   0   77.99   12.00
  -4   2   0   87.89   10.00
  -4   2   0  109.49   13.30
  -4   2   0   83.09   11.90
   4   2   0   72.49   11.90
   6  -2   0   67.19   10.70
  -6  -2   0   33.90    9.70
   6  -2   0   79.99   10.60
  -6  -2   0   44.60   10.40
  -6  -2   0   38.60    8.40
  -6  -2   0   33.50    8.20
   6  -2   0   75.29   12.30
  -6  -2   0   57.79    8.80
  -6  -2   0   40.30    6.60
   6  -2   0   71.99   10.20
   6  -2   0   90.29   10.50
  -6   2   0   38.90    6.30
   6   2   0   61.69   12.60
  -6   2   0   33.80    6.20
   6   2   0   42.30    7.90
   6   2   0   60.19   11.00
   6   2   0   70.99   11.00
  -6   2   0   40.20    8.90
   8  -2   0  269.67   34.10
   8  -2   0  345.67   35.20
  -8  -2   0  239.48   35.30
   8  -2   0  262.87   36.30
  -8  -2   0  222.98   34.90
  -8  -2   0  244.08   31.70
  -8  -2   0  242.78   33.00
   8  -2   0  287.47   35.80
  -8  -2   0  227.18   33.00
  -8   2   0  234.08   31.40
  -8   2   0  233.48   31.40
  -8   2   0  210.58   33.20
   8   2   0  261.17   36.40
   8   2   0  280.77   32.90
  -8   2   0  248.08   35.30
   8   2   0  313.27   35.30
   8   2   0  271.47   35.20
 -10  -2   0  157.58   26.30
  10  -2   0  173.68   25.70
  10  -2   0  171.48   27.70
  10  -2   0  225.48   26.90
 -10  -2   0  126.39   21.50
  10  -2   0  158.18   25.10
 -10  -2   0  137.99   25.20
 -10  -2   0  130.79   19.80
  10   2   0  148.89   25.20
  10   2   0  153.68   25.90
 -10   2   0  173.08   23.60
 -10   2   0  133.29   18.90
  10   2   0  209.78   29.90
 -10   2   0  162.18   25.60
  10   2   0  152.38   22.70
  12  -2   0  214.28   34.80
 -12  -2   0  200.38   35.50
  12  -2   0  143.29   34.60
 -12  -2   0  178.08   29.20
 -12  -2   0  187.68   32.70
  12  -2   0  264.17   35.60
 -12   2   0  224.48   31.40
  12   2   0  245.78   35.70
  12   2   0  247.08   38.30
 -12   2   0  232.68   34.70
  12   2   0  227.68   35.30
 -12   2   0  222.58   34.40
  14  -2   0  141.19   38.70
 -14  -2   0  220.98   31.60
 -14  -2   0  269.77   41.40
  14  -2   0  277.77   39.70
 -14  -2   0  265.57   39.10
  14  -2   0  136.99   36.60
  14   2   0  234.38   43.30
  14   2   0  254.37   39.80
 -14   2   0  291.27   40.80
 -14   2   0  274.57   39.80
  14   2   0  219.58   39.40
   1  -3   0 1392.06  167.88
   1  -3   0 1419.26  167.98
  -1  -3   0 1153.98  167.58
   1  -3   0 1484.75  168.18
   1  -3   0 1259.47  167.68
   1  -3   0 1453.45  167.88
  -1  -3   0 1438.96  168.58
   1  -3   0 1469.25  168.08
  -1  -3   0 1479.45  168.28
  -1  -3   0 1119.49  167.68
   1  -3   0 1487.15  167.98
  -1  -3   0 1441.26  167.98
  -1   3   0 1435.66  167.98
   1   3   0 1351.86  168.18
   1   3   0 1439.96  167.88
   1   3   0 1378.76  167.98
  -1   3   0 1196.98  167.88
   1   3   0 1418.06  167.88
  -1   3   0 1236.28  168.08
   1   3   0 1509.35  168.58
   1   3   0 1440.86  167.68
  -1   3   0 1231.78  168.08
  -1   3   0 1241.28  167.78
  -1   3   0 1255.47  168.18
  -3  -3   0   57.79   10.40
   3  -3   0   60.09   10.20
  -3  -3   0   53.79   10.50
   3  -3   0   74.69    9.20
   3  -3   0   89.69   10.90
   3  -3   0   62.29   11.60
  -3  -3   0   53.29   10.40
  -3  -3   0   72.79   10.30
   3  -3   0   81.19   10.90
  -3  -3   0   67.39   10.60
  -3  -3   0   47.20   10.60
   3  -3   0   80.09   10.20
   3  -3   0   67.79    9.10
   3   3   0   84.59   10.70
  -3   3   0   54.69    9.20
   3   3   0   82.69   11.30
  -3   3   0   72.39   10.10
  -3   3   0   61.29   10.50
  -3   3   0   67.49   11.50
  -3   3   0   68.59   10.40
  -3   3   0   73.39   11.30
   3   3   0   61.79   10.10
  -3   3   0   69.99   10.60
   3   3   0   93.49   11.30
  -3   3   0   56.39   10.10
   3   3   0   77.29   10.70
  -3   3   0   65.19   11.60
   3   3   0   82.19   10.90
  -3   3   0   64.19    9.20
   3   3   0   75.69    8.80
   5  -3   0  517.65   63.09
   5  -3   0  512.75   63.89
  -5  -3   0  472.95   62.19
  -5  -3   0  488.25   63.09
  -5  -3   0  447.36   62.79
   5  -3   0  608.84   63.49
   5  -3   0  454.25   62.79
   5  -3   0  510.95   63.79
  -5  -3   0  489.75   63.39
  -5   3   0  506.75   61.69
   5   3   0  524.45   63.09
  -5   3   0  469.05   63.19
   5   3   0  539.95   64.69
  -5   3   0  465.35   61.69
   5   3   0  563.34   63.59
  -7  -3   0  175.18   29.20
  -7  -3   0  205.78   28.40
   7  -3   0  252.07   30.10
   7  -3   0  261.87   29.80
  -7  -3   0  204.08   30.50
  -7  -3   0  223.18   29.10
   7  -3   0  244.98   29.70
   7  -3   0  245.98   31.20
  -7  -3   0  188.28   30.60
   7  -3   0  217.28   30.50
  -7   3   0  202.48   26.80
  -7   3   0  219.98   29.60
   7   3   0  260.47   34.20
   7   3   0  250.27   31.90
  -7   3   0  205.48   26.80
   7   3   0  236.08   31.00
   7   3   0  216.38   28.80
  -9  -3   0   70.19    9.30
  -9  -3   0  131.89   17.60
   9  -3   0   55.59   17.60
   9  -3   0   53.09   14.70
  -9  -3   0  116.39   15.00
  -9  -3   0   63.19   15.70
   9  -3   0   58.39   15.30
  -9  -3   0   75.89   13.60
   9  -3   0   63.19   15.30
  -9   3   0   93.69   15.90
   9   3   0   58.69   18.10
  -9   3   0   93.39   16.70
   9   3   0   58.79   15.70
   9   3   0   68.19   12.80
   9   3   0   62.59   15.70
 -11  -3   0  313.37   40.20
  11  -3   0  278.77   38.90
  11  -3   0  162.48   37.90
  11  -3   0  233.38   38.20
 -11  -3   0  232.68   39.40
  11  -3   0  231.78   38.40
 -11  -3   0  297.57   35.80
 -11   3   0  301.77   39.90
  11   3   0  210.28   41.10
  11   3   0  281.97   40.70
  11   3   0  298.17   40.10
 -11   3   0  268.07   37.50
 -13  -3   0   41.10   13.50
  13  -3   0   41.50   18.40
  13  -3   0   83.39   25.10
 -13  -3   0  106.79   22.80
 -13  -3   0   96.19   23.50
  13  -3   0   56.89   20.30
 -13   3   0  105.89   22.80
  13   3   0   46.20   22.70
  13   3   0   86.69   19.60
 -13   3   0   63.89   16.90
  13   3   0   67.29   21.10
 -13   3   0   83.19   20.50
  15  -3   0   -5.50   19.20
  15  -3   0   22.50   18.50
  15  -3   0   29.30   25.10
 -15  -3   0    7.00   21.30
 -15  -3   0  -18.70   21.40
  15   3   0    4.50   19.20
 -15   3   0   15.40   21.60
  15   3   0   12.50   23.20
 -15   3   0   41.30   22.00
  15   3   0   -1.60   14.80
   0  -4   0    5.20    3.50
   0  -4   0   13.80    6.20
   0  -4   0    0.30    3.80
   0  -4   0    3.20    3.50
   0  -4   0    2.80    2.00
   0  -4   0   -1.10    3.60
   0  -4   0    1.90    3.40
   0   4   0   -1.10    3.70
   0   4   0    0.70    3.50
   0   4   0    7.50    5.20
   0   4   0   -2.60    2.60
   0   4   0    6.30    3.60
   0   4   0    1.40    2.80
   0   4   0    0.90    3.00
   2  -4   0  786.92   93.89
  -2  -4   0  850.01   95.19
  -2  -4   0  870.51   94.49
   2  -4   0  668.43   94.49
   2  -4   0  668.53   93.89
   2  -4   0  714.73   94.19
   2  -4   0  727.23   94.09
  -2  -4   0  768.22   94.19
  -2  -4   0  792.62   93.89
  -2  -4   0  809.12   93.59
  -2  -4   0  713.33   94.49
   2  -4   0  744.53   94.19
   2  -4   0  733.33   93.89
  -2   4   0  718.53   94.49
  -2   4   0  866.31   94.09
  -2   4   0  831.42   94.79
  -2   4   0  810.82   94.39
  -2   4   0  706.93   93.89
  -2   4   0  754.02   93.99
   2   4   0  777.42   94.59
   2   4   0  730.33   93.99
   2   4   0  647.54   94.79
  -2   4   0  747.93   94.09
   2   4   0  715.53   93.79
   2   4   0  715.73   94.19
  -2   4   0  820.02   94.09
  -4  -4   0  137.59   16.60
  -4  -4   0  105.29   15.90
   4  -4   0  117.39   15.20
   4  -4   0  133.49   18.10
   4  -4   0   99.89   15.50
  -4  -4   0  139.89   16.70
   4  -4   0   96.89   16.00
  -4  -4   0  103.99   15.80
   4  -4   0   97.69   15.80
   4  -4   0  106.39   14.00
  -4   4   0  120.39   16.10
  -4   4   0  115.99   15.50
  -4   4   0   98.59   14.10
  -4   4   0  144.19   18.10
  -4   4   0  100.99   15.60
  -4   4   0  100.89   16.10
   4   4   0  101.09   15.90
   4   4   0   99.89   16.20
  -4   4   0  110.89   14.20
   4   4   0   64.19   15.20
  -6  -4   0  814.52   99.79
   6  -4   0  920.81   99.59
   6  -4   0  752.62   99.49
   6  -4   0  718.23  100.19
  -6  -4   0  892.11   99.79
   6  -4   0  926.91  100.19
  -6  -4   0  773.62   99.79
   6  -4   0  677.73  100.19
  -6  -4   0  837.42   99.89
   6  -4   0  764.12   99.59
  -6  -4   0  843.52   98.49
  -6   4   0  773.42   97.99
  -6   4   0  774.82   99.89
  -6   4   0  804.12   97.99
   6   4   0  731.43   99.99
   6   4   0  718.23  101.19
   6   4   0  731.13   99.59
  -8  -4   0   32.20    9.60
   8  -4   0   23.60    9.30
   8  -4   0   21.10   11.10
  -8  -4   0    7.10   10.30
  -8  -4   0   27.30    9.10
   8  -4   0   26.00   13.10
   8  -4   0   32.50   10.60
  -8  -4   0   24.10    7.20
   8  -4   0   32.90   10.50
  -8  -4   0   24.00   11.50
   8   4   0   20.40   14.60
  -8   4   0   35.70   11.60
   8   4   0   23.40    8.00
   8   4   0   30.20   10.70
   8   4   0   34.40   11.30
 -10  -4   0  264.87   47.00
 -10  -4   0  370.76   47.80
  10  -4   0  317.47   45.50
  10  -4   0  352.26   47.50
  10  -4   0  363.66   47.30
 -10  -4   0  309.07   44.70
  10  -4   0  326.07   47.10
 -10   4   0  353.86   45.50
  10   4   0  309.97   50.49
 -10   4   0  321.97   47.20
  10   4   0  332.67   48.10
  10   4   0  348.37   47.70
  10   4   0  354.46   44.30
  12  -4   0   36.80   16.20
 -12  -4   0   -2.30   16.10
 -12  -4   0   20.80   11.30
  12  -4   0   15.40   19.00
  12  -4   0   42.00   17.30
  12  -4   0   44.40   15.20
 -12  -4   0   -8.10   15.00
 -12   4   0   17.20   16.70
  12   4   0   48.30   17.60
  12   4   0   39.10   22.40
 -12   4   0   21.80   12.70
  12   4   0   53.19   17.40
  14  -4   0   46.70   19.00
  14  -4   0   21.90   19.30
 -14  -4   0   33.40   12.80
 -14  -4   0   41.00   22.10
  14  -4   0    9.70   22.90
 -14  -4   0   51.29   21.20
  14   4   0   80.19   22.20
 -14   4   0   37.80   19.50
  14   4   0   26.90   22.40
 -14   4   0   15.90   19.90
  14   4   0   13.30   18.90
   1  -5   0  316.27   38.10
   1  -5   0  253.27   36.90
   1  -5   0  277.37   37.20
  -1  -5   0  344.57   38.70
   1  -5   0  280.87   37.30
   1  -5   0  248.38   36.60
   1  -5   0  218.68   37.40
  -1  -5   0  326.57   37.80
  -1  -5   0  309.17   37.20
   1  -5   0  343.77   37.40
  -1  -5   0  302.07   37.40
  -1  -5   0  310.07   37.00
  -1  -5   0  345.27   37.70
  -1   5   0  286.97   37.30
  -1   5   0  326.97   37.70
   1   5   0  300.37   37.60
  -1   5   0  354.46   37.80
   1   5   0  292.17   37.00
   1   5   0  233.48   38.00
  -1   5   0  333.07   37.30
  -1   5   0  270.27   36.80
   1   5   0  245.28   37.50
  -1   5   0  348.97   38.40
   1   5   0  240.58   37.10
   1   5   0  291.47   37.00
  -3  -5   0  810.52   90.79
   3  -5   0  692.83   90.09
   3  -5   0  738.83   89.59
  -3  -5   0  718.83   90.29
  -3  -5   0  739.23   89.19
   3  -5   0  781.62   90.29
   3  -5   0  825.02   89.79
   3  -5   0  756.42   89.89
   3  -5   0  639.44   90.59
   3  -5   0  718.93   89.99
  -3  -5   0  679.63   90.09
  -3  -5   0  615.84   89.59
  -3   5   0  849.41   89.89
   3   5   0  673.53   90.19
   3   5   0  732.03   89.49
   3   5   0  703.83   90.59
  -3   5   0  567.84   90.39
  -3   5   0  718.53   90.19
   3   5   0  806.52   91.69
  -3   5   0  831.92   89.69
  -3   5   0  751.72   89.99
  -3   5   0  654.43   89.89
  -3   5   0  571.64   89.59
   5  -5   0  589.44   67.19
  -5  -5   0  537.55   67.49
   5  -5   0  556.34   67.19
  -5  -5   0  440.36   66.99
   5  -5   0  523.05   65.69
   5  -5   0  512.25   66.59
  -5  -5   0  491.25   67.19
  -5  -5   0  518.25   67.39
   5  -5   0  449.16   65.59
   5  -5   0  555.84   66.99
   5   5   0  604.54   67.19
  -5   5   0  520.55   65.89
  -5   5   0  480.15   65.79
  -5   5   0  585.74   67.19
  -5   5   0  549.85   67.79
   5   5   0  674.43   68.09
   5   5   0  582.04   67.49
  -7  -5   0  309.77   37.60
  -7  -5   0  291.97   40.20
  -7  -5   0  366.76   40.60
  -7  -5   0  316.27   40.50
   7  -5   0  271.47   40.10
  -7  -5   0  332.27   40.90
   7  -5   0  231.68   39.00
   7  -5   0  258.57   38.80
   7  -5   0  221.68   39.00
  -7   5   0  346.87   40.50
  -7   5   0  314.07   37.00
   7   5   0  296.57   44.50
   7   5   0  289.17   39.80
  -7   5   0  330.97   37.10
   7   5   0  254.17   39.90
  -7   5   0  290.87   40.00
   7   5   0  225.38   38.90
   9  -5   0  651.43   98.89
   9  -5   0  874.31   99.29
   9  -5   0  822.02   98.89
  -9  -5   0  842.32   99.79
  -9  -5   0  770.12   99.59
   9  -5   0  736.13   99.89
   9  -5   0  795.42   99.19
  -9  -5   0  732.13   98.49
   9   5   0  730.03   98.29
   9   5   0  805.22  102.09
   9   5   0  858.61  100.09
   9   5   0  824.42   99.39
  -9   5   0  716.23   98.99
 -11  -5   0   54.59   17.70
 -11  -5   0   51.99   14.80
  11  -5   0   65.99   17.20
  11  -5   0   80.69   17.10
  11  -5   0   60.59   17.80
 -11  -5   0   90.49   20.30
  11  -5   0   44.90   20.20
  11   5   0   74.89   19.40
  11   5   0   84.19   18.90
 -11   5   0   56.59   17.70
 -11   5   0   50.49   17.30
  11   5   0   73.19   22.90
  13  -5   0  147.59   27.90
  13  -5   0  106.49   25.10
  13  -5   0  145.99   28.30
  13  -5   0   42.00   26.00
 -13  -5   0  145.69   23.70
 -13  -5   0  185.98   29.90
 -13  -5   0  165.28   30.20
 -13   5   0  178.78   29.40
  13   5   0  123.49   27.40
  13   5   0  134.79   34.90
 -13   5   0  145.49   28.20
 -13   5   0  153.88   26.90
  13   5   0  120.59   28.20
 -15  -5   0   23.80   24.00
  15  -5   0   10.20   18.10
  15  -5   0   30.60   20.80
 -15  -5   0   18.80   12.90
 -15  -5   0    5.20   21.20
 -15   5   0   13.80   21.90
  15   5   0   35.30   26.30
  15   5   0   26.50   23.00
 -15   5   0   30.90   21.20
   0  -6   0  752.82   98.99
   0  -6   0  741.93   99.39
   0  -6   0  869.11   99.49
   0  -6   0  790.82   99.49
   0  -6   0  759.42  100.39
   0  -6   0  806.02   99.59
   0   6   0  659.43   99.39
   0   6   0  822.82   98.99
   0   6   0  859.11   99.49
   0   6   0  844.82   99.59
   0   6   0  856.01  100.29
  -2  -6   0  411.36   52.39
   2  -6   0  388.66   53.59
   2  -6   0  446.26   53.39
  -2  -6   0  428.66   52.29
   2  -6   0  450.75   52.39
   2  -6   0  425.86   52.99
   2  -6   0  382.06   52.99
   2  -6   0  480.55   52.89
  -2  -6   0  405.56   52.79
  -2  -6   0  405.36   53.09
  -2  -6   0  325.47   53.19
   2   6   0  459.25   53.29
   2   6   0  429.16   52.39
  -2   6   0  422.46   52.99
  -2   6   0  429.66   52.59
   2   6   0  443.26   52.89
   2   6   0  388.76   53.49
   2   6   0  497.45   54.79
  -2   6   0  313.77   52.59
  -2   6   0  456.05   53.79
  -2   6   0  405.66   53.59
   2   6   0  380.16   52.49
  -2   6   0  437.86   52.09
   4  -6   0  188.38   24.50
   4  -6   0  184.08   25.50
  -4  -6   0  177.58   26.20
  -4  -6   0  174.78   23.20
  -4  -6   0  161.08   25.60
   4  -6   0  233.68   27.50
  -4  -6   0  196.88   26.40
   4  -6   0  169.18   23.90
   4  -6   0  171.58   24.90
  -4   6   0  159.38   25.70
  -4   6   0  198.78   24.20
   4   6   0  184.68   26.30
   4   6   0  213.88   25.70
  -4   6   0  198.48   26.40
   4   6   0  236.88   29.70
  -4   6   0  186.38   24.40
   4   6   0  179.58   23.80
  -4   6   0  178.78   24.20
  -4   6   0  187.38   26.90
  -6  -6   0   30.80    4.70
   6  -6   0   42.00   12.40
  -6  -6   0   19.30    9.90
   6  -6   0   34.80   10.40
   6  -6   0   38.80    8.30
   6  -6   0   40.20    9.60
  -6  -6   0   25.90    9.60
   6  -6   0   25.60    5.10
  -6  -6   0   50.49   10.00
   6  -6   0   23.80    9.50
  -6  -6   0   36.40    4.80
  -6   6   0   24.30    5.70
   6   6   0   40.00    9.50
   6   6   0   28.20   14.10
  -6   6   0   13.90   10.00
   6   6   0   18.30    8.90
   6   6   0   32.00   10.00
  -6   6   0   26.50    9.00
  -6   6   0   22.00    5.60
   8  -6   0  134.59   20.40
  -8  -6   0  161.08   22.20
   8  -6   0  142.99   22.60
  -8  -6   0  145.09   22.20
  -8  -6   0  138.79   22.90
   8  -6   0  123.19   21.50
   8  -6   0  125.29   21.00
  -8  -6   0  132.19   17.30
   8   6   0  152.18   22.30
   8   6   0   84.79   19.90
  -8   6   0  141.29   22.70
  -8   6   0  125.29   16.50
  -8   6   0  118.89   16.60
  -8   6   0  185.78   23.70
   8   6   0  114.59   26.20
   8   6   0  120.39   21.30
 -10  -6   0  153.18   26.20
  10  -6   0  112.89   25.10
  10  -6   0  167.48   26.30
 -10  -6   0  177.98   27.80
  10  -6   0  118.39   25.70
 -10  -6   0  136.69   24.60
  10  -6   0  146.29   25.40
 -10   6   0  198.58   28.00
  10   6   0  139.69   26.00
 -10   6   0  160.58   26.60
  10   6   0  163.38   27.70
  10   6   0  156.78   32.40
  10   6   0  159.68   24.70
  12  -6   0   32.80   14.90
 -12  -6   0   51.39   18.30
 -12  -6   0   17.50   18.60
  12  -6   0   15.50   16.80
  12  -6   0   38.60   16.50
 -12  -6   0   43.40   14.30
  12   6   0   38.90   23.00
 -12   6   0   21.20   14.90
 -12   6   0   39.00   18.90
 -12   6   0   38.70   17.40
  12   6   0   42.80   19.20
  14  -6   0   82.19   23.90
  14  -6   0   47.50   25.00
 -14  -6   0  172.08   29.70
  14  -6   0   77.09   25.30
 -14  -6   0  134.19   30.70
 -14  -6   0  111.49   22.50
 -14   6   0  112.39   29.50
  14   6   0  147.69   35.70
  14   6   0   89.89   28.10
 -14   6   0  144.99   25.40
 -14   6   0  138.59   28.00
   1  -7   0  827.32  113.89
   1  -7   0  914.21  113.79
  -1  -7   0  944.21  114.49
   1  -7   0  884.41  115.09
   1  -7   0  854.41  113.89
   1  -7   0  857.31  113.09
  -1  -7   0  938.71  114.19
   1  -7   0 1011.90  114.59
   1  -7   0  918.11  113.99
  -1  -7   0  848.52  113.59
  -1  -7   0  907.51  113.79
   1   7   0  990.70  114.09
  -1   7   0  995.90  114.29
   1   7   0  972.90  113.79
   1   7   0  958.00  115.19
  -1   7   0  938.71  114.49
  -1   7   0  827.92  113.29
  -1   7   0  944.21  114.79
   1   7   0  826.02  113.79
  -1   7   0  955.30  114.29
  -3  -7   0  673.33   70.39
   3  -7   0  502.75   70.39
  -3  -7   0  572.64   68.79
   3  -7   0  607.64   68.89
  -3  -7   0  608.64   70.09
   3  -7   0  470.75   68.89
   3  -7   0  522.55   69.29
  -3  -7   0  559.54   69.49
   3  -7   0  567.64   69.59
  -3  -7   0  563.74   68.49
   3  -7   0  537.65   69.79
   3   7   0  534.75   68.89
  -3   7   0  569.94   70.09
  -3   7   0  554.64   69.39
  -3   7   0  545.95   70.29
  -3   7   0  521.25   69.19
   3   7   0  505.35   69.29
  -3   7   0  584.74   68.59
   3   7   0  442.36   69.89
   3   7   0  546.95   71.29
   5  -7   0  109.49   18.00
  -5  -7   0  144.69   19.20
   5  -7   0  124.89   17.20
   5  -7   0   79.49   17.80
  -5  -7   0  100.79   18.50
  -5  -7   0  134.89   18.70
   5  -7   0  132.99   21.40
   5  -7   0  104.79   15.50
   5   7   0  128.29   19.00
  -5   7   0  115.29   18.30
  -5   7   0  116.89   16.10
   5   7   0   99.39   15.20
  -5   7   0  112.29   18.70
  -5   7   0  104.49   16.20
   5   7   0  118.99   18.50
   7  -7   0  351.16   47.40
  -7  -7   0  382.66   48.40
   7  -7   0  340.07   44.70
   7  -7   0  333.77   46.70
  -7  -7   0  395.86   48.40
  -7  -7   0  379.76   48.60
   7  -7   0  313.17   47.40
   7  -7   0  307.17   47.80
   7  -7   0  330.37   50.69
  -7   7   0  376.06   45.40
   7   7   0  343.37   48.10
  -7   7   0  382.16   47.80
   7   7   0  421.06   55.99
  -7   7   0  375.36   48.70
  -7   7   0  393.86   45.40
   7   7   0  304.77   47.50
  -9  -7   0   64.19   17.70
   9  -7   0   60.19   14.20
  -9  -7   0   61.99   16.20
  -9  -7   0   77.09   18.20
   9  -7   0   88.59   16.30
   9  -7   0   62.79   17.50
   9  -7   0   74.89   16.60
  -9   7   0   86.09   16.80
   9   7   0   44.40   13.90
  -9   7   0   67.39   17.30
   9   7   0   58.69   21.90
   9   7   0   57.99   17.00
  11  -7   0   75.69   18.60
 -11  -7   0   82.29   18.30
  11  -7   0   76.39   17.80
 -11  -7   0   64.09   20.70
 -11  -7   0   60.89   20.00
  11  -7   0   83.49   19.80
  11  -7   0  100.59   19.50
 -11   7   0   64.19   19.90
  11   7   0   60.59   20.80
 -11   7   0   71.19   20.50
  11   7   0   72.19   26.20
 -13  -7   0   32.20   19.80
 -13  -7   0   17.60   20.40
  13  -7   0   25.80   17.00
  13  -7   0   20.40   15.70
  13  -7   0   28.60   19.20
 -13  -7   0   26.70   15.70
 -13   7   0   10.50   17.70
  13   7   0   60.69   22.20
  13   7   0   31.40   25.80
 -13   7   0    9.70   16.20
   0  -8   0 1968.70  243.58
   0  -8   0 1874.31  243.98
   0  -8   0 2081.29  244.08
   0  -8   0 1823.22  244.08
   0  -8   0 2065.29  243.98
   0   8   0 2035.00  244.28
   0   8   0 1886.91  244.68
   0   8   0 2002.40  244.38
   2  -8   0 1756.62  229.98
   2  -8   0 1779.12  230.18
  -2  -8   0 1699.33  228.98
  -2  -8   0 1935.31  230.38
   2  -8   0 1677.43  229.08
  -2  -8   0 1922.01  230.78
   2  -8   0 2125.29  231.18
   2  -8   0 1838.22  230.18
  -2  -8   0 1724.83  229.48
   2  -8   0 2044.80  230.08
  -2  -8   0 1660.23  229.78
  -2   8   0 1906.71  230.78
   2   8   0 1863.91  229.78
   2   8   0 1782.42  230.58
  -2   8   0 2004.70  230.38
   2   8   0 2167.28  231.98
  -2   8   0 1841.32  230.78
   2   8   0 1837.12  229.48
   2   8   0 1869.91  229.88
  -4  -8   0  672.73   84.39
   4  -8   0  583.44   83.29
   4  -8   0  626.94   84.29
   4  -8   0  628.34   84.49
  -4  -8   0  762.12   85.49
  -4  -8   0  569.54   84.09
  -4  -8   0  688.23   82.69
   4  -8   0  714.33   85.89
   4   8   0  606.24   84.09
  -4   8   0  726.63   84.09
  -4   8   0  674.63   84.89
  -4   8   0  738.53   83.89
   4   8   0  636.94   86.29
   4   8   0  586.84   84.79
  -4   8   0  808.52   83.29
  -4   8   0  650.23   85.19
   4   8   0  598.64   83.29
  -6  -8   0  278.57   38.30
  -6  -8   0  297.97   38.20
   6  -8   0  267.27   36.40
  -6  -8   0  266.07   38.30
   6  -8   0  275.17   37.60
   6  -8   0  327.47   39.60
   6  -8   0  315.27   36.20
   6  -8   0  245.88   34.20
  -6   8   0  218.78   38.10
  -6   8   0  209.38   34.70
  -6   8   0  248.38   36.80
   6   8   0  302.27   33.70
   6   8   0  217.18   37.20
  -6   8   0  297.27   34.90
   6   8   0  220.98   37.40
  -8  -8   0   31.00   14.20
   8  -8   0   76.79   13.50
  -8  -8   0   27.60   14.40
  -8  -8   0   41.20   13.90
   8  -8   0   55.49   13.80
   8  -8   0   45.50   14.40
  -8   8   0   35.80    6.90
   8   8   0   51.69   20.60
   8   8   0   27.60   11.90
  -8   8   0   16.10   11.90
   8   8   0   45.90   14.10
  -8   8   0   24.30   14.10
  -8   8   0   27.50    6.90
  10  -8   0  355.96   44.20
  10  -8   0  277.17   41.40
 -10  -8   0  288.47   42.40
 -10  -8   0  292.37   43.60
 -10  -8   0  272.27   43.10
  10  -8   0  304.17   42.60
  10   8   0  264.97   49.00
 -10   8   0  357.06   45.00
 -10   8   0  228.68   40.90
  10   8   0  247.68   42.90
  10   8   0  300.27   41.80
 -12  -8   0   48.80   21.10
  12  -8   0   67.49   18.90
 -12  -8   0   38.70   17.20
  12  -8   0   48.40   17.80
  12  -8   0   66.89   21.00
  12  -8   0   82.09   21.10
 -12  -8   0   38.50   20.30
  12   8   0   46.80   18.30
  12   8   0   75.29   28.70
 -12   8   0   49.20   19.30
 -14  -8   0  197.08   36.50
 -14  -8   0  188.28   38.00
  14  -8   0  179.58   34.00
 -14  -8   0  228.18   33.20
  14   8   0  164.88   37.40
  14   8   0  184.18   43.30
 -14   8   0  146.79   33.50
 -14   8   0  163.58   34.90
  -1  -9   0  485.65   64.29
   1  -9   0  523.35   62.89
   1  -9   0  490.65   64.19
  -1  -9   0  505.65   64.19
  -1  -9   0  503.75   64.69
   1  -9   0  517.15   64.19
  -1  -9   0  548.15   63.99
  -1  -9   0  465.25   64.79
   1  -9   0  534.45   64.99
  -1  -9   0  476.55   62.59
   1   9   0  495.45   63.59
  -1   9   0  472.85   65.19
   1   9   0  513.45   66.39
  -1   9   0  492.65   64.59
   1   9   0  511.45   64.39
   1   9   0  525.65   65.19
  -1   9   0  486.15   64.79
  -3  -9   0  703.63   87.49
   3  -9   0  780.22   88.99
   3  -9   0  771.32   89.99
   3  -9   0  817.02   88.39
  -3  -9   0  615.74   88.39
   3  -9   0  738.03   87.29
  -3  -9   0  617.04   88.09
  -3  -9   0  658.13   87.19
   3  -9   0  772.32   89.09
  -3   9   0  686.43   86.99
  -3   9   0  660.63   89.29
   3   9   0  731.13   88.39
  -3   9   0  752.92   89.49
   3   9   0  736.33   90.79
  -3   9   0  662.43   88.39
   3   9   0  662.23   87.89
   3   9   0  712.53   89.49
  -3   9   0  590.14   87.89
   5  -9   0   34.00   13.80
   5  -9   0   33.70    8.80
  -5  -9   0   33.10   11.50
   5  -9   0   36.20   10.90
   5  -9   0   22.10    7.30
   5  -9   0   39.60   11.70
  -5  -9   0   25.40    9.90
  -5  -9   0   47.30   12.80
  -5   9   0   31.00    8.20
   5   9   0   37.10   10.20
  -5   9   0   43.70   11.30
  -5   9   0   33.60    8.80
   5   9   0   24.10    8.00
  -5   9   0   27.20   11.30
   5   9   0   26.00   10.00
   7  -9   0  353.96   51.09
  -7  -9   0  357.36   51.29
   7  -9   0  350.56   53.69
   7  -9   0  349.96   49.99
  -7  -9   0  383.26   50.79
   7  -9   0  377.16   49.50
  -7  -9   0  431.26   51.69
  -7   9   0  345.17   48.10
   7   9   0  364.56   57.59
   7   9   0  379.46   51.09
  -7   9   0  418.36   51.39
  -7   9   0  419.56   51.19
   7   9   0  355.26   50.59
  -9  -9   0   67.49   18.30
  -9  -9   0   65.09   16.50
   9  -9   0   77.69   16.80
   9  -9   0   41.50   16.20
   9  -9   0   66.79   16.50
  -9  -9   0   55.39   16.70
  -9   9   0   70.99   10.50
  -9   9   0   71.69   17.40
  -9   9   0   32.10   15.60
   9   9   0   61.79   22.40
   9   9   0   65.79   16.50
   9   9   0   77.39   17.90
 -11  -9   0  113.79   24.30
 -11  -9   0   66.39   21.30
 -11  -9   0   95.89   24.40
  11  -9   0  131.39   22.70
  11  -9   0   58.99   21.90
  11  -9   0   94.49   20.00
 -11   9   0   77.89   22.80
  11   9   0  119.29   25.20
  11   9   0   67.79   30.20
 -13  -9   0    6.80   16.50
 -13  -9   0    7.30   21.20
 -13  -9   0  -12.90   18.10
  13  -9   0   21.90   18.10
  13  -9   0   -0.30   17.60
 -13   9   0   10.20   18.80
  13   9   0  -15.10   26.00
  13   9   0   22.60   22.10
 -13   9   0   -8.60   18.50
   0 -10   0  964.30  102.49
   0 -10   0  773.62  101.99
   0 -10   0  819.62  101.79
   0 -10   0  778.02  101.29
   0 -10   0  781.92  101.99
   0  10   0  804.72  102.99
   0  10   0  746.33  101.99
   0  10   0  785.02  102.29
  -2 -10   0  237.78   28.80
   2 -10   0  192.08   29.60
  -2 -10   0  169.58   29.80
  -2 -10   0  236.88   28.80
   2 -10   0  200.88   28.50
  -2 -10   0  183.48   29.40
  -2 -10   0  232.98   29.90
   2 -10   0  186.18   29.80
   2 -10   0  184.88   26.60
   2 -10   0  196.98   29.70
   2 -10   0  261.47   32.10
  -2 -10   0  195.18   26.60
   2  10   0  210.78   28.10
   2  10   0  248.38   34.40
  -2  10   0  199.68   30.30
  -2  10   0  197.28   30.80
   2  10   0  224.98   29.60
   2  10   0  184.08   30.30
  -2  10   0  208.38   29.60
   4 -10   0  339.27   46.10
   4 -10   0  319.67   46.20
   4 -10   0  312.47   44.50
  -4 -10   0  362.26   46.00
   4 -10   0  363.76   44.10
  -4 -10   0  355.96   47.20
  -4 -10   0  352.26   45.80
  -4 -10   0  340.57   43.80
   4 -10   0  340.27   47.80
   4  10   0  334.57   45.50
   4  10   0  414.96   47.60
   4  10   0  299.97   49.80
  -4  10   0  337.87   46.50
  -4  10   0  289.37   43.50
  -4  10   0  344.87   47.20
   4  10   0  330.87   44.60
  -4  10   0  417.46   45.70
  -4  10   0  373.46   45.90
  -6 -10   0   29.10   12.60
  -6 -10   0   26.30   13.10
   6 -10   0   22.40   12.50
   6 -10   0    1.40   14.20
  -6 -10   0   22.30   12.90
   6 -10   0   21.30   11.80
   6 -10   0   30.20    9.50
   6 -10   0   23.00    7.30
  -6  10   0   17.80   12.80
   6  10   0   19.60   11.00
   6  10   0   14.70    7.10
  -6  10   0   52.79   14.90
   6  10   0   23.80   12.10
  -6  10   0   34.60    9.20
  -8 -10   0  316.37   42.70
   8 -10   0  273.87   40.10
  -8 -10   0  217.48   41.30
   8 -10   0  344.07   42.50
   8 -10   0  259.97   41.20
  -8 -10   0  252.97   42.10
  -8  10   0  337.57   42.30
   8  10   0  330.77   43.00
  -8  10   0  331.37   44.40
  -8  10   0  254.67   37.40
   8  10   0  266.47   50.09
   8  10   0  292.07   42.40
  10 -10   0   48.30   18.70
 -10 -10   0   41.10   19.00
 -10 -10   0   24.80   18.40
 -10 -10   0   44.50   17.50
  10 -10   0   41.40   16.20
  10 -10   0   57.59   17.00
  10  10   0   51.59   19.40
  10  10   0   45.00   16.00
  10  10   0   46.70   27.20
 -10  10   0   54.69   19.70
 -12 -10   0  307.57   43.30
  12 -10   0  225.38   39.40
 -12 -10   0  286.77   42.50
  12 -10   0  237.98   40.40
 -12 -10   0  256.77   40.40
  12  10   0  198.38   41.80
 -12  10   0  219.58   41.20
  12  10   0  252.27   50.79
   1 -11   0   14.30   10.50
  -1 -11   0   18.50    9.80
  -1 -11   0    9.30    9.10
   1 -11   0   21.70   10.60
  -1 -11   0   -3.60    3.80
   1 -11   0   14.60    4.20
  -1 -11   0   -1.10    9.20
  -1 -11   0   14.10    8.50
   1 -11   0   16.00    8.30
  -1 -11   0   10.00   10.90
   1 -11   0    6.70    8.20
   1  11   0    1.50    9.00
  -1  11   0   30.30   10.90
  -1  11   0    1.40    8.60
   1  11   0    6.70    8.50
  -1  11   0    9.40   11.80
   1  11   0   26.70   13.50
   1  11   0   10.60    6.50
  -3 -11   0  227.18   35.50
  -3 -11   0  249.48   39.00
  -3 -11   0  266.97   37.00
   3 -11   0  306.77   41.60
   3 -11   0  282.77   39.60
   3 -11   0  307.77   38.10
  -3 -11   0  290.17   38.80
   3 -11   0  257.77   39.30
   3 -11   0  315.47   35.90
  -3 -11   0  286.57   39.30
   3  11   0  307.07   37.80
  -3  11   0  262.77   40.70
   3  11   0  273.47   40.20
   3  11   0  274.87   37.70
   3  11   0  357.06   44.60
  -3  11   0  270.07   35.70
  -3  11   0  265.97   38.40
  -3  11   0  278.37   39.60
   5 -11   0  315.47   39.60
  -5 -11   0  339.27   42.00
   5 -11   0  279.37   42.60
   5 -11   0  347.47   40.40
  -5 -11   0  304.77   44.00
   5 -11   0  363.36   46.30
   5 -11   0  285.97   42.90
  -5 -11   0  243.18   42.50
   5  11   0  336.07   42.00
  -5  11   0  284.57   42.10
  -5  11   0  315.87   44.70
   5  11   0  306.87   40.20
  -5  11   0  199.38   40.30
   5  11   0  320.57   42.20
   7 -11   0  174.88   31.90
  -7 -11   0  175.88   32.50
   7 -11   0  180.88   31.70
  -7 -11   0  189.68   32.30
   7 -11   0  200.28   29.60
  -7 -11   0  194.18   32.60
  -7  11   0  228.28   29.00
   7  11   0  200.48   32.50
   7  11   0  227.38   32.40
  -7  11   0  195.68   34.30
  -7  11   0  216.58   32.70
  -9 -11   0  144.29   29.20
  -9 -11   0  166.08   30.30
   9 -11   0  210.08   31.30
   9 -11   0  185.48   29.50
  -9 -11   0  195.28   31.50
   9 -11   0  182.68   27.70
  -9  11   0  149.09   31.30
  -9  11   0  163.98   23.60
   9  11   0  169.88   29.60
   9  11   0  157.68   29.40
   9  11   0  123.09   34.90
  11 -11   0   79.89   22.30
 -11 -11   0   79.49   23.70
 -11 -11   0  129.59   24.70
  11 -11   0  137.99   24.80
 -11 -11   0  120.69   27.60
  11 -11   0  104.19   24.60
  11  11   0   94.29   35.70
 -11  11   0  126.19   28.20
  11  11   0  114.59   27.50
 -13 -11   0  -10.70   18.60
 -13 -11   0   35.30   23.60
  13 -11   0   -2.80   21.40
  13 -11   0  -12.50   19.30
  13 -11   0   23.90   19.20
 -13 -11   0    2.90   21.80
  13  11   0   -4.40   30.10
  13  11   0  -11.70   21.90
 -13  11   0   -0.80   20.40
   0 -12   0   58.69   16.10
   0 -12   0   63.09   15.70
   0 -12   0   62.19    9.90
   0 -12   0   82.59   16.20
   0 -12   0   53.99   14.70
   0 -12   0   64.49   15.30
   0  12   0   62.39   12.00
   0  12   0   86.99   16.10
   0  12   0   35.60   18.00
   0  12   0  107.19   17.10
   2 -12   0   28.00   11.90
   2 -12   0   27.00   13.10
   2 -12   0    4.70   11.20
   2 -12   0   -5.30    9.90
  -2 -12   0    7.50    9.40
  -2 -12   0   13.40    9.30
   2 -12   0   17.20    9.30
  -2 -12   0   12.20   11.00
  -2 -12   0    7.10    9.30
  -2 -12   0    5.00   11.10
   2 -12   0   18.10    5.10
   2  12   0   13.20   15.70
   2  12   0    0.40    7.60
   2  12   0   17.40   11.70
  -2  12   0   13.60   10.10
  -2  12   0   -7.40   11.40
  -2  12   0    8.30   12.80
   2  12   0   16.90   10.00
  -4 -12   0  197.48   36.20
   4 -12   0  277.47   40.20
  -4 -12   0  277.47   37.20
  -4 -12   0  200.18   37.30
   4 -12   0  276.27   38.20
   4 -12   0  269.27   33.50
   4 -12   0  281.67   38.00
   4 -12   0  264.87   35.40
  -4  12   0  202.68   36.70
  -4  12   0  282.47   39.60
   4  12   0  266.27   35.30
   4  12   0  296.57   35.50
  -4  12   0  171.98   35.50
   4  12   0  404.66   45.70
   4  12   0  256.27   38.50
   6 -12   0   88.59   19.60
  -6 -12   0   59.09   20.00
   6 -12   0  107.99   16.00
  -6 -12   0   85.89   19.50
  -6 -12   0   77.59   20.20
   6 -12   0  112.49   24.10
   6 -12   0   76.99   19.80
  -6  12   0   83.19   17.10
   6  12   0   91.89   20.30
  -6  12   0   66.69   18.90
  -6  12   0   87.79   19.60
   6  12   0   92.99   18.20
  -8 -12   0  146.79   28.00
   8 -12   0  188.68   26.50
  -8 -12   0  161.98   29.70
  -8 -12   0  131.99   27.50
   8 -12   0  202.68   31.10
   8 -12   0  186.78   29.40
   8  12   0  128.59   37.50
  -8  12   0  169.38   25.00
   8  12   0  220.58   31.20
  -8  12   0  124.09   30.40
   8  12   0  168.48   30.10
 -10 -12   0   27.50   19.10
 -10 -12   0   14.10   17.00
 -10 -12   0   31.90   19.50
  10 -12   0   35.40   17.50
  10 -12   0   24.00   13.20
  10 -12   0   25.00   19.00
 -10  12   0   35.30   16.80
  10  12   0   55.19   19.40
  10  12   0   21.70   16.50
  10  12   0    6.20   26.10
 -12 -12   0   58.59   24.30
  12 -12   0   49.80   23.30
 -12 -12   0   33.10   19.10
  12 -12   0   15.80   20.40
  12 -12   0   29.40   16.30
 -12 -12   0   21.20   21.70
  12  12   0  -33.70   33.50
 -12  12   0   43.30   23.80
  12  12   0   16.80   21.80
  -1 -13   0  152.28   28.80
  -1 -13   0  163.88   29.70
   1 -13   0  181.18   29.60
   1 -13   0  223.98   30.90
   1 -13   0  227.68   31.70
  -1 -13   0  192.58   29.40
   1 -13   0  198.38   30.10
  -1 -13   0  176.38   29.50
   1 -13   0  231.28   29.90
  -1 -13   0  189.08   29.40
   1  13   0  162.78   31.90
  -1  13   0  156.58   29.20
   1  13   0  184.08   29.60
  -1  13   0  140.89   29.90
  -1  13   0  165.08   29.40
   1  13   0  223.58   30.60
   1  13   0  220.28   26.70
  -3 -13   0  246.18   34.60
   3 -13   0  213.38   34.30
   3 -13   0  220.88   35.60
   3 -13   0  253.37   34.30
  -3 -13   0  202.98   35.40
   3 -13   0  210.58   32.00
  -3 -13   0  236.68   34.90
  -3 -13   0  264.17   36.50
   3 -13   0  202.18   37.20
   3  13   0  262.37   33.70
  -3  13   0  223.58   35.10
   3  13   0  260.77   40.70
  -3  13   0  245.08   36.20
   3  13   0  202.88   34.10
   3  13   0  231.18   35.60
  -3  13   0  250.67   37.40
   5 -13   0  200.38   32.80
  -5 -13   0  149.69   29.00
   5 -13   0  186.68   24.30
  -5 -13   0  170.78   28.10
  -5 -13   0  146.19   29.00
   5 -13   0  175.38   28.60
   5 -13   0  154.28   28.50
   5  13   0  148.49   26.00
   5  13   0  165.48   26.70
  -5  13   0   95.79   26.70
  -5  13   0  226.38   32.40
  -5  13   0  214.28   28.50
   5  13   0  217.58   30.10
   7 -13   0  173.38   31.40
  -7 -13   0  160.18   32.50
  -7 -13   0  202.08   33.50
  -7 -13   0  227.68   33.00
   7 -13   0  218.98   32.80
   7 -13   0  199.08   28.20
   7  13   0  179.88   32.60
  -7  13   0  198.48   34.50
   7  13   0  145.69   30.50
  -7  13   0  188.88   28.90
   9 -13   0   38.10   18.90
  -9 -13   0   12.70   14.20
   9 -13   0  -17.10   15.40
  -9 -13   0   25.80   17.60
  -9 -13   0   11.10   17.70
   9  13   0   -1.00   17.10
   9  13   0  -26.20   24.60
   9  13   0   26.30   16.50
  -9  13   0   10.80   19.30
  -9  13   0   17.50    9.50
  11 -13   0   83.19   24.60
 -11 -13   0  123.09   25.80
 -11 -13   0   83.69   26.80
  11 -13   0  112.29   27.50
 -11 -13   0   69.99   26.00
  11  13   0    6.90   32.30
  11  13   0   63.39   27.60
 -11  13   0  161.48   31.00
   0 -14   0   11.10   13.20
   0 -14   0  -18.60   10.80
   0 -14   0   -7.40   11.90
   0 -14   0   10.00   14.40
   0  14   0   20.60   15.20
   0  14   0    3.80    7.10
   0  14   0   11.00   12.50
   0  14   0    5.60   12.20
   2 -14   0  265.57   37.30
   2 -14   0  261.57   36.80
  -2 -14   0  248.68   36.20
  -2 -14   0  213.98   35.70
   2 -14   0  274.27   37.50
   2 -14   0  253.97   35.60
   2 -14   0  254.77   37.90
  -2 -14   0  264.47   37.20
  -2 -14   0  196.78   34.60
  -2  14   0  261.07   38.10
   2  14   0  255.17   36.20
  -2  14   0  184.08   35.90
   2  14   0  235.68   33.40
   2  14   0  288.47   42.10
   2  14   0  205.98   36.90
  -2  14   0  205.18   36.30
  -4 -14   0  117.79   21.20
  -4 -14   0   99.99   22.60
  -4 -14   0   89.39   20.20
   4 -14   0  115.69   22.60
  -4 -14   0  107.79   20.60
   4 -14   0   88.89   21.40
   4 -14   0   89.59   23.40
  -4  14   0   96.89   23.40
  -4  14   0   52.39   19.80
   4  14   0  131.39   23.50
   4  14   0  101.39   18.60
   4  14   0   91.79   19.00
  -4  14   0  100.59   20.40
   6 -14   0  563.64   72.69
  -6 -14   0  411.56   73.09
  -6 -14   0  559.64   73.59
  -6 -14   0  539.55   71.79
   6 -14   0  511.95   72.39
  -6  14   0  589.54   73.29
  -6  14   0  485.75   70.89
   6  14   0  555.34   71.59
   6  14   0  665.13   74.59
   8 -14   0  227.98   37.00
   8 -14   0  179.38   35.00
  -8 -14   0  211.88   36.40
  -8 -14   0  200.08   37.00
  -8 -14   0  203.98   35.50
  -8  14   0  207.48   36.50
   8  14   0  194.98   36.40
   8  14   0  227.08   36.00
  -8  14   0  213.68   31.80
 -10 -14   0  266.57   41.70
 -10 -14   0  276.37   42.00
  10 -14   0  181.38   39.70
  10 -14   0  195.88   39.50
 -10 -14   0  234.68   39.80
  10  14   0  161.58   49.40
  10  14   0  294.77   43.50
 -10  14   0  323.17   46.90
  -1 -15   0    4.00   13.30
   1 -15   0   20.50   12.90
  -1 -15   0   14.00   16.30
   1 -15   0   17.80   14.60
  -1 -15   0    8.50   13.80
   1 -15   0   -7.10   13.00
  -1 -15   0   18.20   15.60
   1 -15   0   27.70   15.20
   1 -15   0   10.70   14.30
   1  15   0   11.90   13.10
   1  15   0    9.90   19.50
  -1  15   0    4.80   14.60
   1  15   0   -9.20   12.70
  -1  15   0   -3.30   12.70
  -1  15   0   -3.20   17.00
   3 -15   0   12.70   15.70
  -3 -15   0    6.30   14.80
   3 -15   0   16.40   13.70
  -3 -15   0   27.30   17.10
   3 -15   0   15.00   15.50
  -3 -15   0   14.10   13.00
  -3 -15   0    8.40   14.40
  -3  15   0   19.70   15.80
  -3  15   0   27.80   16.70
  -3  15   0    5.10   13.30
   3  15   0   16.90   11.10
   3  15   0    7.90   13.00
   3  15   0   22.70   23.10
   3  15   0   -6.50   13.40
  -5 -15   0   24.30   16.00
  -5 -15   0   28.00   18.80
  -5 -15   0   20.40   17.10
   5 -15   0   22.50   17.50
   5 -15   0   14.90   17.10
  -5 -15   0   29.60   16.10
   5  15   0   42.40   14.50
   5  15   0   36.80   15.30
  -5  15   0   37.30   16.20
  -5  15   0   56.39   20.20
   7 -15   0   21.50   19.20
  -7 -15   0   42.20   20.90
  -7 -15   0   23.10   19.80
  -7 -15   0   37.40   19.00
   7 -15   0    9.30   18.10
   7  15   0   11.90   18.20
  -7  15   0   36.40   14.20
  -7  15   0   32.60   21.80
   7  15   0   22.80   15.00
   9 -15   0   -3.90   19.70
  -9 -15   0    4.60   19.20
  -9 -15   0  -21.10   18.60
  -9 -15   0    0.60   16.40
   9 -15   0  -37.30   16.80
   9  15   0    6.30   17.50
   9  15   0  -32.20   16.30
   9  15   0  -38.80   27.10
  -9  15   0   -0.90   10.60
  -9  15   0   -9.10   22.00
   0 -16   0  302.57   41.80
   0 -16   0  247.78   40.50
   0 -16   0  206.48   39.90
   0  16   0  210.48   41.40
   0  16   0  335.87   43.80
   0  16   0  358.06   43.70
  -2 -16   0  143.19   29.00
   2 -16   0  130.79   28.50
   2 -16   0  167.58   28.30
  -2 -16   0  194.58   30.80
   2 -16   0  156.48   29.30
  -2 -16   0  178.08   30.90
  -2 -16   0  142.29   27.50
  -2  16   0  177.48   31.30
   2  16   0  142.99   34.30
   2  16   0  153.38   29.10
  -2  16   0  174.08   30.10
   2  16   0  132.89   29.70
  -4 -16   0  135.99   25.60
  -4 -16   0   74.59   24.10
   4 -16   0  125.59   24.40
  -4 -16   0  112.09   24.80
  -4 -16   0  171.58   28.50
   4 -16   0   47.00   24.20
  -4  16   0  143.19   26.50
   4  16   0  127.79   26.00
  -4  16   0  171.68   27.20
  -6 -16   0  106.59   24.90
   6 -16   0   33.70   20.70
   6 -16   0   90.59   23.90
  -6 -16   0   72.09   21.90
  -6 -16   0  105.69   24.50
  -6 -16   0   82.69   24.80
  -6  16   0   57.49   19.10
   6  16   0   88.39   24.70
  -6  16   0  109.49   24.50
  -8 -16   0   38.30   20.60
   8 -16   0   66.69   23.10
  -8 -16   0   39.90   21.20
  -8 -16   0   35.10   23.60
   8 -16   0   28.70   20.30
   8  16   0    9.90   19.10
  -8  16   0   26.00   14.20
  -8  16   0   24.40   24.50
   8  16   0   26.60   20.10
   1 -17   0   63.89   20.00
  -1 -17   0   65.39   22.50
   1 -17   0   28.10   29.30
   1 -17   0   75.39   21.50
  -1 -17   0   83.59   22.60
  -1 -17   0   69.49   21.30
   1 -17   0  109.89   23.30
   1  17   0   62.99   24.10
   1  17   0   85.79   21.20
  -1  17   0   40.80   23.40
   1  17   0  104.49   24.00
  -1  17   0  121.09   24.20
  -1  17   0   85.49   22.80
  -3 -17   0   19.40   17.90
  -3 -17   0   -2.10   16.20
  -3 -17   0  -13.00   17.60
  -3 -17   0    9.70   16.70
   3 -17   0   19.80   19.10
   3 -17   0    6.20   17.80
  -3  17   0    7.90   18.50
   3  17   0   15.10   15.10
   3  17   0   -1.90   17.60
  -3  17   0   24.50   17.90
   5 -17   0   23.20   20.90
  -5 -17   0   79.39   22.70
  -5 -17   0   75.89   22.80
  -5 -17   0   65.79   21.90
   5 -17   0   80.29   19.80
  -5 -17   0   58.89   24.20
   5  17   0   78.39   23.80
  -5  17   0   67.29   20.70
  -5  17   0   46.90   19.90
  -7 -17   0   49.70   20.40
   7 -17   0   56.69   23.80
  -7 -17   0   11.60   23.60
   7 -17   0   -1.10   19.40
  -7 -17   0   61.99   21.90
  -7 -17   0   28.80   19.90
   7  17   0   44.10   23.90
  -7  17   0   48.30   17.80
  -7  17   0   45.30   26.00
   0 -18   0   22.60   18.80
   0 -18   0   12.90   18.50
   0 -18   0   31.60   18.40
   0  18   0   18.40   23.00
   0  18   0    7.90   19.30
   0  18   0   60.79   21.10
   2 -18   0    5.50   19.60
  -2 -18   0   45.20   22.50
  -2 -18   0   23.30   19.50
   2 -18   0   68.19   21.80
  -2 -18   0   14.10   19.30
   2  18   0   44.60   19.20
   2  18   0   26.40   20.80
  -2  18   0   37.40   21.40
  -2  18   0   57.59   20.80
   4 -18   0    7.20   15.20
  -4 -18   0   25.50   19.90
  -4 -18   0    3.60   19.70
   4 -18   0   14.20   19.50
  -4 -18   0    1.20   21.40
   4  18   0   12.30   20.90
  -4  18   0   30.70   22.30
  -4  18   0    7.20   18.10
   6 -18   0   41.40   22.20
   6 -18   0   44.90   23.40
  -6 -18   0   15.50   21.80
  -6 -18   0   41.90   22.10
  -6 -18   0   30.80   25.00
  -6 -18   0   -1.00   22.00
  -6  18   0   22.30   18.30
   6  18   0   41.90   24.10
  -6  18   0  -10.20   22.90
   1 -19   0   24.60   20.70
   1 -19   0    1.80   20.70
  -1 -19   0   32.00   20.10
  -1 -19   0  -15.40   17.20
  -1 -19   0   -4.10   18.60
   1  19   0    3.00   16.50
  -1  19   0    1.30   18.40
  -1  19   0   20.60   20.40
   1  19   0   -5.10   20.50
   3 -19   0   82.19   25.20
  -3 -19   0   54.19   26.10
  -3 -19   0   27.70   23.00
  -3 -19   0   33.80   21.10
   3 -19   0   60.89   26.90
  -3  19   0   84.99   25.90
  -3  19   0   61.29   24.20
   3  19   0   69.19   26.50
  14   0  -1   17.60   16.80
  14   0  -1   17.20   14.60
 -14   0   1   23.50   17.50
  14   0  -1   -7.20   19.40
 -14   0   1  -27.80   17.90
  12   0  -1   10.80   13.70
 -12   0   1    3.80    5.00
 -12   0   1    4.60   15.10
 -12   0   1   -8.70   13.10
  12   0  -1    5.80   16.00
  12   0  -1    0.80   13.80
 -10   0   1   -0.30   11.40
  10   0  -1    7.00   10.90
  10   0  -1    3.90   12.60
  10   0  -1   -6.90   10.20
 -10   0   1    4.90    4.70
 -10   0   1    4.10    7.20
 -10   0   1   -0.60    5.00
 -10   0   1  -11.20    9.90
  -8   0   1    9.60    9.40
   8   0  -1   -0.60   10.80
  -8   0   1   -0.40    4.00
  -8   0   1    2.60    5.50
   8   0  -1   -2.00    2.90
  -8   0   1   -2.50    3.90
   8   0  -1    3.20    8.40
  -8   0   1  -10.70    7.10
   8   0  -1    0.30    8.00
   6   0  -1   -1.30    2.40
  -6   0   1    3.80    3.00
   6   0  -1    3.60    5.10
   6   0  -1    2.20    5.90
   6   0  -1   -5.80    6.70
  -6   0   1    1.60    5.80
  -6   0   1   -0.40    3.10
  -6   0   1    5.00    6.40
   6   0  -1   -0.80    2.30
  -4   0   1   -1.60    3.90
  -4   0   1    0.80    3.70
   4   0  -1    0.50    4.20
  -4   0   1   -1.30    1.90
   4   0  -1   -3.20    4.30
  -4   0   1    0.00    3.50
   4   0  -1    0.30    1.70
   4   0  -1   -1.60    4.00
   4   0  -1    2.40    3.30
  -4   0   1    0.60    3.10
  -4   0   1    3.10    3.80
  -4   0   1   -0.90    2.00
  -4   0   1    1.70    4.80
   4   0  -1    0.50    5.00
  -4   0   1    0.40    3.90
   4   0  -1   -0.10    1.70
  -2   0   1    0.80    1.10
   2   0  -1    1.00    1.10
  -2   0   1    0.50    2.10
  -2   0   1   -1.40    1.80
  -2   0   1    1.00    1.90
   2   0  -1    1.50    1.90
   2   0  -1   -0.50    2.90
  -2   0   1    2.40    1.20
  -2   0   1   -0.50    1.60
  -2   0   1    2.60    2.10
  -2   0   1    2.20    3.00
  -2   0   1    5.80    2.10
   2   0  -1    1.20    2.40
   2   0  -1    1.80    2.10
  -2   0   1    3.00    1.80
   2   0  -1    1.50    2.40
   2   0  -1    2.70    2.10
   2   0  -1    1.80    1.10
   0   0   1    0.20    0.20
   0   0   1    0.10    0.70
   0   0   1    0.10    0.30
   0   0  -1   -0.10    0.20
   0   0  -1    0.20    0.40
   0   0  -1   -0.50    0.50
   0   0  -1   -0.20    0.40
   0   0  -1    0.80    0.50
   0   0   1    1.10    0.70
   0   0  -1    0.00    0.60
   0   0   1    0.80    0.40
   0   0   1    0.10    0.40
  -2   0  -1    3.50    2.00
   2   0   1    4.50    2.10
  -2   0  -1    0.10    0.70
  -2   0  -1    2.60    1.90
   2   0   1    5.50    2.10
   2   0   1    4.30    2.70
  -2   0  -1    9.30    2.70
   2   0   1    3.20    1.70
  -2   0  -1    0.20    1.70
  -2   0  -1    3.50    1.70
   2   0   1    0.30    1.60
  -2   0  -1    6.40    2.80
   2   0   1    1.60    2.30
  -2   0  -1    1.50    2.60
   2   0   1    3.20    1.70
  -2   0  -1    2.00    1.80
  -4   0  -1    0.10    0.90
  -4   0  -1   -1.80    2.80
  -4   0  -1   -2.40    1.10
  -4   0  -1   -6.80    3.70
   4   0   1    3.30    4.50
  -4   0  -1    1.20    4.50
  -4   0  -1    3.20    2.80
  -4   0  -1    1.60    2.60
   4   0   1   -2.30    2.30
  -4   0  -1    6.50    4.10
   4   0   1    0.10    5.00
   4   0   1    1.70    2.30
   4   0   1    0.40    4.20
   4   0   1    3.00    4.30
  -4   0  -1    4.60    4.70
  -4   0  -1    5.20    4.30
  -6   0  -1   -3.40    6.00
   6   0   1    4.90    6.60
  -6   0  -1    4.90    3.60
  -6   0  -1    4.10    4.00
   6   0   1   -0.20    6.00
   6   0   1   -1.10    2.80
   6   0   1   -6.40    5.90
   6   0   1   -3.30    5.90
  -6   0  -1    1.20    3.60
   8   0   1    1.20    3.50
   8   0   1    6.30    8.70
  -8   0  -1    0.00    4.60
  -8   0  -1    2.60    5.80
  -8   0  -1    1.80    8.50
   8   0   1   -2.60    9.30
  -8   0  -1    1.20    4.80
   8   0   1    4.60    8.20
 -10   0  -1    8.20    6.70
  10   0   1    6.70   11.10
 -10   0  -1  -10.10   11.50
 -10   0  -1    1.90    5.60
 -10   0  -1  -14.20   10.30
 -10   0  -1  -12.60    6.70
  10   0   1   11.00   13.70
  10   0   1   -0.40   10.50
  12   0   1    6.00   14.40
  12   0   1   -6.00   15.60
 -12   0  -1   -8.90   15.00
  12   0   1   20.80   14.70
 -12   0  -1    6.50    6.40
 -12   0  -1    6.10   13.90
 -14   0  -1   -5.60   19.10
 -14   0  -1  -12.20   17.00
  14   0   1    5.30   17.40
  14   0   1   18.60   17.10
  14   0   1  -14.50   18.20
 -15  -1   1   40.20   23.00
  15  -1  -1   38.10   24.80
  15  -1  -1   60.39   21.60
 -15  -1   1   27.30   21.70
  15  -1  -1   66.79   22.80
  15   1  -1   36.20   20.90
 -15   1   1   51.69   24.40
 -15   1   1   46.50   21.80
  15   1  -1   64.89   22.00
  15   1  -1    8.60   24.50
 -13  -1   1  128.69   27.10
 -13  -1   1  179.08   29.20
 -13  -1   1  139.59   20.60
  13  -1  -1  162.28   28.70
  13  -1  -1  166.78   29.30
  13  -1  -1   89.69   30.10
 -13   1   1  137.09   29.00
  13   1  -1  145.79   28.20
  13   1  -1  156.88   28.60
  13   1  -1  170.88   33.60
 -13   1   1  122.99   26.60
 -11  -1   1  228.38   32.60
  11  -1  -1  207.98   30.10
  11  -1  -1  172.98   30.10
  11  -1  -1  203.38   33.50
 -11  -1   1  218.38   31.20
 -11  -1   1  177.58   25.40
 -11  -1   1  202.48   25.80
  11   1  -1  178.68   32.70
  11   1  -1  191.88   30.80
  11   1  -1  195.28   30.80
 -11   1   1  148.69   30.30
 -11   1   1  177.18   29.80
 -11   1   1  165.38   23.80
 -11   1   1  205.28   27.60
  -9  -1   1  118.09   18.50
   9  -1  -1   98.29   19.10
  -9  -1   1  141.39   16.70
  -9  -1   1  135.49   20.70
  -9  -1   1  116.19   16.30
  -9  -1   1   88.79   15.50
   9  -1  -1   99.39   19.10
   9  -1  -1  120.09   21.80
  -9   1   1   93.99   14.40
  -9   1   1  120.99   17.70
  -9   1   1  105.69   14.60
   9   1  -1   89.59   15.00
   9   1  -1  105.79   21.60
   9   1  -1  149.99   20.80
   9   1  -1  115.59   19.90
  -9   1   1   98.39   19.60
  -9   1   1   98.69   18.90
   7  -1  -1   33.60    4.10
   7  -1  -1   27.50    9.10
  -7  -1   1   16.50    8.50
  -7  -1   1   26.10    6.20
  -7  -1   1   21.30    9.60
   7  -1  -1   34.00    4.10
  -7  -1   1   26.60    6.40
   7  -1  -1   22.70    7.80
   7  -1  -1   39.80    9.70
   7  -1  -1   45.90   11.80
  -7  -1   1   18.40    6.10
  -7   1   1   18.30    8.40
   7   1  -1   36.50   11.20
  -7   1   1   23.00    4.80
   7   1  -1   26.90    9.50
  -7   1   1   18.10    4.90
  -7   1   1   15.40    7.50
   7   1  -1   42.10    9.80
   7   1  -1   20.60    5.60
  -5  -1   1  692.23   90.89
  -5  -1   1  695.33   90.59
   5  -1  -1  617.64   90.79
  -5  -1   1  656.13   90.79
   5  -1  -1  756.32   91.79
   5  -1  -1  736.23   89.49
   5  -1  -1  775.22   89.49
   5  -1  -1  733.93   90.99
   5  -1  -1  772.42   91.09
   5  -1  -1  702.23   90.69
   5   1  -1  812.62   90.29
   5   1  -1  756.22   90.19
  -5   1   1  697.03   90.79
   5   1  -1  745.93   91.19
  -5   1   1  769.02   91.19
   5   1  -1  714.33   90.99
   5   1  -1  709.23   91.89
  -5   1   1  644.14   89.69
  -5   1   1  759.62   89.79
   3  -1  -1  898.21  114.19
  -3  -1   1  985.30  114.79
  -3  -1   1  958.60  114.09
  -3  -1   1 1052.79  113.99
  -3  -1   1 1051.29  113.99
  -3  -1   1  940.01  114.19
   3  -1  -1  944.21  114.19
  -3  -1   1  778.42  113.79
   3  -1  -1  936.31  114.09
  -3  -1   1 1020.10  114.29
   3  -1  -1  879.21  114.59
   3  -1  -1  822.02  113.99
  -3   1   1  836.22  114.09
   3   1  -1  789.72  113.79
   3   1  -1  828.12  114.19
  -3   1   1  868.21  113.99
  -3   1   1 1049.00  114.19
  -3   1   1 1015.50  114.29
   3   1  -1  915.91  114.19
   3   1  -1  882.01  114.69
  -3   1   1  944.81  114.59
   3   1  -1  893.91  114.09
  -1  -1   1  567.04   68.79
   1  -1  -1  480.15   68.59
   1  -1  -1  512.35   68.69
  -1  -1   1  557.54   68.89
  -1  -1   1  583.34   68.79
   1  -1  -1  546.35   68.69
   1  -1  -1  514.85   68.99
   1  -1  -1  511.05   68.89
   1  -1  -1  514.95   68.79
  -1  -1   1  632.44   68.89
   1  -1  -1  518.35   68.99
  -1  -1   1  630.84   68.79
   1  -1  -1  557.64   68.59
   1   1  -1  544.95   68.79
  -1   1   1  545.85   69.09
  -1   1   1  575.44   68.59
  -1   1   1  575.34   68.69
   1   1  -1  574.24   68.79
  -1   1   1  549.54   68.79
   1   1  -1  531.15   68.79
  -1   1   1  581.84   68.79
   1   1  -1  567.04   69.19
  -1   1   1  606.44   68.99
  -1   1   1  581.14   68.99
   1  -1   1  417.26   48.80
  -1  -1  -1  380.76   48.80
  -1  -1  -1  386.96   49.20
   1  -1   1  435.36   48.70
   1  -1   1  408.96   48.90
   1  -1   1  395.56   48.80
   1  -1   1  417.46   48.80
  -1  -1  -1  383.66   48.90
   1  -1   1  374.46   48.80
   1  -1   1  420.36   49.00
  -1  -1  -1  435.06   49.00
  -1   1  -1  410.26   48.80
   1   1   1  401.76   49.20
  -1   1  -1  395.76   48.70
  -1   1  -1  357.66   48.70
   1   1   1  403.76   48.80
  -1   1  -1  329.67   48.90
   1   1   1  380.96   48.60
   1   1   1  346.97   48.80
  -1   1  -1  392.66   48.80
   3  -1   1 2447.66  316.77
   3  -1   1 2622.24  317.07
  -3  -1  -1 2548.65  316.97
   3  -1   1 2407.46  316.87
  -3  -1  -1 2552.04  316.37
  -3  -1  -1 2614.34  316.77
  -3  -1  -1 2659.43  317.07
  -3  -1  -1 2701.63  316.87
  -3  -1  -1 2707.13  317.37
   3  -1   1 2536.85  316.97
   3  -1   1 2529.65  316.37
  -3  -1  -1 2476.05  316.97
   3  -1   1 2507.75  316.87
  -3   1  -1 2433.46  316.47
   3   1   1 2583.04  316.77
   3   1   1 2454.15  316.97
  -3   1  -1 2571.94  316.97
   3   1   1 2516.55  317.27
   3   1   1 2537.45  316.67
  -3   1  -1 2570.34  316.97
  -3   1  -1 2654.13  317.17
  -3   1  -1 2610.24  316.97
  -3   1  -1 2577.84  316.47
   3   1   1 2510.25  316.97
  -3   1  -1 2935.91  316.97
   3   1   1 2527.85  317.07
   5  -1   1  772.22  109.89
  -5  -1  -1  820.62  109.99
  -5  -1  -1  868.71  109.59
  -5  -1  -1  944.11  109.99
  -5  -1  -1  848.42  109.59
  -5  -1  -1  913.21  110.79
   5  -1   1  829.22  110.19
   5  -1   1  850.01  110.39
  -5  -1  -1  973.20  109.19
   5   1   1  777.72  109.99
  -5   1  -1  826.02  110.09
   5   1   1  850.01  110.19
  -5   1  -1  932.01  110.49
  -5   1  -1  861.01  109.69
  -5   1  -1  950.30  109.29
   5   1   1  812.92  110.59
  -5   1  -1  920.21  109.29
   5   1   1 1009.80  109.69
   7  -1   1  571.74   73.59
  -7  -1  -1  560.84   72.49
   7  -1   1  573.14   73.49
   7  -1   1  556.54   73.29
  -7  -1  -1  688.83   72.59
  -7  -1  -1  648.34   71.99
  -7  -1  -1  586.64   73.29
   7  -1   1  563.84   74.09
   7  -1   1  570.94   71.59
   7   1   1  578.94   74.39
   7   1   1  541.55   73.39
  -7   1  -1  498.25   72.49
  -7   1  -1  551.94   73.19
   7   1   1  554.14   73.59
  -7   1  -1  644.24   71.99
  -7   1  -1  545.15   71.89
   7   1   1  513.45   72.09
  -9  -1  -1  286.47   33.60
  -9  -1  -1  229.88   36.70
  -9  -1  -1  251.17   33.60
  -9  -1  -1  263.67   36.60
   9  -1   1  244.98   37.90
  -9  -1  -1  254.77   32.70
   9  -1   1  208.38   31.60
   9  -1   1  282.27   37.00
   9  -1   1  292.57   37.40
   9  -1   1  253.87   36.20
   9   1   1  232.38   32.70
   9   1   1  285.17   37.00
  -9   1  -1  267.97   32.50
  -9   1  -1  274.17   33.90
  -9   1  -1  261.27   36.60
   9   1   1  293.97   39.20
  -9   1  -1  246.18   32.50
   9   1   1  232.88   36.30
 -11  -1  -1  203.68   28.90
  11  -1   1  205.48   33.90
 -11  -1  -1  217.78   29.80
  11  -1   1  246.48   34.90
 -11  -1  -1  222.68   34.40
 -11  -1  -1  280.17   35.30
  11  -1   1  236.18   36.20
  11   1   1  255.37   34.60
 -11   1  -1  227.68   33.40
  11   1   1  229.98   34.60
 -11   1  -1  179.88   28.10
  11   1   1  226.28   36.90
 -11   1  -1  191.88   34.30
 -11   1  -1  221.08   30.80
 -13  -1  -1  227.68   34.50
  13  -1   1  266.27   34.90
  13  -1   1  129.19   33.90
 -13  -1  -1  174.98   27.10
  13  -1   1  282.87   35.80
 -13  -1  -1  157.38   34.20
 -13   1  -1  259.67   35.50
  13   1   1  181.38   36.00
  13   1   1  233.48   35.10
 -13   1  -1  150.58   34.20
  13   1   1  163.08   33.10
 -15  -1  -1  128.59   29.80
  15  -1   1  113.59   28.40
  15  -1   1   82.99   30.20
 -15  -1  -1  112.09   31.00
  15  -1   1  203.98   31.20
 -15   1  -1   85.89   28.10
  15   1   1   87.09   27.60
 -15   1  -1  146.49   31.30
  15   1   1   95.09   27.70
  15   1   1  131.99   33.00
 -14  -2   1   74.99   21.80
  14  -2  -1   23.20   23.80
 -14  -2   1   47.90   10.80
 -14  -2   1   69.99   23.40
  14  -2  -1   30.90   19.20
  14  -2  -1   23.00   17.80
  14   2  -1   28.40   18.80
  14   2  -1   36.10   19.60
  14   2  -1   34.00   22.60
 -14   2   1   53.69   22.10
 -14   2   1   84.49   21.60
  12  -2  -1   81.89   20.10
 -12  -2   1   81.89   14.80
  12  -2  -1  127.49   22.40
 -12  -2   1   40.10   19.20
  12  -2  -1   54.89   23.40
 -12  -2   1   92.49   23.00
 -12   2   1  108.79   22.20
  12   2  -1  108.79   24.50
  12   2  -1  115.29   22.00
 -12   2   1   86.59   20.40
 -12   2   1   75.79   17.30
  12   2  -1  103.89   21.80
 -10  -2   1  352.66   45.10
 -10  -2   1  317.97   40.30
  10  -2  -1  293.77   43.00
 -10  -2   1  337.67   43.90
  10  -2  -1  297.67   41.80
  10  -2  -1  312.97   44.20
 -10  -2   1  292.67   39.00
  10   2  -1  300.77   43.30
  10   2  -1  267.47   43.40
  10   2  -1  310.77   46.70
 -10   2   1  322.37   43.60
 -10   2   1  293.37   43.70
 -10   2   1  291.57   41.20
   8  -2  -1   27.40   10.30
   8  -2  -1   36.80   10.90
  -8  -2   1   33.00   11.70
  -8  -2   1   49.20    7.40
  -8  -2   1   61.69    9.30
  -8  -2   1   36.10    8.60
  -8  -2   1   33.80   10.90
   8  -2  -1   11.20   10.10
   8  -2  -1   42.70   13.10
   8   2  -1   24.90   10.70
  -8   2   1   37.20    9.60
   8   2  -1   24.70    7.40
   8   2  -1   40.60   11.70
   8   2  -1   37.50   13.50
  -8   2   1   37.10    5.30
  -8   2   1   42.50    5.50
  -8   2   1   51.19   11.60
   6  -2  -1  511.25   62.59
  -6  -2   1  530.15   62.29
   6  -2  -1  487.25   62.09
   6  -2  -1  425.46   61.79
  -6  -2   1  513.95   62.19
   6  -2  -1  462.15   61.89
  -6  -2   1  523.25   61.49
  -6  -2   1  505.85   61.49
   6  -2  -1  526.65   62.29
   6  -2  -1  491.05   62.99
  -6  -2   1  457.15   61.29
   6   2  -1  444.96   63.19
   6   2  -1  441.26   62.19
   6   2  -1  431.26   61.19
   6   2  -1  448.46   61.89
  -6   2   1  524.15   60.09
  -6   2   1  502.85   61.79
  -4  -2   1  544.15   71.59
   4  -2  -1  573.44   72.39
   4  -2  -1  517.95   71.49
   4  -2  -1  583.34   71.69
  -4  -2   1  606.24   70.79
  -4  -2   1  598.54   71.49
   4  -2  -1  576.84   72.09
  -4  -2   1  609.74   71.49
   4  -2  -1  601.04   71.59
   4  -2  -1  528.85   71.49
  -4  -2   1  567.94   71.59
  -4  -2   1  557.64   70.99
  -4   2   1  553.54   71.59
  -4   2   1  590.14   71.69
   4   2  -1  541.95   71.59
   4   2  -1  588.54   72.69
  -4   2   1  547.55   71.49
   4   2  -1  573.74   71.89
  -4   2   1  580.74   71.39
   4   2  -1  564.54   71.39
  -4   2   1  574.74   72.19
   4   2  -1  567.84   71.69
  -2  -2   1  407.46   54.79
  -2  -2   1  440.36   54.29
   2  -2  -1  466.05   54.69
   2  -2  -1  410.06   54.69
  -2  -2   1  415.26   54.79
  -2  -2   1  472.95   54.89
  -2  -2   1  439.96   54.79
   2  -2  -1  434.36   55.19
   2  -2  -1  483.55   55.19
   2  -2  -1  444.16   54.19
  -2  -2   1  420.66   54.79
  -2  -2   1  417.66   54.69
   2  -2  -1  446.16   54.59
   2  -2  -1  407.86   54.59
  -2   2   1  402.46   54.59
  -2   2   1  472.25   54.29
   2   2  -1  396.56   54.69
  -2   2   1  489.35   54.69
  -2   2   1  468.55   54.59
  -2   2   1  433.26   55.09
   2   2  -1  468.35   54.89
  -2   2   1  438.86   54.89
   2   2  -1  427.06   54.79
  -2   2   1  465.05   54.29
   2   2  -1  432.76   54.79
  -2   2   1  420.16   55.09
  -2   2   1  399.36   54.69
   0  -2   1  962.80  110.39
   0  -2  -1  822.42  110.29
   0  -2  -1  875.91  110.09
   0  -2   1  802.12  110.29
   0  -2   1  956.00  110.39
   0  -2   1 1008.40  110.39
   0  -2  -1  852.21  110.39
   0  -2  -1  849.02  110.79
   0  -2   1  897.71  110.29
   0  -2   1  969.00  110.29
   0   2  -1  784.62  110.29
   0   2  -1  794.92  109.99
   0   2  -1  873.81  110.29
   0   2  -1  900.51  110.19
   0   2  -1 1028.90  110.39
   0   2   1  803.92  110.29
   0   2   1  946.31  110.89
   0   2   1  992.50  110.09
   0   2  -1  894.31  110.29
   0   2   1  917.21  110.39
   0   2   1  845.22  110.29
   0   2  -1  904.41  110.39
   0   2   1  868.51  110.39
   2  -2   1  617.44   91.99
  -2  -2  -1  703.73   92.19
   2  -2   1  670.83   92.09
  -2  -2  -1  789.72   92.09
   2  -2   1  702.93   92.19
   2  -2   1  748.33   92.09
   2  -2   1  779.62   91.89
  -2  -2  -1  778.82   92.29
  -2  -2  -1  729.63   92.69
   2  -2   1  617.14   91.79
  -2  -2  -1  762.02   92.09
  -2  -2  -1  813.12   92.29
  -2   2  -1  801.22   92.29
  -2   2  -1  832.82   91.89
  -2   2  -1  733.53   92.19
  -2   2  -1  683.13   92.19
  -2   2  -1  800.12   92.19
  -2   2  -1  758.02   91.79
  -2   2  -1  828.12   91.99
   2   2   1  792.42   92.39
   2   2   1  655.23   91.99
   2   2   1  777.12   92.29
   2   2   1  727.13   92.69
   4  -2   1  832.02  115.69
  -4  -2  -1  896.51  116.49
   4  -2   1  945.71  116.09
   4  -2   1 1078.39  116.09
  -4  -2  -1  991.20  115.79
   4  -2   1  775.42  114.99
   4  -2   1  931.41  115.89
   4  -2   1  839.42  114.99
  -4  -2  -1  942.81  116.09
   4  -2   1  894.71  116.09
  -4  -2  -1  953.20  115.99
  -4   2  -1 1064.99  116.19
   4   2   1  903.61  115.69
  -4   2  -1  915.01  115.99
  -4   2  -1 1028.90  115.19
   4   2   1  905.91  116.69
  -4   2  -1  947.61  116.29
  -4   2  -1  956.90  115.09
  -4   2  -1  889.21  115.79
   4   2   1  863.31  115.79
  -4   2  -1 1126.29  115.99
   4   2   1  926.81  116.09
  -6  -2  -1  509.65   58.29
  -6  -2  -1  488.25   60.29
   6  -2   1  443.96   60.19
   6  -2   1  469.85   60.09
   6  -2   1  430.46   59.69
   6  -2   1  476.05   58.19
  -6  -2  -1  494.05   59.49
   6  -2   1  430.06   59.69
  -6  -2  -1  509.75   60.29
   6  -2   1  489.35   58.19
  -6  -2  -1  431.26   59.19
   6   2   1  430.66   60.19
  -6   2  -1  432.96   58.39
   6   2   1  446.26   60.89
  -6   2  -1  517.15   58.49
  -6   2  -1  468.65   59.59
   6   2   1  451.55   59.29
   6   2   1  443.86   59.99
   8  -2   1  186.48   26.40
   8  -2   1  150.18   19.30
  -8  -2  -1  134.49   24.00
  -8  -2  -1  150.08   22.10
   8  -2   1  155.58   19.40
  -8  -2  -1  145.49   22.10
   8  -2   1  174.28   24.30
  -8  -2  -1  170.28   24.70
   8  -2   1  140.29   23.60
  -8  -2  -1  161.78   20.20
   8  -2   1  182.98   24.90
   8   2   1  171.98   21.60
  -8   2  -1  139.49   23.90
  -8   2  -1  151.98   22.70
  -8   2  -1  136.79   20.10
  -8   2  -1  140.99   20.20
   8   2   1  157.58   26.80
   8   2   1  180.58   24.90
   8   2   1  180.18   25.00
 -10  -2  -1  186.68   26.70
 -10  -2  -1  222.08   32.90
 -10  -2  -1  197.78   28.90
  10  -2   1  191.38   32.90
  10  -2   1  201.78   31.70
  10  -2   1  225.48   32.40
 -10  -2  -1  268.37   33.40
  10  -2   1  217.18   32.00
 -10   2  -1  210.18   26.60
 -10   2  -1  196.68   26.50
  10   2   1  185.88   33.50
  10   2   1  189.78   32.10
  10   2   1  246.48   30.90
 -10   2  -1  197.38   29.70
  10   2   1  254.57   32.60
 -10   2  -1  178.98   31.40
 -12  -2  -1  107.79   19.20
 -12  -2  -1  101.19   24.10
  12  -2   1  176.18   26.20
 -12  -2  -1  124.19   25.80
  12  -2   1  125.89   23.90
  12  -2   1   95.49   25.80
  12   2   1  139.29   25.20
 -12   2  -1  114.59   25.70
 -12   2  -1  135.69   23.20
  12   2   1  161.38   25.00
  12   2   1  157.38   29.30
 -12   2  -1  100.99   15.80
 -12   2  -1  141.89   21.50
 -14  -2  -1   18.90   19.90
  14  -2   1   28.40   17.50
  14  -2   1   22.50   19.60
 -14  -2  -1   24.40   10.30
 -14  -2  -1   22.80   20.70
  14  -2   1   24.10   18.30
 -14   2  -1   22.00   18.90
  14   2   1   19.60   23.40
  14   2   1   24.30   19.10
  14   2   1   36.00   19.30
 -14   2  -1   34.50   21.30
  15  -3  -1   74.69   29.80
 -15  -3   1   81.39   27.80
 -15  -3   1   84.39   25.50
  15  -3  -1   84.19   25.30
  15  -3  -1   98.59   25.00
  15   3  -1   70.69   31.60
  15   3  -1   84.49   25.80
 -15   3   1  129.69   29.10
 -15   3   1   83.89   24.90
  13  -3  -1  164.08   34.10
 -13  -3   1  146.89   24.20
  13  -3  -1  155.18   29.80
  13  -3  -1  161.78   29.30
 -13  -3   1  178.48   30.70
 -13  -3   1  169.88   31.80
  13   3  -1  181.28   31.20
 -13   3   1  152.88   29.30
 -13   3   1  143.09   27.00
 -13   3   1  149.39   30.40
  13   3  -1  204.88   37.20
  13   3  -1  170.48   30.70
 -11  -3   1   50.89   17.90
  11  -3  -1   62.39   17.40
 -11  -3   1   54.89   17.10
  11  -3  -1   80.09   17.20
  11  -3  -1   50.09   16.60
 -11  -3   1   47.50   12.50
  11  -3  -1   64.79   20.20
 -11   3   1   42.30   17.30
 -11   3   1   71.79   17.50
  11   3  -1   70.79   16.60
 -11   3   1   77.09   16.40
  11   3  -1   56.99   16.90
  11   3  -1   78.79   23.00
  -9  -3   1  346.97   49.40
  -9  -3   1  385.76   45.90
   9  -3  -1  349.27   50.69
  -9  -3   1  402.16   50.19
   9  -3  -1  291.47   48.70
   9  -3  -1  349.37   49.30
  -9  -3   1  413.76   48.40
  -9  -3   1  368.46   48.10
   9  -3  -1  377.96   49.40
  -9  -3   1  407.86   46.10
   9   3  -1  338.97   49.40
  -9   3   1  349.47   48.50
  -9   3   1  386.56   49.40
   9   3  -1  313.77   49.50
   9   3  -1  334.57   47.50
   9   3  -1  344.27   51.49
  -7  -3   1   79.39   14.00
   7  -3  -1   56.39   14.70
  -7  -3   1   76.49   12.40
   7  -3  -1   51.89   13.10
  -7  -3   1   99.79   15.60
   7  -3  -1   88.39   14.70
   7  -3  -1   20.60   12.00
  -7  -3   1   94.49   13.10
  -7  -3   1   80.09    9.70
  -7  -3   1   91.09   10.00
  -7  -3   1  106.19   12.70
   7  -3  -1   52.69   13.10
   7  -3  -1   54.49   14.90
   7   3  -1   68.49   14.40
   7   3  -1   38.80   11.10
   7   3  -1   62.89   16.60
   7   3  -1   69.19   13.20
  -7   3   1   71.29   13.60
   5  -3  -1  443.16   65.49
  -5  -3   1  545.85   63.29
   5  -3  -1  473.95   64.39
   5  -3  -1  579.64   65.79
  -5  -3   1  536.75   65.09
   5  -3  -1  444.16   64.59
  -5  -3   1  625.34   64.99
  -5  -3   1  545.95   64.99
   5  -3  -1  466.85   64.49
  -5  -3   1  547.95   63.79
   5  -3  -1  482.85   64.59
   5   3  -1  484.25   64.99
   5   3  -1  406.46   65.69
   5   3  -1  555.14   64.69
   5   3  -1  473.35   64.69
   3  -3  -1  252.07   26.70
  -3  -3   1  176.28   25.60
   3  -3  -1  204.88   24.60
   3  -3  -1  218.68   25.50
   3  -3  -1  240.88   25.70
  -3  -3   1  169.78   25.60
  -3  -3   1  204.78   25.80
  -3  -3   1  180.78   25.70
  -3  -3   1  190.78   25.80
   3  -3  -1  182.98   25.40
  -3  -3   1  188.28   24.60
   3  -3  -1  224.58   25.50
  -3  -3   1  191.78   25.50
   3  -3  -1  233.78   24.70
   3   3  -1  229.58   24.90
   3   3  -1  180.48   25.60
   3   3  -1  188.88   25.60
  -3   3   1  193.98   25.50
  -3   3   1  150.58   26.00
  -3   3   1  228.88   25.40
  -3   3   1  180.98   25.30
  -3   3   1  213.88   26.40
   3   3  -1  229.88   25.80
  -3   3   1  168.28   25.30
   3   3  -1  159.48   25.60
  -3   3   1  184.68   24.70
   3   3  -1  148.69   25.30
  -3   3   1  183.58   24.70
  -3   3   1  203.18   25.80
   1  -3  -1  446.36   49.70
  -1  -3   1  414.26   49.80
   1  -3  -1  400.96   49.10
  -1  -3   1  404.66   49.60
  -1  -3   1  359.36   49.90
   1  -3  -1  435.46   49.50
   1  -3  -1  433.86   49.60
  -1  -3   1  387.56   49.30
   1  -3  -1  364.76   49.30
  -1  -3   1  361.06   49.40
   1  -3  -1  314.07   49.40
  -1  -3   1  379.06   49.80
   1  -3  -1  451.15   50.19
   1  -3  -1  395.56   49.90
  -1  -3   1  398.16   49.70
  -1  -3   1  345.87   49.40
   1   3  -1  453.55   49.70
   1   3  -1  415.56   49.20
   1   3  -1  414.26   49.40
  -1   3   1  350.66   49.20
   1   3  -1  403.76   49.50
   1   3  -1  494.25   49.99
  -1   3   1  440.06   49.60
  -1   3   1  369.36   50.09
   1   3  -1  413.86   50.09
  -1   3   1  433.06   49.99
  -1   3   1  372.56   49.50
   1   3  -1  440.86   49.70
  -1   3   1  352.36   49.10
  -1   3   1  395.46   49.50
   1   3  -1  362.56   49.70
  -1  -3  -1  391.86   47.80
   1  -3   1  388.06   47.90
  -1  -3  -1  414.86   47.50
   1  -3   1  408.76   48.00
   1  -3   1  413.86   47.90
  -1  -3  -1  392.86   48.70
  -1  -3  -1  373.76   48.00
   1  -3   1  364.66   47.90
   1  -3   1  414.76   47.90
  -1  -3  -1  312.67   48.00
  -1  -3  -1  452.45   47.80
   1  -3   1  369.16   48.20
   1  -3   1  350.76   48.10
   1  -3   1  330.07   47.80
   1   3   1  415.16   49.00
   1   3   1  362.66   48.10
   1   3   1  355.06   47.90
   1   3   1  365.36   47.50
   1   3   1  428.56   47.80
  -1   3  -1  396.96   47.30
  -1   3  -1  377.46   47.90
  -1   3  -1  458.55   48.40
  -1   3  -1  374.46   48.20
   1   3   1  377.56   47.60
  -1   3  -1  370.16   47.80
   1   3   1  295.17   47.90
  -1   3  -1  377.76   47.90
  -3  -3  -1  683.83   83.29
   3  -3   1  731.43   83.99
  -3  -3  -1  607.04   83.79
  -3  -3  -1  589.54   83.29
  -3  -3  -1  690.93   83.09
  -3  -3  -1  710.43   83.39
   3  -3   1  539.35   82.99
   3  -3   1  699.23   83.29
   3  -3   1  690.33   82.69
   3  -3   1  799.82   82.99
   3  -3   1  673.83   83.19
  -3   3  -1  593.64   83.39
  -3   3  -1  600.54   83.19
  -3   3  -1  630.54   82.69
   3   3   1  668.03   83.09
  -3   3  -1  654.63   83.19
  -3   3  -1  638.94   82.89
  -3   3  -1  719.83   83.89
  -3   3  -1  662.63   83.39
   3   3   1  708.33   84.29
  -3   3  -1  748.43   82.69
   3   3   1  644.54   83.49
  -3   3  -1  645.34   82.89
   5  -3   1    8.80    5.70
  -5  -3  -1   11.10    4.90
  -5  -3  -1    9.30    5.30
   5  -3   1   11.50    4.90
   5  -3   1    2.50    2.40
   5  -3   1    7.90    6.40
  -5  -3  -1   13.20    6.50
   5  -3   1    1.50    4.70
   5  -3   1   -4.10    6.50
  -5  -3  -1   12.20    6.70
   5  -3   1    3.90    2.10
   5   3   1    3.10    6.40
   5   3   1   -0.80    5.10
  -5   3  -1   13.30    3.00
  -5   3  -1   10.50    6.00
  -5   3  -1    2.50    6.00
  -5   3  -1   11.40    2.70
   5   3   1    0.70    7.30
   5   3   1    8.10    4.90
  -7  -3  -1  126.29   18.50
  -7  -3  -1  151.88   18.60
   7  -3   1  115.89   19.40
  -7  -3  -1  122.19   18.50
   7  -3   1  146.99   19.80
  -7  -3  -1  120.89   20.00
   7  -3   1  133.69   20.20
   7  -3   1  137.29   19.70
   7  -3   1  114.09   20.60
  -7  -3  -1  139.49   20.10
   7   3   1  132.79   18.40
   7   3   1  120.69   19.40
  -7   3  -1  101.79   16.00
   7   3   1  109.79   20.00
   7   3   1  119.59   21.90
  -7   3  -1  117.49   19.00
  -7   3  -1  120.49   15.90
  -9  -3  -1   72.89   13.80
  -9  -3  -1   88.39   17.90
   9  -3   1   87.39   18.60
   9  -3   1   71.09   16.10
  -9  -3  -1   89.79   14.70
  -9  -3  -1   67.19   16.30
   9  -3   1   77.39   15.90
   9  -3   1   87.89   16.60
  -9   3  -1   70.79   10.40
   9   3   1   99.09   16.50
  -9   3  -1   63.79   10.40
   9   3   1   81.79   16.60
  -9   3  -1   79.19   14.90
   9   3   1   96.59   14.10
   9   3   1  114.09   21.80
  -9   3  -1   68.59   16.20
 -11  -3  -1   -4.60    8.20
  11  -3   1    3.30   11.40
  11  -3   1    1.90   15.50
 -11  -3  -1   18.00   14.70
 -11  -3  -1   -3.00   14.60
  11  -3   1   -7.90   11.50
  11  -3   1   25.40   14.10
  11   3   1    9.30   13.30
  11   3   1   27.90   17.80
  11   3   1   -1.80   12.90
 -11   3  -1    9.20   13.60
 -11   3  -1    5.90   11.70
  13  -3   1  190.88   29.40
  13  -3   1   78.39   24.30
 -13  -3  -1  142.79   22.10
 -13  -3  -1  147.99   29.10
 -13  -3  -1  152.68   27.40
  13  -3   1  100.09   27.00
 -13   3  -1   97.69   27.30
  13   3   1  131.69   27.40
  13   3   1  177.88   29.40
 -13   3  -1  124.39   27.00
  13   3   1  122.69   29.40
 -13   3  -1  132.59   23.70
 -15  -3  -1   -9.80   22.70
 -15  -3  -1   -1.60   20.20
 -15  -3  -1   -1.50   10.60
  15  -3   1    2.30   22.40
  15  -3   1   -8.40   17.40
  15  -3   1   17.30   19.60
 -15   3  -1   -4.60   19.70
  15   3   1  -16.20   19.40
  15   3   1   -3.80   21.90
  15   3   1   -4.10   19.50
 -15   3  -1    9.10   20.70
  14  -4  -1  138.59   27.50
 -14  -4   1  121.79   20.70
 -14  -4   1  115.79   29.20
  14  -4  -1  153.28   26.70
 -14  -4   1  167.48   28.90
  14  -4  -1    0.30   27.00
  14   4  -1  161.28   33.30
  14   4  -1  111.49   27.60
 -14   4   1  134.59   28.20
 -14   4   1  139.09   28.80
  12  -4  -1  279.87   45.70
  12  -4  -1  366.96   50.29
 -12  -4   1  345.47   48.40
  12  -4  -1  252.57   44.60
 -12  -4   1  293.17   42.70
  12  -4  -1  361.56   47.30
 -12  -4   1  235.48   45.50
  12   4  -1  355.36   52.29
 -12   4   1  359.66   47.10
 -12   4   1  337.37   47.40
  12   4  -1  287.97   46.60
 -12   4   1  321.67   45.30
  12   4  -1  306.07   46.60
  10  -4  -1  267.67   41.60
 -10  -4   1  252.57   37.30
  10  -4  -1  271.87   39.30
  10  -4  -1  293.67   39.60
 -10  -4   1  273.47   39.60
 -10  -4   1  275.57   40.40
  10  -4  -1  198.58   37.50
  10   4  -1  265.27   43.70
 -10   4   1  294.17   37.90
  10   4  -1  232.68   36.20
 -10   4   1  306.77   40.00
  10   4  -1  311.07   41.20
  10   4  -1  321.27   40.20
  -8  -4   1  825.42   94.29
   8  -4  -1  707.33   95.39
  -8  -4   1  705.63   94.69
   8  -4  -1  682.83   94.19
  -8  -4   1  741.13   94.59
  -8  -4   1  824.52   92.99
  -8  -4   1  830.12   93.99
   8  -4  -1  803.22   94.49
   8  -4  -1  552.04   93.59
   8   4  -1  718.63   94.29
  -8   4   1  768.92   94.49
   8   4  -1  719.53   94.89
   8   4  -1  753.62   96.79
   6  -4  -1  433.36   64.49
   6  -4  -1  471.75   63.69
   6  -4  -1  554.54   63.69
  -6  -4   1  592.24   64.29
  -6  -4   1  473.35   64.09
  -6  -4   1  576.04   63.99
  -6  -4   1  477.15   63.99
   6  -4  -1  401.56   64.49
   6  -4  -1  513.05   63.79
   6  -4  -1  545.55   63.89
  -6  -4   1  514.95   62.39
  -6   4   1  501.65   61.69
   6   4  -1  478.45   64.19
  -6   4   1  524.65   64.29
   6   4  -1  477.35   63.59
   6   4  -1  481.75   63.89
  -6   4   1  479.45   61.69
   6   4  -1  533.95   66.19
   4  -4  -1  698.23   93.99
  -4  -4   1  740.73   94.19
   4  -4  -1  652.93   93.69
   4  -4  -1  734.63   93.89
  -4  -4   1  775.22   94.19
  -4  -4   1  781.02   92.89
   4  -4  -1  658.53   92.89
  -4  -4   1  896.31   94.49
   4  -4  -1  747.03   94.79
   4  -4  -1  656.13   93.59
  -4   4   1  819.82   93.19
  -4   4   1  765.22   94.29
   4   4  -1  688.43   95.39
   4   4  -1  721.23   92.99
  -4   4   1  838.92   93.19
  -4   4   1  751.72   93.89
  -4   4   1  834.52   93.89
   4   4  -1  788.72   94.29
  -2  -4   1  657.53   77.69
  -2  -4   1  646.14   76.89
  -2  -4   1  575.54   77.49
   2  -4  -1  678.43   76.99
  -2  -4   1  559.04   77.09
   2  -4  -1  567.14   77.29
  -2  -4   1  672.03   77.39
   2  -4  -1  494.95   76.79
   2  -4  -1  629.14   77.49
  -2  -4   1  649.74   76.59
  -2  -4   1  712.13   77.19
  -2  -4   1  587.84   77.29
   2  -4  -1  645.74   76.89
   2  -4  -1  660.13   77.29
   2  -4  -1  648.04   77.89
  -2  -4   1  608.44   77.89
  -2   4   1  616.24   76.89
   2   4  -1  629.44   78.09
  -2   4   1  520.05   76.89
   2   4  -1  678.83   77.69
  -2   4   1  609.84   77.59
   2   4  -1  641.84   77.29
   2   4  -1  625.74   77.49
  -2   4   1  550.34   77.59
  -2   4   1  620.64   77.09
   2   4  -1  662.83   76.49
  -2   4   1  607.24   77.09
   2   4  -1  630.64   77.19
  -2   4   1  580.94   76.89
   2   4  -1  603.24   77.19
   2   4  -1  646.04   76.99
  -2   4   1  606.04   76.89
   0  -4   1 2320.37  278.07
   0  -4   1 2265.57  277.47
   0  -4  -1 2178.68  277.57
   0  -4   1 2290.27  277.67
   0  -4  -1 2340.07  277.57
   0  -4   1 2479.65  277.57
   0  -4  -1 1975.90  278.27
   0  -4   1 2003.00  277.47
   0  -4   1 2005.20  277.57
   0  -4  -1 2199.78  277.17
   0  -4  -1 2199.88  277.67
   0  -4   1 2185.88  277.57
   0   4   1 2363.66  277.67
   0   4  -1 2347.77  277.87
   0   4   1 2448.16  278.47
   0   4   1 2136.69  277.67
   0   4  -1 2439.06  277.77
   0   4   1 2293.17  277.77
   0   4  -1 2438.76  277.57
   0   4   1 2355.46  277.17
   0   4   1 2155.18  277.47
   0   4  -1 2174.28  277.67
   0   4  -1 2128.69  277.37
   2  -4   1 1556.34  220.08
   2  -4   1 1866.81  220.18
  -2  -4  -1 1593.44  220.88
  -2  -4  -1 1805.82  220.48
  -2  -4  -1 1929.11  220.48
   2  -4   1 2037.80  220.08
  -2  -4  -1 1724.23  219.78
   2  -4   1 1850.11  220.28
  -2  -4  -1 1630.74  219.78
  -2  -4  -1 1784.92  220.48
  -2  -4  -1 1794.42  220.08
   2  -4   1 1872.21  219.88
   2  -4   1 2076.99  220.18
   2   4   1 1808.92  221.18
  -2   4  -1 1644.24  219.98
  -2   4  -1 1568.64  220.48
   2   4   1 1704.63  219.98
  -2   4  -1 1685.43  220.18
   2   4   1 1906.61  220.48
  -2   4  -1 1781.72  219.58
   2   4   1 2028.10  220.58
  -2   4  -1 1661.73  220.08
  -2   4  -1 1677.13  220.48
  -2   4  -1 1653.23  220.08
   2   4   1 1974.40  219.78
   2   4   1 1691.33  219.78
  -2   4  -1 1778.02  220.08
   4  -4   1 1057.69  128.29
  -4  -4  -1 1062.49  127.59
   4  -4   1  994.30  126.59
   4  -4   1  892.01  126.89
   4  -4   1 1029.70  127.49
  -4  -4  -1  968.60  127.49
  -4  -4  -1  998.50  127.59
  -4  -4  -1 1051.69  127.69
   4  -4   1 1101.29  126.69
   4  -4   1 1090.19  127.49
   4  -4   1  986.30  127.49
   4   4   1 1070.59  127.29
  -4   4  -1  941.61  127.69
   4   4   1  861.61  127.49
   4   4   1  959.40  128.59
   4   4   1 1140.29  127.79
  -4   4  -1 1082.09  127.89
  -4   4  -1  979.60  127.09
  -4   4  -1 1088.09  126.79
  -4   4  -1 1064.69  126.69
  -4   4  -1 1054.79  127.09
   6  -4   1  339.67   53.19
   6  -4   1  484.25   54.49
   6  -4   1  425.16   51.89
  -6  -4  -1  462.75   54.49
   6  -4   1  425.46   53.99
  -6  -4  -1  457.55   53.99
   6  -4   1  473.65   54.99
  -6  -4  -1  451.55   54.19
  -6  -4  -1  477.45   54.39
   6  -4   1  473.55   54.29
   6  -4   1  443.06   52.09
   6   4   1  409.46   54.49
   6   4   1  424.66   55.89
  -6   4  -1  338.27   52.19
  -6   4  -1  499.05   54.59
   6   4   1  340.27   53.49
   6   4   1  367.56   53.69
  -6   4  -1  406.46   52.19
  -8  -4  -1  451.05   59.99
   8  -4   1  519.35   59.79
   8  -4   1  454.75   59.19
  -8  -4  -1  382.36   58.59
   8  -4   1  485.05   60.39
  -8  -4  -1  452.95   59.89
   8  -4   1  367.36   58.59
  -8  -4  -1  369.56   58.59
   8  -4   1  466.65   59.99
  -8   4  -1  557.14   59.89
   8   4   1  568.54   59.39
   8   4   1  464.55   59.69
  -8   4  -1  452.55   56.69
   8   4   1  469.95   60.29
   8   4   1  508.65   62.19
  -8   4  -1  446.86   56.79
 -10  -4  -1   86.19   19.20
  10  -4   1   82.09   18.10
 -10  -4  -1   77.89   15.70
  10  -4   1   70.69   19.50
  10  -4   1   90.59   17.20
 -10  -4  -1  102.79   19.60
  10  -4   1  117.09   19.10
  10   4   1   86.69   17.50
  10   4   1   75.59   18.10
  10   4   1   61.59   14.00
 -10   4  -1   43.00   16.80
  10   4   1   85.49   21.70
 -10   4  -1   75.69   16.40
  12  -4   1  224.98   36.10
 -12  -4  -1  140.99   28.80
  12  -4   1  201.08   33.50
  12  -4   1  222.68   32.90
  12  -4   1  239.28   34.00
 -12  -4  -1  181.28   34.00
 -12  -4  -1  191.98   33.50
 -12   4  -1  234.08   32.30
  12   4   1  202.18   37.20
 -12   4  -1  210.08   33.80
  12   4   1  172.28   33.50
  12   4   1  184.28   32.70
 -14  -4  -1   84.59   24.70
  14  -4   1  158.78   26.30
 -14  -4  -1   46.50   15.80
  14  -4   1   10.30   22.60
 -14  -4  -1   71.59   23.80
  14  -4   1   91.59   22.00
  14   4   1   65.39   28.10
 -14   4  -1   78.59   24.80
  14   4   1   92.89   24.70
 -14   4  -1   74.79   22.90
  14   4   1   69.69   23.10
 -15  -5   1   76.29   24.70
  15  -5  -1   31.30   19.80
 -15  -5   1   16.60   24.70
  15  -5  -1   42.80   22.20
 -15  -5   1   42.50   13.90
  15   5  -1   44.90   19.10
 -15   5   1   50.69   22.10
 -15   5   1   40.20   25.00
  15   5  -1    6.70   28.50
  13  -5  -1   43.10   18.30
  13  -5  -1   37.60   22.70
 -13  -5   1    0.70   19.00
 -13  -5   1   14.50   11.80
 -13  -5   1   29.40   18.40
  13  -5  -1   51.09   18.10
  13  -5  -1   28.20   18.20
  13   5  -1   16.50   22.10
 -13   5   1   24.70   17.80
 -13   5   1   -6.70   19.50
 -13   5   1   20.10   17.40
  13   5  -1   35.10   19.20
 -13   5   1   32.20   15.20
 -11  -5   1  147.79   28.30
  11  -5  -1  183.08   28.90
 -11  -5   1  185.08   29.90
  11  -5  -1   78.69   27.10
  11  -5  -1  162.78   27.50
  11  -5  -1  226.78   29.60
 -11  -5   1  136.19   24.80
 -11   5   1  203.38   28.20
  11   5  -1  197.48   35.90
  11   5  -1  137.09   27.70
 -11   5   1  191.28   29.50
 -11   5   1  166.38   28.10
  11   5  -1  167.18   29.50
   9  -5  -1   58.59   14.90
   9  -5  -1   52.89   17.70
  -9  -5   1   37.00   11.60
   9  -5  -1   61.49   14.30
   9  -5  -1   65.89   13.90
   9  -5  -1   84.59   15.10
  -9  -5   1   48.80   14.50
  -9  -5   1   52.29   15.20
   9   5  -1   57.99   12.30
  -9   5   1   30.10   15.00
   9   5  -1   66.69   13.60
  -9   5   1   32.00   13.30
   9   5  -1   38.20   14.50
   9   5  -1   40.40   17.90
   7  -5  -1  414.46   50.99
  -7  -5   1  355.56   51.29
   7  -5  -1  340.27   50.39
  -7  -5   1  336.97   50.79
  -7  -5   1  371.46   48.80
   7  -5  -1  364.36   51.29
   7  -5  -1  423.26   51.19
  -7  -5   1  468.75   51.59
  -7  -5   1  319.07   51.19
   7  -5  -1  503.55   53.39
   7   5  -1  445.86   51.59
   7   5  -1  396.46   51.69
  -7   5   1  366.86   51.49
   7   5  -1  412.36   54.29
  -7   5   1  382.26   48.20
  -7   5   1  405.06   51.79
   7   5  -1  453.95   51.29
  -5  -5   1  190.38   22.00
   5  -5  -1  158.08   23.90
   5  -5  -1  151.68   21.20
  -5  -5   1  119.79   21.40
   5  -5  -1  150.18   21.60
  -5  -5   1  164.78   22.20
  -5  -5   1  190.18   22.90
   5  -5  -1  156.08   21.90
   5  -5  -1  145.09   20.50
   5  -5  -1  113.99   19.00
   5   5  -1  170.18   22.70
  -5   5   1  171.08   19.40
  -5   5   1  154.58   19.50
   5   5  -1  158.58   26.00
  -5   5   1  164.78   21.50
  -5   5   1  145.79   22.10
   5   5  -1  137.59   21.60
   3  -5  -1  154.58   20.80
   3  -5  -1  115.19   17.70
  -3  -5   1  145.49   17.60
   3  -5  -1  149.19   17.70
   3  -5  -1  129.69   18.60
   3  -5  -1  119.09   19.10
  -3  -5   1  142.89   18.80
  -3  -5   1  127.49   18.20
  -3  -5   1  145.79   19.20
   3  -5  -1  132.59   17.90
  -3  -5   1   86.19   18.70
  -3  -5   1  138.39   18.40
   3  -5  -1  139.99   19.00
  -3  -5   1  147.29   19.30
  -3   5   1  117.59   17.80
  -3   5   1  116.39   17.80
   3   5  -1  158.28   19.40
  -3   5   1  160.48   18.10
  -3   5   1  132.79   18.00
   3   5  -1  145.99   18.70
  -3   5   1  129.59   19.60
  -3   5   1  136.29   19.30
   3   5  -1  122.19   17.80
  -3   5   1  148.89   17.90
  -1  -5   1  182.68   24.30
   1  -5  -1  174.78   23.30
   1  -5  -1  197.58   23.50
  -1  -5   1  208.18   24.00
   1  -5  -1  179.98   24.40
  -1  -5   1  175.18   23.30
  -1  -5   1  180.78   23.70
  -1  -5   1  185.28   23.20
   1  -5  -1  146.79   23.60
   1  -5  -1  164.88   23.00
  -1  -5   1  236.88   23.90
   1  -5  -1  161.28   22.30
   1  -5  -1  136.09   23.30
  -1  -5   1  189.98   23.40
   1   5  -1  174.78   23.70
   1   5  -1  167.08   24.20
   1   5  -1  167.88   22.90
   1   5  -1  193.08   23.40
   1   5  -1  134.59   23.60
  -1   5   1  206.88   23.70
  -1   5   1  188.28   22.70
   1   5  -1  188.68   23.40
  -1   5   1  170.18   23.30
  -1   5   1  187.38   23.80
   1   5  -1  168.58   22.80
  -1   5   1  167.78   24.40
  -1   5   1  192.58   23.40
   1  -5   1  236.28   28.10
   1  -5   1  218.98   28.20
  -1  -5  -1  219.18   27.20
  -1  -5  -1  204.98   28.00
   1  -5   1  242.68   28.30
  -1  -5  -1  222.38   29.80
   1  -5   1  263.67   29.10
  -1  -5  -1  169.88   28.40
   1  -5   1  230.18   28.60
   1  -5   1  210.28   28.80
  -1  -5  -1  157.18   28.30
  -1  -5  -1  225.08   28.30
  -1  -5  -1  209.38   27.80
  -1   5  -1  225.48   28.70
   1   5   1  223.48   27.80
  -1   5  -1  206.08   28.00
  -1   5  -1  257.47   29.00
  -1   5  -1  227.68   28.30
   1   5   1  172.98   27.80
   1   5   1  220.78   28.10
   1   5   1  248.48   28.50
  -1   5  -1  182.88   27.90
   1   5   1  265.67   30.20
   1   5   1  232.68   28.00
  -1   5  -1  195.88   27.80
  -1   5  -1  200.98   28.60
   1   5   1  260.57   29.00
  -3  -5  -1  203.48   22.40
  -3  -5  -1  142.09   21.70
  -3  -5  -1  141.19   20.50
   3  -5   1  152.58   20.90
   3  -5   1  193.18   21.00
  -3  -5  -1  174.18   22.70
   3  -5   1  189.38   22.10
   3  -5   1  188.48   24.00
   3  -5   1  202.28   21.50
   3  -5   1  173.48   22.30
  -3  -5  -1  152.28   22.40
  -3  -5  -1  115.79   20.70
   3   5   1  176.88   22.80
   3   5   1  194.48   25.40
   3   5   1  156.28   21.00
   3   5   1  185.58   22.00
  -3   5  -1  131.19   21.10
  -3   5  -1  150.08   21.10
  -3   5  -1  160.48   20.50
  -3   5  -1  144.79   22.70
  -3   5  -1  135.89   20.80
   3   5   1  171.98   20.40
  -3   5  -1  144.69   21.40
  -3   5  -1  140.69   21.30
   5  -5   1  398.76   48.90
  -5  -5  -1  401.26   49.60
   5  -5   1  313.67   49.50
   5  -5   1  380.06   47.70
  -5  -5  -1  481.55   49.90
  -5  -5  -1  419.66   49.40
   5  -5   1  396.06   49.20
  -5  -5  -1  299.07   49.60
   5  -5   1  403.86   48.40
   5  -5   1  336.37   49.10
  -5   5  -1  411.36   49.80
  -5   5  -1  406.56   47.90
   5   5   1  422.46   49.00
  -5   5  -1  387.16   48.70
   5   5   1  414.06   49.80
  -5   5  -1  324.57   48.30
  -5   5  -1  365.16   47.80
   5   5   1  318.37   49.10
   7  -5   1  275.47   38.30
   7  -5   1  285.47   35.20
   7  -5   1  283.77   39.20
   7  -5   1  281.97   38.80
  -7  -5  -1  255.47   38.30
   7  -5   1  285.67   37.90
   7  -5   1  270.57   35.20
  -7  -5  -1  276.07   38.80
  -7  -5  -1  273.27   36.40
  -7  -5  -1  314.17   39.30
   7   5   1  237.88   42.10
  -7   5  -1  283.67   35.80
   7   5   1  272.17   39.00
   7   5   1  312.27   38.40
  -7   5  -1  306.47   38.30
  -7   5  -1  288.77   36.00
   7   5   1  348.97   38.80
  -7   5  -1  300.07   38.80
   9  -5   1  291.27   43.40
   9  -5   1  355.36   44.00
  -9  -5  -1  281.17   41.90
  -9  -5  -1  307.97   42.40
   9  -5   1  316.07   41.80
  -9  -5  -1  327.77   44.50
  -9   5  -1  307.57   42.60
   9   5   1  309.97   47.90
  -9   5  -1  328.97   38.30
  -9   5  -1  308.57   38.30
   9   5   1  246.18   41.00
   9   5   1  306.17   43.70
   9   5   1  263.37   43.80
  11  -5   1   92.69   27.40
 -11  -5  -1  199.08   30.60
  11  -5   1  138.99   28.50
 -11  -5  -1  192.48   27.60
  11  -5   1  183.28   28.30
  11  -5   1  133.89   26.80
 -11  -5  -1  192.28   31.00
  11   5   1  203.48   30.10
  11   5   1  171.78   29.10
 -11   5  -1  188.98   28.50
 -11   5  -1  204.08   30.30
  11   5   1  206.98   35.00
  13  -5   1    0.20   13.80
 -13  -5  -1   17.50   12.90
  13  -5   1   15.50   16.40
 -13  -5  -1    9.20   17.10
  13  -5   1   25.80   15.20
 -13  -5  -1   14.20   15.30
  13   5   1   33.00   18.70
  13   5   1   10.80   20.90
 -13   5  -1   41.40   14.90
 -13   5  -1    4.20   17.10
  13   5   1   13.20   13.00
  15  -5   1   23.80   18.80
  15  -5   1   56.49   23.10
 -15  -5  -1   31.80   15.20
 -15  -5  -1   23.60   24.90
 -15  -5  -1   53.69   24.80
  15   5   1   49.99   25.20
 -15   5  -1   34.00   24.40
 -15   5  -1   93.49   25.10
  15   5   1   57.39   27.70
 -14  -6   1   52.99   24.10
  14  -6  -1   48.10   19.90
  14  -6  -1   29.90   18.50
  14  -6  -1   63.09   22.50
 -14  -6   1   34.70   14.90
 -14  -6   1  115.89   24.00
  14   6  -1   83.89   31.30
 -14   6   1   25.90   20.50
  14   6  -1   77.19   24.00
 -14   6   1   42.20   21.30
 -14   6   1   26.00   17.40
 -12  -6   1   44.10   18.60
 -12  -6   1   24.10   19.50
 -12  -6   1   33.00   13.90
  12  -6  -1   31.60   16.30
  12  -6  -1   71.09   19.10
  12  -6  -1   25.70   15.10
  12   6  -1   75.29   20.10
 -12   6   1   31.70   15.60
 -12   6   1   50.99   18.00
  12   6  -1   40.90   24.10
 -12   6   1   65.09   20.70
 -10  -6   1  120.59   23.40
 -10  -6   1  138.29   25.00
  10  -6  -1  176.08   23.80
 -10  -6   1  100.09   20.80
  10  -6  -1  103.49   21.10
  10  -6  -1  141.69   23.80
  10  -6  -1  151.18   22.50
  10   6  -1   88.19   19.60
  10   6  -1  122.49   24.00
 -10   6   1  149.29   23.80
  10   6  -1   83.59   27.00
 -10   6   1  168.18   26.00
  -8  -6   1   67.39   15.60
   8  -6  -1  114.29   16.80
   8  -6  -1  120.89   17.60
  -8  -6   1   87.99   16.70
  -8  -6   1   74.49   10.70
  -8  -6   1   85.79   15.90
   8  -6  -1  122.49   16.50
   8  -6  -1  129.79   18.80
   8  -6  -1  120.19   20.20
   8   6  -1   67.29   14.90
  -8   6   1   62.49   16.00
   8   6  -1   95.99   17.80
   8   6  -1  119.19   24.00
  -8   6   1   69.49   17.00
   6  -6  -1  141.29   22.70
  -6  -6   1  152.28   23.50
   6  -6  -1  180.28   21.80
   6  -6  -1  193.28   26.30
   6  -6  -1  155.48   22.90
  -6  -6   1  140.59   22.90
  -6  -6   1  170.98   23.80
   6  -6  -1  150.48   19.40
   6  -6  -1  124.79   21.80
   6   6  -1  158.58   27.90
  -6   6   1  181.28   24.90
  -6   6   1  136.89   23.00
  -6   6   1  154.78   19.90
  -6   6   1  140.59   20.00
   6   6  -1  156.48   23.00
   6   6  -1  153.28   23.60
   4  -6  -1   76.89   13.70
   4  -6  -1   68.79   14.30
   4  -6  -1   87.49   13.40
   4  -6  -1   82.09   16.00
  -4  -6   1   84.39   14.20
  -4  -6   1   99.29   15.20
  -4  -6   1   86.79   14.80
   4  -6  -1   84.49   12.50
   4   6  -1   84.89   12.90
   4   6  -1   66.59   14.30
  -4   6   1   87.39   15.70
  -4   6   1   96.29   13.20
  -4   6   1  104.29   13.60
  -4   6   1   88.89   15.10
  -4   6   1   90.39   13.70
   4   6  -1   83.79   14.80
  -4   6   1  102.39   12.90
   2  -6  -1   72.89   11.20
  -2  -6   1   61.99   10.90
  -2  -6   1   45.30   12.00
   2  -6  -1  112.29   14.00
  -2  -6   1   56.79   10.60
  -2  -6   1   62.49   11.80
  -2  -6   1   58.89   10.70
   2  -6  -1   95.39   13.80
   2  -6  -1   98.39   12.50
   2  -6  -1  100.69   12.90
   2  -6  -1   97.99   10.40
  -2  -6   1   59.69   12.10
   2   6  -1   93.79   11.80
  -2   6   1   72.79   11.50
   2   6  -1   91.89   14.50
  -2   6   1   55.69   10.60
  -2   6   1   45.60   10.90
   2   6  -1   81.69   10.50
  -2   6   1   68.89   13.30
   2   6  -1  112.29   13.20
  -2   6   1   32.40   11.80
   2   6  -1  123.99   12.60
   0  -6   1   35.80   10.90
   0  -6  -1   54.79   10.20
   0  -6   1   49.20    9.90
   0  -6  -1   68.89   10.30
   0  -6  -1   63.09    9.90
   0  -6   1   40.00    9.10
   0  -6   1   37.70    9.70
   0  -6   1   51.49    9.60
   0  -6  -1   59.69    9.00
   0  -6  -1   54.79    9.60
   0  -6   1   57.79    9.70
   0  -6  -1   60.89   12.30
   0   6   1   37.00    9.10
   0   6  -1   69.49   10.20
   0   6  -1   84.89    9.70
   0   6  -1   73.39   10.70
   0   6   1   49.60   11.70
   0   6   1   40.10    9.50
   0   6  -1   64.99    9.70
   0   6  -1   38.50    9.50
   0   6  -1  100.89   12.50
   0   6   1   53.59    9.80
   0   6   1   54.99    8.60
   0   6   1   39.10    9.00
  -2  -6  -1  403.06   47.70
   2  -6   1  356.86   47.30
   2  -6   1  325.07   47.90
   2  -6   1  337.87   47.10
  -2  -6  -1  427.26   46.40
  -2  -6  -1  346.07   46.70
  -2  -6  -1  456.35   47.30
  -2  -6  -1  350.86   47.80
   2  -6   1  352.96   47.00
   2  -6   1  396.36   47.50
   2  -6   1  428.96   47.60
   2  -6   1  345.77   46.80
  -2   6  -1  359.46   47.30
  -2   6  -1  382.86   46.90
  -2   6  -1  441.06   48.20
   2   6   1  351.16   46.70
   2   6   1  343.07   46.60
  -2   6  -1  349.07   47.50
   2   6   1  351.96   48.80
  -2   6  -1  441.66   47.40
   2   6   1  290.97   47.50
   2   6   1  314.67   46.70
  -2   6  -1  401.36   46.10
   2   6   1  364.96   47.30
   4  -6   1  201.98   25.10
   4  -6   1  139.49   22.70
  -4  -6  -1  174.98   22.40
  -4  -6  -1  121.69   24.30
   4  -6   1  170.88   24.60
   4  -6   1  198.88   24.00
  -4  -6  -1  191.28   25.50
   4  -6   1  242.88   26.60
  -4  -6  -1  180.58   24.10
   4   6   1  203.78   28.80
  -4   6  -1  181.68   22.80
  -4   6  -1  185.98   24.10
   4   6   1  239.38   25.40
   4   6   1  158.48   22.30
   4   6   1  166.68   23.50
  -4   6  -1  179.78   23.30
   4   6   1  187.18   25.30
  -4   6  -1  189.78   25.90
  -4   6  -1  141.69   22.90
  -6  -6  -1  447.36   59.19
   6  -6   1  406.56   58.79
   6  -6   1  428.46   59.09
   6  -6   1  450.85   58.89
   6  -6   1  503.65   58.49
  -6  -6  -1  447.36   59.59
   6  -6   1  470.85   57.39
  -6  -6  -1  495.05   59.59
  -6   6  -1  501.25   58.89
   6   6   1  464.35   59.79
  -6   6  -1  454.35   57.59
   6   6   1  434.66   58.79
  -6   6  -1  510.55   60.19
   6   6   1  360.76   58.99
  -6   6  -1  474.55   57.69
   8  -6   1  132.09   20.20
   8  -6   1  114.49   20.10
   8  -6   1  117.49   20.00
  -8  -6  -1   93.39   20.70
  -8  -6  -1  100.39   19.80
  -8  -6  -1  148.79   22.20
  -8  -6  -1  123.89   16.60
   8  -6   1  108.09   18.60
  -8   6  -1  113.09   21.10
   8   6   1  140.09   26.10
   8   6   1  112.59   19.50
  -8   6  -1  154.48   21.50
   8   6   1  100.19   19.70
   8   6   1   96.79   20.80
  -8   6  -1  113.19   15.80
  -8   6  -1  114.39   15.60
 -10  -6  -1  212.48   33.10
  10  -6   1  217.88   33.90
  10  -6   1  230.78   34.10
  10  -6   1  218.78   33.10
  10  -6   1  179.58   33.50
 -10  -6  -1  228.78   34.00
 -10  -6  -1  245.78   35.60
 -10   6  -1  264.47   35.40
 -10   6  -1  211.58   34.00
  10   6   1  211.28   33.90
  10   6   1  164.68   33.80
  10   6   1  264.47   33.60
  10   6   1  189.38   38.50
  12  -6   1   83.89   22.10
  12  -6   1  109.49   22.30
  12  -6   1  114.09   23.30
 -12  -6  -1   98.59   21.50
 -12  -6  -1   94.29   19.90
 -12  -6  -1  141.39   25.90
  12   6   1   85.19   27.20
  12   6   1  101.19   24.60
  12   6   1   61.79   21.30
 -12   6  -1  110.39   21.90
 -12   6  -1   98.69   22.90
 -12   6  -1   72.29   22.60
 -14  -6  -1   16.20   22.60
 -14  -6  -1   81.69   22.90
  14  -6   1   37.40   20.20
  14  -6   1   18.80   21.40
  14  -6   1   47.20   18.30
 -14  -6  -1   17.20   14.30
 -14   6  -1   46.70   20.40
 -14   6  -1   25.20   20.90
  14   6   1   65.09   24.10
  14   6   1   39.00   28.50
 -13  -7   1   63.89   19.00
  13  -7  -1   80.49   22.20
 -13  -7   1   55.29   17.10
  13  -7  -1   36.00   17.20
  13  -7  -1   66.29   20.30
 -13  -7   1   49.90   23.10
  13   7  -1   94.09   24.60
 -13   7   1   83.49   23.40
 -13   7   1   74.09   20.50
  13   7  -1   47.00   30.60
 -11  -7   1   69.59   20.80
  11  -7  -1   38.60   15.90
  11  -7  -1  108.59   19.70
 -11  -7   1   84.49   18.40
  11  -7  -1   68.79   19.20
  11  -7  -1   35.60   18.40
 -11  -7   1   71.79   20.20
 -11   7   1   82.59   20.00
  11   7  -1  108.69   27.80
  11   7  -1   66.29   20.40
 -11   7   1   84.39   20.50
   9  -7  -1   74.69   15.90
  -9  -7   1   33.30   14.10
   9  -7  -1   61.49   14.00
   9  -7  -1   51.89   15.40
  -9  -7   1   58.99   16.90
  -9  -7   1   33.10   16.30
   9  -7  -1   72.69   17.10
  -9   7   1   42.90   16.00
   9   7  -1   71.09   17.20
   9   7  -1   93.69   16.10
   9   7  -1   91.89   23.70
  -9   7   1   68.39   17.20
   7  -7  -1  300.97   43.30
   7  -7  -1  352.76   43.90
   7  -7  -1  312.87   40.40
  -7  -7   1  405.16   44.90
  -7  -7   1  344.87   44.50
  -7  -7   1  308.67   44.30
   7  -7  -1  362.96   46.40
   7  -7  -1  322.17   45.10
  -7   7   1  370.56   44.70
   7   7  -1  217.18   43.50
  -7   7   1  332.37   41.20
   7   7  -1  340.67   50.59
  -7   7   1  356.56   41.30
   7   7  -1  299.27   44.00
  -7   7   1  294.97   44.50
   5  -7  -1   27.50    6.40
  -5  -7   1   32.60   10.40
  -5  -7   1   32.80   10.70
   5  -7  -1   44.40    9.50
  -5  -7   1   30.00   10.30
   5  -7  -1   20.70    9.00
   5  -7  -1   20.90   11.80
   5  -7  -1   44.80    8.70
  -5   7   1   37.20    7.20
   5   7  -1   32.00   10.00
   5   7  -1   40.40    7.10
  -5   7   1   38.70   11.40
  -5   7   1   40.10    7.60
  -5   7   1   27.00   10.50
   5   7  -1   40.00    9.90
   3  -7  -1 1142.99  137.19
  -3  -7   1 1041.30  137.59
   3  -7  -1  942.41  137.09
   3  -7  -1 1084.39  137.79
   3  -7  -1 1255.17  136.79
  -3  -7   1  903.71  136.79
  -3  -7   1 1032.60  136.39
  -3  -7   1 1193.08  136.09
   3  -7  -1 1154.48  136.29
  -3  -7   1 1017.00  137.19
  -3   7   1 1095.09  136.49
  -3   7   1 1125.09  137.89
  -3   7   1 1212.58  136.99
  -3   7   1 1104.59  136.79
   3   7  -1 1254.47  137.89
   3   7  -1 1158.88  138.39
   3   7  -1 1061.79  136.59
   3   7  -1 1018.10  136.79
  -3   7   1 1067.59  136.29
  -3   7   1 1082.59  137.59
  -1  -7   1  501.75   55.29
  -1  -7   1  446.46   54.39
   1  -7  -1  451.25   55.09
  -1  -7   1  392.46   54.29
   1  -7  -1  471.95   54.89
   1  -7  -1  483.05   53.19
  -1  -7   1  375.06   54.39
   1  -7  -1  355.96   54.49
   1  -7  -1  493.45   54.49
  -1  -7   1  408.86   54.29
   1  -7  -1  514.85   54.89
   1   7  -1  459.85   55.69
   1   7  -1  452.15   54.69
  -1   7   1  318.57   54.19
  -1   7   1  366.76   53.69
  -1   7   1  431.06   55.09
   1   7  -1  320.77   54.69
   1   7  -1  490.25   54.29
  -1   7   1  395.76   55.99
   1   7  -1  431.06   53.79
   1  -7   1  174.18   25.00
  -1  -7  -1  194.58   24.30
   1  -7   1  181.48   25.20
   1  -7   1  204.68   26.90
  -1  -7  -1  187.88   24.50
   1  -7   1  171.68   26.20
  -1  -7  -1  153.38   25.20
   1  -7   1  151.28   24.40
  -1  -7  -1  230.18   25.40
  -1  -7  -1  207.78   23.00
   1   7   1  136.29   23.60
   1   7   1  146.29   25.30
   1   7   1  201.38   28.10
  -1   7  -1  176.08   26.00
  -1   7  -1  203.88   25.80
   1   7   1  156.88   24.30
  -1   7  -1  245.58   25.20
   1   7   1  146.19   23.90
  -1   7  -1  209.98   25.10
  -3  -7  -1  379.46   49.00
  -3  -7  -1  386.06   47.60
   3  -7   1  462.95   49.20
   3  -7   1  464.95   48.40
  -3  -7  -1  408.16   47.70
   3  -7   1  387.46   48.10
  -3  -7  -1  269.87   48.80
   3  -7   1  366.16   49.60
  -3  -7  -1  384.16   48.70
   3  -7   1  368.76   48.80
   3  -7   1  358.06   47.90
  -3   7  -1  276.67   47.80
   3   7   1  411.36   49.50
   3   7   1  425.36   50.59
   3   7   1  403.46   47.90
  -3   7  -1  370.66   47.20
   3   7   1  421.56   48.90
  -3   7  -1  359.16   48.90
  -3   7  -1  316.17   48.10
  -3   7  -1  383.46   48.90
  -5  -7  -1  114.79   17.10
  -5  -7  -1  122.99   20.80
   5  -7   1  117.19   22.20
  -5  -7  -1  127.09   20.30
   5  -7   1  110.19   20.40
   5  -7   1  149.09   19.80
  -5  -7  -1  121.19   20.80
   5  -7   1  124.29   17.80
   5  -7   1  126.19   20.20
   5   7   1  157.18   21.30
   5   7   1  147.29   24.70
  -5   7  -1  145.49   18.30
  -5   7  -1  136.79   20.10
  -5   7  -1  132.29   18.60
  -5   7  -1  139.99   21.10
  -5   7  -1  140.99   18.60
   5   7   1  125.99   17.10
   5   7   1  122.69   20.80
   7  -7   1  193.28   30.40
  -7  -7  -1  191.08   31.20
   7  -7   1  186.28   28.80
  -7  -7  -1  194.38   26.40
  -7  -7  -1  215.68   26.40
  -7  -7  -1  179.48   30.50
   7  -7   1  193.48   26.60
  -7  -7  -1  279.07   32.30
   7  -7   1  186.78   30.60
   7  -7   1  202.28   30.30
  -7   7  -1  239.78   27.50
  -7   7  -1  206.68   29.70
  -7   7  -1  268.97   33.10
  -7   7  -1  216.38   27.20
   7   7   1  192.18   35.80
   7   7   1  203.88   30.30
   7   7   1  184.38   31.00
   7   7   1  224.28   31.20
   9  -7   1  181.38   27.90
  -9  -7  -1  151.38   26.40
   9  -7   1  168.78   25.10
  -9  -7  -1  172.48   28.10
   9  -7   1  177.58   26.90
  -9  -7  -1  174.28   28.30
   9  -7   1  156.58   26.70
   9   7   1  127.09   25.30
  -9   7  -1  179.08   28.20
   9   7   1  183.18   27.00
  -9   7  -1  173.58   26.50
  -9   7  -1  155.38   21.20
   9   7   1  181.48   34.00
  -9   7  -1  159.68   21.30
   9   7   1  188.18   28.60
  11  -7   1  106.69   21.80
  11  -7   1   78.09   20.80
 -11  -7  -1  111.59   24.10
  11  -7   1   85.49   22.50
  11  -7   1   85.39   19.50
 -11  -7  -1  119.49   20.60
 -11  -7  -1   75.39   21.80
 -11   7  -1  101.59   21.60
  11   7   1   84.09   27.30
  11   7   1   93.39   21.80
 -11   7  -1  117.09   22.20
  11   7   1   87.09   22.90
  13  -7   1  177.68   29.70
 -13  -7  -1  153.18   30.10
  13  -7   1  139.69   29.60
 -13  -7  -1  121.19   30.20
  13  -7   1  138.49   27.60
 -13  -7  -1  135.29   26.10
  13   7   1  115.09   36.50
 -13   7  -1  110.69   28.20
 -13   7  -1  132.49   27.10
  13   7   1  164.78   32.40
 -14  -8   1   36.50   17.30
 -14  -8   1   70.69   25.20
  14  -8  -1   78.39   24.00
 -14  -8   1   72.49   26.70
 -14   8   1   59.79   23.30
  14   8  -1   50.09   29.80
 -14   8   1   55.89   21.70
 -14   8   1   32.80   23.40
  14   8  -1   59.49   25.60
  12  -8  -1   23.10   14.90
 -12  -8   1   35.50   20.20
  12  -8  -1    8.70   17.40
 -12  -8   1   22.10   18.50
  12  -8  -1   17.00   16.80
 -12  -8   1   28.60   15.10
  12   8  -1   26.00   19.30
 -12   8   1    1.50   15.90
 -12   8   1   23.90   28.00
  12   8  -1   18.90   27.00
  10  -8  -1   81.89   16.60
  10  -8  -1   79.29   17.10
 -10  -8   1   40.10   18.30
 -10  -8   1   37.20   17.20
 -10  -8   1   35.00   15.00
  10  -8  -1   61.09   15.10
 -10   8   1   46.00   17.20
  10   8  -1   81.39   19.10
  10   8  -1   36.20   13.60
 -10   8   1   53.09   17.50
  10   8  -1   24.40   25.00
   8  -8  -1  198.58   31.70
  -8  -8   1  246.68   33.50
  -8  -8   1  242.38   34.70
   8  -8  -1  187.58   33.00
  -8  -8   1  212.18   33.30
   8  -8  -1  251.67   37.10
   8  -8  -1  196.78   32.70
   8   8  -1  217.48   39.90
  -8   8   1  230.08   28.70
  -8   8   1  223.18   28.60
  -8   8   1  272.67   35.20
   8   8  -1  235.08   33.70
   8   8  -1  165.18   32.80
   6  -8  -1   41.40   10.70
   6  -8  -1   56.69    9.30
  -6  -8   1   44.90   14.00
  -6  -8   1   42.90   13.60
  -6  -8   1   83.09   15.20
   6  -8  -1   38.40   15.60
   6  -8  -1   48.20   12.60
   6  -8  -1   59.89   14.10
   6   8  -1   46.80   13.10
   6   8  -1   58.79   13.50
   6   8  -1   64.59    9.30
  -6   8   1   68.79   14.00
  -6   8   1   74.49   10.80
  -6   8   1   60.79   10.10
  -6   8   1   63.29   14.80
   4  -8  -1  393.16   49.10
   4  -8  -1  390.46   47.40
  -4  -8   1  288.87   48.00
   4  -8  -1  427.76   50.49
  -4  -8   1  402.46   48.90
   4  -8  -1  354.96   48.40
  -4  -8   1  345.57   49.30
   4  -8  -1  330.87   47.40
   4   8  -1  349.96   49.30
  -4   8   1  376.06   48.00
   4   8  -1  383.56   48.30
  -4   8   1  406.56   49.90
  -4   8   1  375.46   49.50
  -4   8   1  352.96   47.20
  -4   8   1  428.06   48.00
   4   8  -1  376.36   47.70
   2  -8  -1  143.79   21.00
  -2  -8   1  155.28   21.80
   2  -8  -1  122.99   20.10
   2  -8  -1  135.29   22.10
  -2  -8   1  129.39   21.40
   2  -8  -1  152.78   18.60
  -2  -8   1  141.39   19.90
  -2  -8   1  161.08   21.20
   2  -8  -1  160.58   21.50
   2  -8  -1  119.69   20.60
  -2  -8   1  130.79   18.90
   2   8  -1  141.49   21.80
  -2   8   1  138.79   19.30
  -2   8   1  176.08   24.10
  -2   8   1  138.89   22.20
   2   8  -1  132.79   19.30
  -2   8   1  162.28   21.40
  -2   8   1  143.09   20.70
   2   8  -1  202.58   25.00
   2   8  -1  128.39   20.60
   2   8  -1  126.39   19.90
   0  -8   1   96.79   14.90
   0  -8   1   92.79   14.50
   0  -8  -1   94.59   15.50
   0  -8   1  104.09   15.70
   0  -8  -1   81.29   13.80
   0  -8  -1   62.09   14.70
   0  -8   1  105.39   14.90
   0  -8   1  107.79   15.20
   0  -8  -1  100.49   15.20
   0  -8  -1   67.79   14.50
   0   8   1   93.69   15.30
   0   8   1  102.59   17.90
   0   8  -1   93.39   16.20
   0   8   1  105.89   13.70
   0   8  -1   65.59   14.70
   0   8  -1   63.39   14.50
   0   8   1   87.79   15.20
  -2  -8  -1   31.20   10.30
   2  -8   1   27.20    9.70
   2  -8   1   43.40   11.20
   2  -8   1   28.10    9.60
  -2  -8  -1   48.40    9.70
   2  -8   1   24.40    9.50
  -2  -8  -1   49.70    9.10
  -2  -8  -1   34.30    6.40
   2  -8   1   35.90    7.80
  -2  -8  -1   44.20    8.90
   2  -8   1   42.00    9.10
   2  -8   1   17.00    9.40
   2   8   1   53.39   13.90
  -2   8  -1   42.60    9.40
   2   8   1   39.40    9.00
   2   8   1   30.30    9.70
   2   8   1   33.60    8.40
   2   8   1   28.10    7.70
  -2   8  -1   67.49   11.20
  -2   8  -1   38.90    8.80
  -2   8  -1   48.30   10.20
  -2   8  -1   47.20    6.60
   4  -8   1  299.07   41.40
   4  -8   1  344.67   41.50
   4  -8   1  356.26   41.70
   4  -8   1  310.67   42.60
   4  -8   1  394.76   44.60
  -4  -8  -1  295.57   40.60
  -4  -8  -1  411.06   43.50
  -4  -8  -1  366.16   42.60
  -4  -8  -1  318.37   43.00
   4  -8   1  334.87   42.20
  -4   8  -1  317.97   42.50
  -4   8  -1  277.17   43.20
   4   8   1  269.17   42.10
   4   8   1  305.87   45.30
  -4   8  -1  298.37   40.60
  -4   8  -1  306.57   41.90
   4   8   1  365.16   43.60
   4   8   1  305.67   41.00
   6  -8   1   64.49   11.90
  -6  -8  -1   43.30   13.30
   6  -8   1   50.39   13.30
  -6  -8  -1   47.30    7.50
  -6  -8  -1   30.20   13.00
   6  -8   1   40.00   12.60
  -6  -8  -1   35.40   12.70
  -6   8  -1   38.60    9.60
   6   8   1   62.79   12.90
  -6   8  -1   53.99   14.30
  -6   8  -1   66.49   13.30
   6   8   1   45.20   13.00
   6   8   1   59.19    7.30
  -6   8  -1   41.90    9.20
  -8  -8  -1  343.37   43.90
   8  -8   1  370.76   41.70
  -8  -8  -1  325.37   43.70
  -8  -8  -1  239.18   42.20
   8  -8   1  300.97   42.20
   8  -8   1  263.37   42.70
  -8   8  -1  318.27   44.50
   8   8   1  297.77   43.80
   8   8   1  347.27   51.09
  -8   8  -1  273.27   38.60
   8   8   1  308.27   42.10
 -10  -8  -1   64.39   17.10
  10  -8   1   93.49   17.20
  10  -8   1   75.69   17.20
 -10  -8  -1   59.29   17.00
  10  -8   1   65.79   18.80
 -10  -8  -1   64.39   19.30
 -10   8  -1   34.90   15.00
  10   8   1   82.59   26.60
  10   8   1   80.09   19.30
  10   8   1   80.79   17.40
 -10   8  -1   40.50   16.60
 -12  -8  -1   85.49   23.10
 -12  -8  -1   84.29   19.50
  12  -8   1   34.60   16.30
  12  -8   1   77.49   21.60
  12  -8   1   82.19   20.20
 -12  -8  -1   67.09   19.10
  12   8   1   78.59   29.10
 -12   8  -1   63.39   20.40
  12   8   1   61.99   23.10
 -14  -8  -1   34.40   18.10
  14  -8   1   33.00   19.70
  14  -8   1   28.20   21.60
 -14  -8  -1  -11.80   21.60
  14  -8   1   54.19   20.20
 -14  -8  -1   47.00   24.90
 -14   8  -1   22.60   22.00
  14   8   1   48.20   25.30
 -14   8  -1   63.29   23.80
  14   8   1   29.50   28.30
 -13  -9   1   37.50   21.90
 -13  -9   1   34.80   22.50
 -13  -9   1   19.40   16.60
  13  -9  -1   56.29   20.40
  13  -9  -1   52.09   22.30
 -13   9   1   47.20   21.20
  13   9  -1   52.09   23.50
 -13   9   1   39.30   20.30
  13   9  -1   31.60   28.60
 -11  -9   1   49.90   18.50
 -11  -9   1   30.50   19.00
  11  -9  -1   12.60   15.40
  11  -9  -1   54.49   16.90
 -11  -9   1   35.80   17.00
  11  -9  -1   28.90   17.60
  11   9  -1   62.19   26.80
 -11   9   1   20.50   19.40
  11   9  -1   20.70   18.30
 -11   9   1   32.30   17.90
   9  -9  -1   47.10   14.00
  -9  -9   1   41.60   16.80
   9  -9  -1   39.40   12.40
  -9  -9   1   41.50   15.50
   9  -9  -1   36.80   14.60
  -9  -9   1   45.10   16.50
   9   9  -1   52.29   16.50
  -9   9   1   41.40    7.00
  -9   9   1   30.30   13.60
   9   9  -1    8.90   12.50
   9   9  -1   53.89   23.10
  -9   9   1   13.20   15.00
  -7  -9   1  211.98   30.20
   7  -9  -1  129.79   27.60
  -7  -9   1  220.48   30.30
   7  -9  -1  166.98   29.30
   7  -9  -1  136.69   26.30
   7  -9  -1  178.28   31.80
  -7  -9   1  215.88   30.40
  -7   9   1  239.38   29.30
  -7   9   1  221.78   26.00
   7   9  -1  170.18   35.60
   7   9  -1  135.89   28.00
   7   9  -1  140.69   28.40
  -7   9   1  271.57   31.90
  -7   9   1  213.58   30.50
   5  -9  -1  494.65   58.59
  -5  -9   1  436.16   60.89
   5  -9  -1  498.95   62.19
  -5  -9   1  435.86   60.39
  -5  -9   1  458.15   60.19
   5  -9  -1  511.55   60.59
   5  -9  -1  488.85   58.69
   5  -9  -1  427.36   59.89
  -5   9   1  464.45   59.19
  -5   9   1  435.06   60.69
   5   9  -1  464.65   59.79
  -5   9   1  449.76   61.09
  -5   9   1  529.65   59.09
   5   9  -1  311.47   59.99
   5   9  -1  461.55   58.79
   3  -9  -1  617.94   76.19
   3  -9  -1  576.74   76.19
  -3  -9   1  564.74   76.29
   3  -9  -1  608.44   74.39
  -3  -9   1  650.33   75.99
  -3  -9   1  637.84   76.89
   3  -9  -1  544.55   76.79
   3  -9  -1  473.55   74.99
   3   9  -1  551.34   75.29
   3   9  -1  630.64   77.99
  -3   9   1  501.15   75.39
   3   9  -1  595.14   75.49
  -3   9   1  676.83   74.69
   3   9  -1  599.74   74.49
  -3   9   1  653.43   77.49
  -3   9   1  718.73   77.39
   1  -9  -1  586.54   76.39
  -1  -9   1  653.23   76.19
  -1  -9   1  569.84   75.99
   1  -9  -1  482.15   76.29
   1  -9  -1  669.13   76.79
  -1  -9   1  602.54   76.09
  -1  -9   1  646.24   76.79
   1  -9  -1  603.74   74.29
   1  -9  -1  536.35   76.09
   1  -9  -1  595.94   75.89
  -1  -9   1  462.95   76.29
  -1   9   1  698.23   76.89
   1   9  -1  585.44   76.49
  -1   9   1  628.04   77.79
   1   9  -1  678.53   78.09
   1   9  -1  596.34   75.19
   1   9  -1  676.43   77.29
  -1   9   1  622.54   76.89
   1  -9   1  517.65   63.99
  -1  -9  -1  505.55   63.79
  -1  -9  -1  451.65   64.29
   1  -9   1  484.95   62.79
   1  -9   1  473.75   64.29
  -1  -9  -1  559.14   64.49
  -1  -9  -1  420.76   63.69
  -1  -9  -1  516.35   63.39
   1  -9   1  496.75   63.99
   1  -9   1  461.65   63.79
  -1  -9  -1  490.85   61.89
  -1   9  -1  519.65   64.59
  -1   9  -1  505.55   64.29
  -1   9  -1  561.84   64.99
   1   9   1  533.35   64.79
   1   9   1  585.94   66.39
   1   9   1  458.85   63.69
   3  -9   1  579.74   68.89
  -3  -9  -1  521.35   70.19
  -3  -9  -1  596.04   69.79
  -3  -9  -1  502.65   70.19
   3  -9   1  577.54   70.29
   3  -9   1  499.75   70.79
  -3  -9  -1  440.56   68.19
  -3  -9  -1  558.14   68.79
   3  -9   1  556.54   70.19
  -3   9  -1  548.65   70.89
  -3   9  -1  519.15   70.09
  -3   9  -1  657.43   68.09
  -3   9  -1  537.55   69.49
   3   9   1  592.74   70.69
   3   9   1  486.85   71.99
  -3   9  -1  561.44   69.89
   3   9   1  528.15   69.59
   3   9   1  526.85   69.09
   5  -9   1  471.95   66.49
  -5  -9  -1  507.35   64.29
   5  -9   1  552.74   65.69
  -5  -9  -1  495.35   66.49
   5  -9   1  482.45   66.69
  -5  -9  -1  551.04   67.29
   5  -9   1  480.15   68.09
  -5  -9  -1  536.95   67.69
   5  -9   1  567.14   65.39
  -5   9  -1  516.35   64.79
   5   9   1  531.65   64.99
   5   9   1  381.56   66.69
  -5   9  -1  536.65   67.89
  -5   9  -1  540.85   65.59
   5   9   1  534.95   69.99
   5   9   1  491.05   66.59
  -5   9  -1  505.35   66.49
  -5   9  -1  525.75   65.89
  -7  -9  -1  495.15   58.49
   7  -9   1  492.05   56.39
  -7  -9  -1  497.25   58.49
   7  -9   1  445.26   57.69
   7  -9   1  373.56   56.79
  -7  -9  -1  414.26   57.19
  -7   9  -1  498.15   59.09
  -7   9  -1  352.36   54.79
   7   9   1  379.06   57.39
   7   9   1  430.76   57.59
  -7   9  -1  452.45   56.99
  -9  -9  -1   86.69   19.70
   9  -9   1   56.59   17.50
   9  -9   1   98.69   20.20
   9  -9   1   47.00   16.70
  -9  -9  -1   71.49   18.10
  -9  -9  -1  126.99   22.10
   9   9   1   80.79   19.90
   9   9   1   96.49   19.40
   9   9   1   64.29   26.30
  -9   9  -1   71.79   18.60
  -9   9  -1  124.59   22.50
  -9   9  -1  109.39   13.90
  11  -9   1   69.19   20.00
 -11  -9  -1  106.89   22.90
  11  -9   1   73.69   22.10
 -11  -9  -1  109.79   25.00
  11  -9   1  116.89   22.80
 -11  -9  -1   92.39   23.90
  11   9   1  126.39   26.40
  11   9   1   54.99   29.30
 -11   9  -1  119.49   24.50
 -13  -9  -1   45.60   20.40
 -13  -9  -1   33.90   23.70
  13  -9   1   80.09   24.00
  13  -9   1   76.89   21.40
 -13  -9  -1   67.69   24.20
 -13   9  -1   54.49   21.80
  13   9   1   47.90   24.10
  13   9   1   33.90   34.10
 -13   9  -1   62.69   23.50
  12 -10  -1   66.39   19.70
  12 -10  -1   26.20   17.70
 -12 -10   1   29.30   17.30
  12 -10  -1   -8.80   18.90
 -12 -10   1   15.10   15.50
 -12 -10   1   32.90   21.00
  12  10  -1   50.29   21.90
  12  10  -1   14.50   27.70
 -12  10   1   24.90   19.80
  10 -10  -1   30.60   14.90
  10 -10  -1   21.20   13.20
  10 -10  -1    9.40   16.30
 -10 -10   1    8.60   16.30
 -10 -10   1    1.40   16.70
 -10 -10   1   -3.70   13.50
  10  10  -1   -5.50   23.50
  10  10  -1   26.10   16.40
 -10  10   1   12.20   25.60
 -10  10   1   14.90   16.70
  10  10  -1    4.90   12.20
  -8 -10   1  236.98   33.70
   8 -10  -1  213.98   30.60
   8 -10  -1  216.08   36.70
  -8 -10   1  182.58   32.80
   8 -10  -1  182.88   31.90
  -8 -10   1  215.48   34.10
   8 -10  -1  224.48   32.70
  -8  10   1  208.68   34.30
   8  10  -1  188.48   32.40
  -8  10   1  194.28   33.30
   8  10  -1  192.98   32.60
  -8  10   1  219.48   28.40
   8  10  -1  208.78   41.30
  -6 -10   1   57.39   15.10
   6 -10  -1   48.50   16.90
   6 -10  -1   32.30   13.10
   6 -10  -1   28.80   13.50
  -6 -10   1   49.99   14.30
  -6 -10   1   55.59   15.30
   6 -10  -1   44.20    9.00
   6 -10  -1   36.10   10.20
  -6  10   1   50.59   13.60
  -6  10   1   48.60   15.10
   6  10  -1   44.70   13.90
  -6  10   1   57.59   11.00
   6  10  -1   28.70   11.80
   6  10  -1   36.50    9.60
  -4 -10   1  216.08   31.70
   4 -10  -1  189.78   33.60
  -4 -10   1  186.38   32.20
   4 -10  -1  206.48   32.20
   4 -10  -1  242.98   32.40
  -4 -10   1  178.98   31.30
   4 -10  -1  226.28   29.90
   4 -10  -1  233.58   28.90
   4  10  -1  260.97   33.90
  -4  10   1  264.67   34.40
   4  10  -1  215.98   30.20
  -4  10   1  220.68   32.90
   4  10  -1  228.28   30.40
  -4  10   1  265.17   30.70
  -4  10   1  156.18   30.10
  -2 -10   1   88.99   13.30
   2 -10  -1   89.19   12.40
   2 -10  -1   78.39   16.30
  -2 -10   1   96.09   16.30
  -2 -10   1   82.89   16.60
   2 -10  -1   90.19   16.60
   2 -10  -1   91.09   15.50
  -2 -10   1  107.39   16.50
  -2 -10   1   94.09   15.90
   2 -10  -1   90.39   17.70
   2 -10  -1   71.49   15.80
  -2 -10   1  114.59   15.70
   2  10  -1  105.59   19.80
   2  10  -1   91.79   15.70
  -2  10   1   74.59   15.60
   2  10  -1   98.39   14.70
   2  10  -1   77.39   16.80
  -2  10   1   59.49   17.00
  -2  10   1   97.29   17.90
   0 -10   1   31.60   10.20
   0 -10   1   38.30   10.20
   0 -10   1   58.29   12.20
   0 -10  -1   26.40    4.60
   0 -10  -1   19.60    9.90
   0 -10   1   49.70   10.70
   0 -10  -1   22.60   10.30
   0 -10  -1   28.60   11.00
   0 -10  -1   28.10    5.00
   0 -10  -1   38.90   10.10
   0 -10  -1   25.30   10.90
   0 -10   1   36.60   11.40
   0  10   1   34.00   13.30
   0  10  -1   32.00   10.50
   0  10  -1   31.10    7.00
   0  10  -1   52.09   12.70
   0  10  -1   28.10   10.30
   0  10   1   39.10   10.80
   0  10   1   36.30    9.30
  -2 -10  -1  225.48   27.70
  -2 -10  -1  183.28   29.00
  -2 -10  -1  238.98   28.50
  -2 -10  -1  210.18   25.10
   2 -10   1  213.28   30.30
   2 -10   1  160.88   25.70
   2 -10   1  156.28   28.00
   2 -10   1  162.58   27.40
  -2 -10  -1  222.58   27.30
   2 -10   1  154.98   27.70
   2 -10   1  191.98   29.20
  -2  10  -1  239.68   28.80
   2  10   1  193.48   27.60
  -2  10  -1  197.98   25.00
  -2  10  -1  182.78   29.00
   2  10   1  201.78   28.30
   2  10   1  182.98   31.60
  -2  10  -1  213.18   30.20
   2  10   1  143.79   28.60
   4 -10   1   11.80    6.70
  -4 -10  -1   12.20    6.70
   4 -10   1   12.40   10.10
  -4 -10  -1   18.80    9.30
  -4 -10  -1   13.60    8.70
   4 -10   1   16.10   10.40
   4 -10   1    3.30    6.40
  -4 -10  -1   29.40    9.70
   4 -10   1   -7.30    9.60
  -4  10  -1   10.20    8.70
  -4  10  -1   16.60    9.50
   4  10   1   15.60    9.60
   4  10   1   16.50    8.00
  -4  10  -1   18.10    5.60
  -4  10  -1   21.80    7.70
  -4  10  -1   16.90   10.10
   4  10   1   -1.70   14.70
   4  10   1    7.20   10.50
  -6 -10  -1   10.80    9.30
   6 -10   1   14.20    8.20
   6 -10   1   -0.90    5.80
  -6 -10  -1    8.00   11.80
   6 -10   1    9.20   10.70
   6 -10   1    4.60    8.90
  -6 -10  -1   17.00   11.50
  -6  10  -1   -6.10   12.00
   6  10   1    3.60    5.70
  -6  10  -1    3.50   10.00
   6  10   1    3.70    9.80
   6  10   1   13.90   11.30
  -6  10  -1    4.00    7.60
   8 -10   1   80.89   17.50
   8 -10   1   52.49   17.50
  -8 -10  -1  109.29   20.00
  -8 -10  -1   59.19   19.00
  -8 -10  -1  100.39   19.30
   8 -10   1   74.79   16.80
   8  10   1   45.00   25.40
  -8  10  -1   80.29   13.50
   8  10   1   80.39   18.00
  -8  10  -1   84.29   18.50
   8  10   1   56.59   18.10
  -8  10  -1   80.79   20.60
  10 -10   1   51.29   17.80
 -10 -10  -1   18.40   16.90
  10 -10   1  -31.00   12.90
 -10 -10  -1   19.40   15.10
 -10 -10  -1   18.00   17.30
  10 -10   1   12.80   13.70
 -10  10  -1   20.90   17.00
 -10  10  -1    1.80    8.90
  10  10   1   28.80   15.90
  10  10   1    1.90   12.10
  10  10   1    3.60   22.50
 -12 -10  -1   11.50   17.20
  12 -10   1   17.80   18.10
 -12 -10  -1   -2.30   18.80
  12 -10   1   42.60   20.30
 -12 -10  -1   19.10   19.80
  12 -10   1   11.90   14.90
  12  10   1   27.10   28.00
 -12  10  -1    5.80   17.40
  12  10   1    1.00   20.00
 -13 -11   1   69.39   25.10
 -13 -11   1   59.19   21.40
  13 -11  -1   49.20   23.90
  13 -11  -1   79.69   22.90
 -13 -11   1  103.19   29.70
  13 -11  -1   54.59   24.40
 -13  11   1   75.29   26.20
  13  11  -1   64.19   27.00
  13  11  -1   66.49   35.20
 -11 -11   1  107.89   28.20
  11 -11  -1   93.99   24.70
 -11 -11   1   89.09   26.10
 -11 -11   1  100.99   24.80
  11 -11  -1  141.19   27.20
  11 -11  -1  121.79   23.60
  11  11  -1  121.69   36.40
 -11  11   1  115.69   27.50
  11  11  -1  135.49   30.00
   9 -11  -1  173.98   28.00
  -9 -11   1  161.48   29.70
  -9 -11   1  123.99   28.30
  -9 -11   1  133.59   27.80
   9 -11  -1  189.18   26.40
   9 -11  -1  140.39   26.90
  -9  11   1  163.98   22.10
  -9  11   1  170.68   39.90
   9  11  -1  128.39   36.20
   9  11  -1  124.49   27.40
   9  11  -1  176.88   29.20
  -9  11   1  166.98   31.00
   7 -11  -1  383.36   58.69
   7 -11  -1  413.46   61.19
   7 -11  -1  456.85   60.89
  -7 -11   1  586.14   62.59
  -7 -11   1  522.35   61.79
   7 -11  -1  468.65   63.99
  -7 -11   1  428.36   61.99
   7  11  -1  439.76   61.49
  -7  11   1  429.86   61.39
  -7  11   1  464.05   62.59
   7  11  -1  366.66   60.69
  -7  11   1  542.45   59.29
   5 -11  -1  391.26   50.29
   5 -11  -1  388.36   47.90
  -5 -11   1  397.46   50.39
  -5 -11   1  345.07   50.89
   5 -11  -1  314.07   51.59
  -5 -11   1  352.26   50.79
   5 -11  -1  443.66   47.50
   5 -11  -1  382.56   49.80
   5  11  -1  326.67   48.00
  -5  11   1  366.66   51.09
   5  11  -1  380.76   49.20
   5  11  -1  408.56   50.99
  -5  11   1  279.97   48.30
  -5  11   1  333.57   51.89
   3 -11  -1  803.72   95.89
   3 -11  -1  772.02   93.99
   3 -11  -1  765.52   96.59
   3 -11  -1  642.44   96.89
  -3 -11   1  775.52   96.29
  -3 -11   1  752.92   97.09
   3 -11  -1  707.53   96.39
  -3 -11   1  783.92   96.89
   3  11  -1  738.13   98.39
   3  11  -1  766.42   97.29
  -3  11   1  894.51   97.79
   3  11  -1  763.62   94.69
  -3  11   1  730.73   97.39
   3  11  -1  691.13   95.09
   3  11  -1  757.22   95.89
  -1 -11   1   25.30   11.70
   1 -11  -1   15.40   10.90
   1 -11  -1   30.30   10.00
   1 -11  -1   42.50   11.10
   1 -11  -1   27.80    4.40
  -1 -11   1   41.80   11.70
  -1 -11   1   27.70   10.90
  -1 -11   1   31.40   10.90
   1 -11  -1   26.20   11.40
  -1 -11   1    7.50   10.00
   1  11  -1   39.40    8.00
  -1  11   1   16.10   12.70
  -1  11   1   24.80    9.40
   1  11  -1   23.40   13.20
  -1  11   1    8.50    9.60
   1  11  -1   33.60   10.80
   1  11  -1   22.60   11.00
  -1 -11  -1  139.59   25.40
   1 -11   1  119.49   24.60
  -1 -11  -1  172.68   25.60
   1 -11   1  181.38   26.30
   1 -11   1  172.78   26.70
  -1 -11  -1  165.78   26.30
   1 -11   1  156.38   25.20
   1 -11   1  158.08   22.30
  -1 -11  -1  215.68   26.20
  -1 -11  -1  156.48   24.40
  -1 -11  -1  157.28   20.90
  -1  11  -1  213.68   27.10
   1  11   1  176.88   25.70
   1  11   1  116.69   25.20
   1  11   1  168.18   24.00
   1  11   1  176.98   28.90
  -1  11  -1  220.88   27.60
  -1  11  -1  172.38   26.90
  -3 -11  -1  234.98   28.80
   3 -11   1  225.88   27.60
   3 -11   1  213.78   31.10
   3 -11   1  245.08   33.30
   3 -11   1  177.28   30.60
  -3 -11  -1  164.78   30.70
  -3 -11  -1  210.08   30.30
  -3 -11  -1  167.28   30.80
   3 -11   1  192.78   29.20
  -3 -11  -1  155.18   26.70
  -3  11  -1  190.38   31.30
   3  11   1  224.38   35.40
  -3  11  -1  238.08   31.40
   3  11   1  219.88   30.10
  -3  11  -1  242.68   26.60
   3  11   1  188.78   29.70
   3  11   1  148.19   30.60
  -3  11  -1  247.48   30.90
  -5 -11  -1  270.57   38.60
  -5 -11  -1  269.87   33.40
   5 -11   1  256.17   34.80
   5 -11   1  237.58   37.40
   5 -11   1  276.07   37.70
   5 -11   1  256.67   34.50
  -5 -11  -1  239.68   37.80
  -5 -11  -1  271.67   37.10
  -5  11  -1  242.08   35.40
   5  11   1  258.87   42.90
  -5  11  -1  228.58   36.50
   5  11   1  265.27   37.20
  -5  11  -1  319.97   39.90
   5  11   1  229.48   37.90
   5  11   1  232.28   34.50
  -7 -11  -1  162.98   29.10
   7 -11   1  175.68   25.90
   7 -11   1  177.78   29.20
   7 -11   1  157.78   27.90
  -7 -11  -1  296.97   32.60
  -7 -11  -1  132.19   28.30
  -7  11  -1  151.48   26.80
   7  11   1  149.39   27.70
  -7  11  -1  176.38   25.40
   7  11   1  197.58   29.70
  -7  11  -1  125.69   28.90
   9 -11   1  214.38   33.50
  -9 -11  -1  231.98   34.40
  -9 -11  -1  180.28   31.60
   9 -11   1  226.18   34.40
   9 -11   1  143.89   29.40
  -9 -11  -1  200.88   33.50
   9  11   1  193.68   33.40
   9  11   1  205.38   33.20
  -9  11  -1  172.58   34.50
  -9  11  -1  214.88   27.90
   9  11   1  179.88   42.70
 -11 -11  -1   41.50   20.60
 -11 -11  -1   16.20   17.30
  11 -11   1   -2.30   14.70
 -11 -11  -1   43.90   21.20
  11 -11   1   21.40   17.50
  11 -11   1   86.99   22.40
  11  11   1   -1.20   26.90
 -11  11  -1   30.90   20.60
  11  11   1   23.50   20.30
  13 -11   1   26.90   17.70
  13 -11   1   -8.10   21.50
  13 -11   1   45.20   22.00
 -13 -11  -1   14.30   18.60
 -13 -11  -1   14.70   22.70
 -13 -11  -1   80.19   25.20
 -13  11  -1   13.00   21.60
  13  11   1   11.70   23.50
  13  11   1  -12.20   29.20
 -12 -12   1  107.59   26.90
  12 -12  -1   72.49   23.50
  12 -12  -1   59.19   29.20
 -12 -12   1   73.49   23.50
 -12 -12   1   99.69   27.40
  12 -12  -1   68.49   25.50
 -12  12   1   85.39   26.90
  12  12  -1   54.29   25.50
  12  12  -1   62.19   35.90
  10 -12  -1  133.69   21.70
 -10 -12   1   90.19   24.80
 -10 -12   1   64.59   24.20
  10 -12  -1   94.19   22.40
  10 -12  -1  125.09   24.20
 -10 -12   1   84.09   23.20
  10  12  -1  115.49   35.60
  10  12  -1  113.99   25.30
 -10  12   1   90.39   26.10
  10  12  -1   92.99   24.10
  -8 -12   1   97.89   21.70
   8 -12  -1  122.49   17.90
   8 -12  -1   76.09   20.00
  -8 -12   1   53.99   20.80
  -8 -12   1   77.59   21.50
   8 -12  -1  126.09   23.20
  -8  12   1   84.19   15.90
   8  12  -1   98.49   32.00
   8  12  -1   71.59   20.80
   8  12  -1  122.29   22.60
  -8  12   1   41.00   21.80
  -6 -12   1  301.07   41.00
   6 -12  -1  316.17   41.40
   6 -12  -1  314.47   36.70
   6 -12  -1  190.18   40.40
   6 -12  -1  250.57   40.50
  -6 -12   1  241.28   40.90
  -6  12   1  294.87   41.40
   6  12  -1  278.87   41.80
  -6  12   1  305.17   38.70
   6  12  -1  226.78   38.70
  -6  12   1  287.27   42.10
   6  12  -1  261.57   39.70
   4 -12  -1  102.49   19.60
   4 -12  -1   96.79   20.30
   4 -12  -1   63.39   21.70
  -4 -12   1  109.99   19.80
   4 -12  -1  113.49   15.60
  -4 -12   1  120.39   20.60
  -4 -12   1   92.89   21.00
   4 -12  -1   96.99   17.90
   4  12  -1   79.99   18.20
  -4  12   1  144.89   23.50
   4  12  -1  117.19   21.40
  -4  12   1  124.99   22.40
   4  12  -1   83.49   17.90
  -4  12   1  133.39   20.50
  -2 -12   1  322.27   44.10
   2 -12  -1  316.17   44.70
  -2 -12   1  252.97   44.00
   2 -12  -1  293.17   44.60
   2 -12  -1  328.27   40.10
   2 -12  -1  355.96   43.90
  -2 -12   1  321.37   43.80
   2 -12  -1  282.37   45.60
  -2 -12   1  356.26   45.00
   2 -12  -1  254.57   43.60
  -2  12   1  382.26   46.70
   2  12  -1  353.96   48.30
   2  12  -1  305.37   41.90
   2  12  -1  278.57   43.20
  -2  12   1  355.56   46.70
  -2  12   1  374.56   44.60
   0 -12  -1  255.77   31.10
   0 -12  -1  250.27   31.60
   0 -12   1  211.78   30.80
   0 -12   1  221.98   31.70
   0 -12   1  231.68   31.70
   0 -12  -1  239.68   31.70
   0 -12   1  167.28   30.20
   0 -12  -1  228.38   32.10
   0 -12  -1  174.48   30.40
   0 -12   1  205.18   31.10
   0  12   1  120.19   29.50
   0  12   1  174.08   30.60
   0  12  -1  214.08   31.80
   0  12  -1  212.98   27.20
   0  12  -1  196.88   31.40
   0  12  -1  186.78   31.70
   0  12   1  235.58   34.20
   2 -12   1  581.24   75.79
  -2 -12  -1  591.14   77.49
   2 -12   1  684.83   80.09
   2 -12   1  541.15   78.29
  -2 -12  -1  608.44   78.89
   2 -12   1  789.62   78.99
  -2 -12  -1  567.94   77.49
   2 -12   1  670.13   78.99
  -2 -12  -1  583.94   78.99
  -2 -12  -1  575.44   78.19
   2 -12   1  602.84   78.39
  -2  12  -1  628.94   79.39
   2  12   1  616.64   80.89
   2  12   1  683.33   79.59
  -2  12  -1  639.44   78.99
   2  12   1  611.54   77.89
   2  12   1  529.35   76.99
  -2  12  -1  508.15   78.19
  -4 -12  -1  120.89   27.80
   4 -12   1  169.48   26.10
  -4 -12  -1  145.79   28.40
   4 -12   1  174.88   28.60
  -4 -12  -1  195.78   25.60
   4 -12   1  168.38   28.30
   4 -12   1  179.28   24.70
  -4 -12  -1  174.78   27.20
   4  12   1  220.68   30.50
   4  12   1  214.88   34.90
  -4  12  -1  185.38   27.80
   4  12   1  174.78   26.30
   4  12   1  164.58   26.90
  -4  12  -1  150.08   27.10
  -4  12  -1  193.18   30.40
   6 -12   1  373.66   45.80
  -6 -12  -1  311.17   49.50
  -6 -12  -1  336.47   49.40
  -6 -12  -1  354.26   47.70
   6 -12   1  349.07   49.30
   6 -12   1  321.67   49.00
  -6  12  -1  427.16   47.20
   6  12   1  338.67   48.70
   6  12   1  321.17   49.60
  -6  12  -1  266.07   47.00
  -6  12  -1  367.26   50.69
  -8 -12  -1   87.19   21.60
  -8 -12  -1   98.89   22.70
   8 -12   1   85.29   20.00
   8 -12   1   48.30   19.40
   8 -12   1   54.89   15.40
  -8 -12  -1   79.19   20.40
  -8  12  -1   72.39   14.40
  -8  12  -1   68.99   19.30
   8  12   1   62.39   19.40
   8  12   1   60.79   19.80
 -10 -12  -1  240.68   43.90
 -10 -12  -1  267.47   44.70
  10 -12   1  390.06   46.90
 -10 -12  -1  312.37   45.90
  10 -12   1  281.77   44.40
  10 -12   1  282.37   41.90
  10  12   1  251.97   53.89
  10  12   1  268.07   43.80
  10  12   1  297.27   45.10
 -10  12  -1  253.07   45.70
  12 -12   1   30.50   17.10
  12 -12   1   33.60   20.10
 -12 -12  -1   21.60   17.30
 -12 -12  -1   16.40   18.90
  12 -12   1   46.00   23.10
 -12 -12  -1    5.00   21.90
  12  12   1   10.50   32.90
  12  12   1   20.30   22.80
 -12  12  -1   26.40   22.40
 -11 -13   1   25.90   21.70
 -11 -13   1   50.09   20.80
  11 -13  -1   78.59   24.20
 -11 -13   1   58.19   23.90
  11 -13  -1   37.30   20.80
  11  13  -1   51.29   23.20
 -11  13   1   70.29   25.20
  11  13  -1   26.50   33.40
   9 -13  -1   74.39   23.10
  -9 -13   1   60.69   22.30
  -9 -13   1  101.19   23.20
   9 -13  -1  129.69   23.70
  -9 -13   1   52.29   22.30
  -9  13   1   93.49   15.70
   9  13  -1  130.19   24.60
  -9  13   1   18.90   22.70
   9  13  -1   68.89   34.10
   9  13  -1  101.59   22.90
   7 -13  -1  266.27   42.00
  -7 -13   1  331.17   43.30
   7 -13  -1  289.87   42.70
   7 -13  -1  242.78   45.20
  -7 -13   1  342.17   44.70
  -7 -13   1  264.27   43.00
  -7  13   1  299.07   39.90
   7  13  -1  165.98   40.80
  -7  13   1  320.57   46.00
   7  13  -1  323.97   42.50
  -5 -13   1  273.97   42.70
   5 -13  -1  300.87   46.10
   5 -13  -1  269.77   42.80
  -5 -13   1  257.67   43.30
   5 -13  -1  334.97   44.00
  -5  13   1  357.36   45.60
  -5  13   1  302.67   41.40
   5  13  -1  306.77   42.00
   5  13  -1  299.67   41.20
  -5  13   1  230.18   42.70
   5  13  -1  340.77   45.50
  -3 -13   1  130.29   23.60
   3 -13  -1  140.79   23.50
  -3 -13   1  153.28   25.40
   3 -13  -1  160.48   25.40
   3 -13  -1  150.58   26.60
   3 -13  -1  115.59   21.80
  -3 -13   1   90.39   23.90
  -3 -13   1  116.49   23.20
   3  13  -1  162.68   22.10
   3  13  -1  209.48   30.80
   3  13  -1  182.08   25.70
   3  13  -1  143.09   24.00
  -3  13   1  111.69   24.70
  -3  13   1  118.49   25.20
  -3  13   1  115.49   23.30
  -1 -13   1   97.39   21.00
   1 -13  -1  110.09   21.20
   1 -13  -1  113.59   20.60
  -1 -13   1  103.79   20.70
   1 -13  -1  147.79   23.10
   1 -13  -1  105.29   21.10
  -1 -13   1  119.59   20.70
  -1 -13   1  116.39   21.80
   1 -13  -1  130.69   21.40
   1  13  -1  117.69   17.40
   1  13  -1   83.99   21.00
  -1  13   1  111.49   21.70
  -1  13   1  117.29   24.20
   1  13  -1  132.69   22.90
   1  13  -1   67.09   23.80
  -1  13   1  104.29   20.80
  -1 -13  -1  148.99   22.50
  -1 -13  -1   92.19   20.60
   1 -13   1  140.59   17.40
   1 -13   1  113.79   21.60
   1 -13   1  138.19   22.50
   1 -13   1  166.58   23.80
  -1 -13  -1   99.09   21.60
  -1 -13  -1   90.79   21.60
  -1 -13  -1  153.78   22.60
   1 -13   1  141.09   24.10
  -1  13  -1  119.69   17.20
   1  13   1  101.69   19.30
   1  13   1  137.79   26.50
  -1  13  -1  105.89   22.50
  -1  13  -1   90.09   22.90
   1  13   1  124.79   22.90
  -1  13  -1  110.19   23.00
   1  13   1  159.68   23.30
  -3 -13  -1  117.39   23.50
   3 -13   1  112.69   23.20
  -3 -13  -1  117.19   22.40
  -3 -13  -1  162.48   22.10
  -3 -13  -1   95.89   22.30
   3 -13   1  111.49   23.30
   3 -13   1  109.39   18.00
   3 -13   1  131.19   21.30
  -3 -13  -1   93.29   23.10
  -3  13  -1  128.59   23.10
   3  13   1  182.68   30.50
  -3  13  -1  111.69   22.70
   3  13   1  158.78   24.20
  -3  13  -1  114.09   22.20
   3  13   1  145.29   22.00
   3  13   1  140.59   21.30
  -5 -13  -1  280.97   39.70
   5 -13   1  251.57   34.20
   5 -13   1  289.07   38.90
   5 -13   1  232.78   38.40
  -5 -13  -1  276.37   40.00
  -5 -13  -1  291.77   38.80
   5  13   1  293.07   45.50
  -5  13  -1  266.77   40.90
  -5  13  -1  185.18   36.00
   5  13   1  237.28   36.00
   5  13   1  355.36   41.50
  -5  13  -1  244.18   37.10
   5  13   1  224.88   37.10
   7 -13   1  282.87   46.20
   7 -13   1  338.07   42.60
  -7 -13  -1  301.17   46.30
   7 -13   1  284.07   45.90
  -7 -13  -1  292.07   45.90
  -7 -13  -1  326.27   46.30
   7  13   1  319.67   47.20
   7  13   1  285.37   45.30
  -7  13  -1  328.27   49.00
  -7  13  -1  328.87   43.70
   9 -13   1  279.47   42.00
  -9 -13  -1  280.77   41.70
   9 -13   1  225.78   40.00
  -9 -13  -1  207.58   40.80
   9 -13   1  231.38   39.30
  -9 -13  -1  325.37   43.00
   9  13   1  191.28   39.20
   9  13   1  237.48   51.09
  -9  13  -1  277.77   44.00
   9  13   1  202.38   39.80
  -9  13  -1  296.87   36.00
 -11 -13  -1   50.49   23.50
 -11 -13  -1  141.79   28.10
 -11 -13  -1   62.79   25.20
  11 -13   1   74.69   25.10
  11 -13   1   32.80   22.20
  11  13   1  117.39   27.50
  11  13   1   87.29   37.40
 -11  13  -1   71.89   26.60
 -10 -14   1   56.19   21.80
 -10 -14   1   77.39   25.20
  10 -14  -1   63.79   22.70
 -10 -14   1   87.39   24.90
  10 -14  -1   79.29   24.40
  10  14  -1   65.99   22.50
 -10  14   1   42.00   22.30
  10  14  -1   42.40   35.10
  -8 -14   1   19.50   15.20
  -8 -14   1   18.20   17.50
   8 -14  -1    1.60   17.30
   8 -14  -1   -3.30   15.50
  -8 -14   1   39.90   18.50
  -8  14   1    2.80   19.60
  -8  14   1   22.60   11.80
   8  14  -1  -18.80   14.80
   8  14  -1    4.50   16.70
   8  14  -1  -24.90   24.40
  -6 -14   1   21.10   15.80
   6 -14  -1   14.30   20.10
  -6 -14   1   -4.30   14.90
   6 -14  -1   -7.20   13.90
  -6 -14   1   10.10   16.70
   6 -14  -1    3.80   15.10
  -6  14   1    9.30   17.40
   6  14  -1   14.30   11.90
  -6  14   1    2.90   11.20
   6  14  -1   12.80   12.40
  -4 -14   1   17.60   15.00
  -4 -14   1   14.40   13.30
   4 -14  -1   17.00   14.60
  -4 -14   1    6.70   15.60
   4 -14  -1   19.00   16.60
  -4 -14   1    7.80   14.80
   4 -14  -1   29.50   15.80
  -4  14   1   15.30   12.40
   4  14  -1   10.60   12.00
  -4  14   1   32.60   14.10
   4  14  -1   26.20   11.40
  -4  14   1   -4.30   15.20
   4  14  -1   -0.60   14.20
   2 -14  -1   36.80   16.30
   2 -14  -1   55.09   18.30
   2 -14  -1   55.49   15.90
  -2 -14   1   50.69   17.50
  -2 -14   1   87.19   17.70
  -2 -14   1   65.39   17.90
  -2 -14   1   48.80   16.30
   2 -14  -1   68.19   17.70
   2  14  -1   73.69   13.10
   2  14  -1   82.99   23.40
  -2  14   1   59.19   17.80
  -2  14   1   99.79   20.00
  -2  14   1   70.99   17.30
   2  14  -1   42.50   16.50
   2  14  -1   29.80   16.90
   0 -14  -1   23.60   13.90
   0 -14   1   25.20   16.50
   0 -14  -1   24.40   16.10
   0 -14  -1   63.79   16.40
   0 -14   1   25.90   14.40
   0 -14  -1   26.30   12.60
   0 -14  -1   53.29   15.50
   0 -14   1   66.69   15.70
   0  14   1   49.30   15.40
   0  14   1   27.30   17.80
   0  14   1   42.80   10.70
   0  14  -1   57.49   16.50
   0  14  -1   29.40   18.00
   0  14   1   52.89   15.40
   0  14  -1   51.69   15.70
  -2 -14  -1   39.70   12.80
  -2 -14  -1   41.70   15.20
   2 -14   1   36.00   15.70
  -2 -14  -1   46.80   17.30
  -2 -14  -1   46.30   15.80
  -2 -14  -1   60.99   14.60
   2 -14   1   10.70   16.60
   2 -14   1   52.39   14.10
   2 -14   1   24.30   15.10
  -2  14  -1   29.40   14.70
   2  14   1   31.30   11.80
  -2  14  -1   49.70   16.20
   2  14   1   54.09   23.70
  -2  14  -1   53.29   17.00
   2  14   1   31.50   13.10
   2  14   1   19.00   15.20
  -4 -14  -1   14.30   12.70
  -4 -14  -1   22.30   14.30
   4 -14   1   16.30   14.50
  -4 -14  -1    3.50   12.20
  -4 -14  -1    6.50   14.10
   4 -14   1   -4.60   14.30
  -4  14  -1   52.29   17.90
   4  14   1    5.20   11.30
   4  14   1  -13.70   20.30
   4  14   1    0.20   11.20
  -4  14  -1   28.20   14.20
  -4  14  -1   25.40   13.00
   4  14   1   26.00   15.20
  -6 -14  -1   -1.20   12.50
   6 -14   1    9.80   15.00
  -6 -14  -1   -5.40   15.50
  -6 -14  -1   16.20   17.60
   6 -14   1  -12.30   14.80
   6  14   1   12.60   15.60
   6  14   1   27.30   14.80
  -6  14  -1   11.50   12.30
  -6  14  -1   39.10   19.60
   8 -14   1   33.50   18.70
   8 -14   1   22.60   19.30
  -8 -14  -1   50.79   20.90
  -8 -14  -1   20.50   18.90
  -8 -14  -1   54.19   21.50
  -8  14  -1   30.30   12.70
   8  14   1   25.50   17.70
   8  14   1   47.10   19.20
  -8  14  -1   27.70   21.40
 -10 -14  -1   71.09   26.20
 -10 -14  -1   88.59   24.50
 -10 -14  -1   80.59   24.90
  10 -14   1  107.59   25.20
  10 -14   1  103.89   26.30
  10  14   1   81.39   28.40
  10  14   1   76.29   23.60
 -10  14  -1   55.49   22.40
  10  14   1   29.30   33.30
  -9 -15   1   38.50   25.10
   9 -15  -1  -10.50   20.80
  -9 -15   1   77.89   23.50
   9 -15  -1   22.10   20.90
  -9 -15   1   39.00   20.70
   9  15  -1   43.90   31.50
  -9  15   1   76.89   22.70
   9  15  -1   34.00   21.80
  -9  15   1   64.09   14.30
   9  15  -1   31.70   22.00
   7 -15  -1  -27.10   14.90
  -7 -15   1   -5.40   16.50
   7 -15  -1   20.40   18.40
  -7 -15   1   12.70   19.20
  -7 -15   1   30.40   18.70
  -7  15   1   19.90   13.20
  -7  15   1   33.40   21.50
   7  15  -1    6.10   17.50
   7  15  -1   34.80   15.10
  -5 -15   1  119.69   21.50
   5 -15  -1  101.79   23.10
   5 -15  -1   91.29   25.70
  -5 -15   1   72.49   21.00
   5 -15  -1   46.90   20.60
  -5 -15   1   59.69   19.30
  -5 -15   1   64.99   22.10
   5  15  -1   75.49   18.50
   5  15  -1  103.89   24.00
  -5  15   1  109.79   25.50
  -5  15   1  125.99   21.80
  -3 -15   1   18.60   16.90
   3 -15  -1   10.90   15.60
   3 -15  -1    6.00   17.90
  -3 -15   1    5.20   14.80
   3 -15  -1   14.80   17.10
  -3 -15   1  -14.80   14.90
  -3 -15   1   12.40   15.30
  -3  15   1   19.40   16.30
   3  15  -1   12.90   12.10
  -3  15   1    4.50   15.70
  -3  15   1   10.80   13.60
   3  15  -1    1.00   14.70
   1 -15  -1   97.49   22.70
  -1 -15   1  110.19   23.80
   1 -15  -1  108.49   23.10
   1 -15  -1  120.99   21.70
   1 -15  -1  106.39   23.00
  -1 -15   1  129.09   23.80
  -1 -15   1  138.39   23.70
  -1 -15   1   98.09   21.70
   1 -15  -1  119.89   22.30
  -1  15   1   87.99   25.00
   1  15  -1  126.99   27.50
  -1  15   1  111.69   23.50
   1  15  -1  109.19   24.00
  -1  15   1  123.59   24.60
   1  15  -1  119.09   24.40
  -1 -15  -1   45.30   16.60
   1 -15   1   47.60   18.50
   1 -15   1   44.00   14.40
  -1 -15  -1    6.40   15.30
  -1 -15  -1   38.40   15.80
  -1 -15  -1   59.59   17.20
  -1 -15  -1   42.50   18.60
   1 -15   1   63.29   17.30
   1 -15   1   54.19   16.40
  -1  15  -1   43.60   17.50
   1  15   1   41.00   22.80
  -1  15  -1   32.30   18.00
   1  15   1   89.89   19.40
  -1  15  -1   49.60   17.60
   1  15   1   34.70   15.10
   3 -15   1   69.19   17.10
  -3 -15  -1   46.80   17.10
   3 -15   1   48.30   15.60
  -3 -15  -1   52.79   18.30
  -3 -15  -1   54.69   18.40
   3 -15   1   92.09   21.30
  -3 -15  -1   57.29   17.60
  -3  15  -1   70.99   19.50
   3  15   1   95.99   25.90
  -3  15  -1   84.89   18.90
   3  15   1   63.19   15.00
   3  15   1   53.69   16.80
  -3  15  -1   71.79   18.40
   3  15   1   63.89   20.10
   5 -15   1   49.70   18.70
  -5 -15  -1   41.30   16.70
  -5 -15  -1   28.70   17.30
   5 -15   1   13.20   16.90
  -5 -15  -1   29.60   17.80
  -5 -15  -1    8.40   18.30
  -5  15  -1   28.50   19.70
   5  15   1   30.00   17.50
  -5  15  -1   31.10   15.70
   5  15   1   35.90   15.00
  -7 -15  -1   46.30   19.90
  -7 -15  -1   46.80   17.40
   7 -15   1   32.60   18.50
   7 -15   1   -3.70   18.20
  -7 -15  -1   30.30   19.10
   7  15   1   24.30   15.20
   7  15   1   17.10   15.30
  -7  15  -1   50.89   18.90
  -7  15  -1   41.80   14.60
  -9 -15  -1   18.70   22.90
  -9 -15  -1   11.10   21.90
   9 -15   1   11.90   19.30
  -9 -15  -1    8.60   19.50
   9 -15   1   20.30   21.20
   9  15   1   28.30   18.50
  -9  15  -1   51.69   20.70
   9  15   1   34.20   21.10
   9  15   1    5.30   32.60
  -9  15  -1   23.80   12.60
  -8 -16   1   -1.80   19.40
  -8 -16   1  -12.30   20.00
   8 -16  -1   -5.90   20.20
   8 -16  -1   -7.90   18.50
  -8 -16   1    3.20   19.10
   8  16  -1   10.50   20.40
   8  16  -1  -29.70   30.90
  -8  16   1  -18.20   11.80
  -8  16   1  -27.00   22.00
   6 -16  -1   66.89   25.40
  -6 -16   1  128.49   28.60
  -6 -16   1  138.69   28.50
  -6 -16   1  110.79   26.80
   6 -16  -1  114.29   27.30
  -6 -16   1  118.49   27.90
   6  16  -1  170.08   31.40
  -6  16   1  118.49   24.10
  -6  16   1  170.48   32.30
  -4 -16   1   36.90   20.90
  -4 -16   1   27.20   17.40
   4 -16  -1   50.39   22.40
   4 -16  -1   60.29   18.00
  -4 -16   1   66.69   20.60
   4 -16  -1   52.19   19.50
  -4 -16   1   49.70   18.60
  -4  16   1  116.49   20.50
  -4  16   1   71.19   22.60
   4  16  -1   44.90   21.10
   4  16  -1   48.30   18.80
   2 -16  -1  164.08   29.70
  -2 -16   1  158.08   27.70
   2 -16  -1  144.69   25.60
  -2 -16   1  116.39   27.40
   2 -16  -1  153.98   29.50
  -2 -16   1  134.29   26.10
   2 -16  -1  128.49   27.50
  -2 -16   1  115.89   25.40
  -2  16   1   88.49   25.10
  -2  16   1  143.79   26.60
   2  16  -1  200.58   28.90
   2  16  -1  159.58   29.40
  -2  16   1  117.89   26.60
   0 -16  -1  103.39   21.40
   0 -16   1   80.69   20.70
   0 -16  -1  105.89   21.80
   0 -16   1   79.49   22.10
   0 -16   1   86.19   20.60
   0 -16  -1   65.79   19.30
   0 -16  -1   78.09   20.40
   0 -16  -1   74.29   21.30
   0  16  -1  105.19   23.20
   0  16   1   71.99   23.40
   0  16   1   69.19   20.30
   0  16   1   70.69   21.20
   0  16  -1   72.69   23.70
   0  16  -1   89.19   21.60
  -2 -16  -1   46.40   17.70
   2 -16   1   47.90   18.50
  -2 -16  -1   41.40   14.90
   2 -16   1   21.30   17.90
  -2 -16  -1   34.70   17.30
  -2 -16  -1   14.60   18.20
   2 -16   1   23.30   14.50
  -2  16  -1   42.70   17.30
  -2  16  -1   15.00   17.50
   2  16   1   42.20   21.90
   2  16   1   28.80   16.80
   2  16   1   23.60   16.00
  -2  16  -1   30.50   17.80
   4 -16   1    3.30   16.20
  -4 -16  -1   23.90   16.40
  -4 -16  -1   17.60   18.20
  -4 -16  -1  -17.90   17.80
   4 -16   1   15.60   17.50
  -4 -16  -1   33.10   17.20
  -4  16  -1   25.20   16.50
  -4  16  -1   43.90   19.40
   4  16   1   36.40   24.30
   4  16   1   -5.10   16.20
  -6 -16  -1  127.09   30.40
   6 -16   1  206.28   33.40
  -6 -16  -1  150.08   32.20
  -6 -16  -1  148.29   30.40
  -6 -16  -1  116.19   31.60
   6 -16   1  178.28   32.10
  -6  16  -1  174.28   29.40
   6  16   1  178.18   29.80
   6  16   1  199.48   34.10
  -6  16  -1  182.98   35.00
   8 -16   1    8.00   20.70
  -8 -16  -1   36.40   22.30
   8 -16   1   46.70   23.10
  -8 -16  -1   31.80   24.40
  -8 -16  -1   87.69   22.70
   8  16   1   30.10   20.60
  -8  16  -1   45.00   26.10
  -8  16  -1   80.59   17.60
   8  16   1   39.70   22.20
  -7 -17   1  132.99   30.60
   7 -17  -1  140.29   30.60
  -7 -17   1   74.19   25.60
  -7 -17   1  132.29   28.10
   7 -17  -1   82.29   28.50
  -7 -17   1  152.68   32.10
  -7  17   1  178.68   32.60
  -7  17   1  146.79   26.70
   7  17  -1  183.08   33.40
  -5 -17   1   80.79   23.80
  -5 -17   1   59.69   24.00
  -5 -17   1   61.69   20.20
  -5 -17   1   28.70   20.40
   5 -17  -1   50.09   20.90
   5 -17  -1   40.70   20.90
  -5  17   1   52.39   19.00
   5  17  -1   33.60   22.60
  -5  17   1   72.99   24.60
  -3 -17   1   64.29   21.00
  -3 -17   1   48.50   23.30
  -3 -17   1   70.59   22.60
   3 -17  -1   68.09   24.50
   3 -17  -1   71.49   20.40
  -3 -17   1   58.79   22.70
   3  17  -1  110.89   22.60
  -3  17   1   86.79   23.80
   3  17  -1   84.59   24.70
  -3  17   1   96.19   22.40
   1 -17  -1   31.40   18.70
   1 -17  -1   34.20   16.80
  -1 -17   1   15.70   17.20
  -1 -17   1   40.90   18.10
  -1 -17   1   24.60   19.80
   1 -17  -1   34.70   19.00
  -1  17   1   61.79   20.60
  -1  17   1   40.10   19.10
   1  17  -1   75.19   20.90
   1  17  -1   14.60   20.10
   1  17  -1   39.40   19.30
  -1  17   1   -3.40   21.00
   1 -17   1  132.99   25.70
  -1 -17  -1   86.99   23.40
   1 -17   1  135.19   25.50
   1 -17   1  106.39   25.20
  -1 -17  -1   90.39   23.40
  -1 -17  -1  106.39   25.00
   1 -17   1   94.99   25.90
  -1  17  -1  147.59   27.10
   1  17   1  102.99   24.20
  -1  17  -1   91.79   25.10
   1  17   1  143.59   27.70
   1  17   1  126.39   29.60
  -1  17  -1   99.09   28.60
  -3 -17  -1   47.00   20.00
  -3 -17  -1   81.19   24.30
  -3 -17  -1   67.39   21.80
  -3 -17  -1   24.40   18.60
   3 -17   1   68.19   22.00
   3 -17   1   66.79   22.60
   3  17   1   86.99   23.50
  -3  17  -1   94.69   22.00
   3  17   1   74.39   18.40
  -3  17  -1   57.79   19.40
   3  17   1   70.79   30.00
  -5 -17  -1  132.39   29.00
  -5 -17  -1   91.89   25.90
   5 -17   1  105.19   27.60
  -5 -17  -1  111.59   28.10
   5 -17   1  126.79   27.40
  -5 -17  -1  104.59   25.50
   5  17   1  121.19   29.30
  -5  17  -1  142.99   26.80
  -5  17  -1  136.29   31.00
  -7 -17  -1   10.60   23.20
   7 -17   1   51.99   22.10
  -7 -17  -1   98.39   24.70
   7 -17   1   69.19   24.20
  -7 -17  -1    9.60   19.80
  -7 -17  -1   19.40   21.60
   7  17   1   35.90   22.10
  -7  17  -1   24.40   25.00
  -7  17  -1   46.30   18.60
   6 -18  -1   37.80   22.90
   6 -18  -1   28.30   23.00
  -6 -18   1   25.60   20.10
  -6 -18   1   44.80   24.70
  -6 -18   1   40.40   21.30
  -6 -18   1   38.30   25.70
  -6  18   1   68.69   22.00
  -6  18   1   66.19   26.50
   6  18  -1   40.40   25.20
  -4 -18   1   45.10   21.20
  -4 -18   1   78.89   21.00
  -4 -18   1   61.29   23.10
   4 -18  -1   34.50   21.80
  -4 -18   1   65.09   24.00
   4 -18  -1   32.60   21.60
  -4  18   1   82.19   24.80
  -4  18   1   59.79   21.50
   4  18  -1   17.70   23.20
   2 -18  -1   96.39   24.80
  -2 -18   1   47.70   22.20
  -2 -18   1   65.89   23.60
  -2 -18   1   50.19   23.70
   2 -18  -1   83.39   24.20
  -2 -18   1  108.59   23.40
  -2  18   1  104.49   24.70
  -2  18   1   90.09   25.20
   2  18  -1   62.79   25.10
   2  18  -1  107.49   24.90
   0 -18   1   65.09   20.70
   0 -18  -1   31.30   19.70
   0 -18   1   29.20   18.90
   0 -18  -1   34.10   18.70
   0 -18   1   19.90   18.30
   0 -18  -1   16.70   17.50
   0  18   1   38.30   18.70
   0  18   1   27.50   22.30
   0  18  -1   56.49   20.10
   0  18   1   -5.10   18.40
   0  18  -1   35.40   20.50
   0  18  -1   78.99   31.70
  -2 -18  -1   33.70   19.40
  -2 -18  -1   14.00   19.20
   2 -18   1    5.00   18.30
   2 -18   1    4.30   18.70
  -2 -18  -1   20.50   20.70
  -2  18  -1    4.40   19.00
  -2  18  -1   48.20   20.70
   2  18   1   38.40   20.90
   2  18   1   13.20   23.70
   2  18   1   23.20   16.20
  -4 -18  -1   -6.20   21.60
   4 -18   1   26.90   20.40
  -4 -18  -1   20.50   19.90
   4 -18   1    6.20   20.20
  -4 -18  -1   -9.40   19.20
  -4  18  -1   14.40   20.90
  -4  18  -1    4.90   17.40
   4  18   1   15.40   20.80
  -6 -18  -1   -1.00   21.90
   6 -18   1   22.80   22.40
   6 -18   1  -12.00   18.90
  -6 -18  -1   -8.10   20.00
  -6 -18  -1  -16.10   16.80
  -6  18  -1    5.00   16.60
   6  18   1   -0.90   20.20
  -6  18  -1   11.80   24.90
  -3 -19   1   42.00   21.10
   3 -19  -1   27.00   23.20
   3 -19  -1   28.00   21.70
  -3 -19   1   28.40   24.60
  -3 -19   1   22.90   22.40
  -3  19   1   49.10   21.60
   3  19  -1  117.29   27.40
  -3  19   1   27.30   22.50
  -1 -19   1   54.79   20.90
  -1 -19   1   15.90   19.60
  -1 -19   1   -1.90   18.80
   1 -19  -1   20.10   21.50
   1 -19  -1   33.40   20.30
  -1  19   1   21.20   19.20
   1  19  -1   55.49   22.80
  -1  19   1   38.60   22.60
   1  19  -1    1.80   17.70
  -1 -19  -1   34.40   20.30
  -1 -19  -1   11.70   19.70
  -1 -19  -1   10.40   20.50
   1 -19   1   31.20   23.50
   1 -19   1   25.00   21.40
  -1  19  -1   40.90   21.40
   1  19   1   12.50   22.00
   1  19   1   51.59   21.90
  -1  19  -1   27.70   20.60
   1  19   1   16.90   24.30
   3 -19   1    1.70   20.30
  -3 -19  -1    5.30   17.60
   3 -19   1   12.20   21.00
  -3 -19  -1    2.90   20.50
  -3 -19  -1    2.80   19.90
  -3  19  -1    9.30   21.20
  -3  19  -1  -10.00   19.00
   3  19   1   14.50   20.30
  14   0  -2   41.50   23.00
  14   0  -2   52.49   20.60
 -14   0   2   28.90   20.60
 -14   0   2   27.80   18.90
  14   0  -2   43.10   19.20
 -12   0   2  206.68   31.70
  12   0  -2  185.98   31.70
 -12   0   2  216.88   31.90
 -12   0   2  176.78   24.80
  12   0  -2  175.18   34.20
  12   0  -2  210.68   32.60
 -10   0   2   14.00   12.50
 -10   0   2    5.30   10.70
  10   0  -2   -7.20   10.20
 -10   0   2    9.60    4.80
  10   0  -2   13.50   15.40
 -10   0   2   15.80    5.70
 -10   0   2    9.40    7.90
  10   0  -2   15.00   11.40
  -8   0   2  176.88   28.20
  -8   0   2  193.78   25.70
  -8   0   2  164.98   26.40
  -8   0   2  172.38   25.50
  -8   0   2  189.58   29.10
   8   0  -2  250.77   32.40
   8   0  -2  219.38   25.20
   8   0  -2  216.48   29.30
   8   0  -2  225.48   28.00
   6   0  -2  664.53   88.79
   6   0  -2  645.84   88.79
   6   0  -2  605.84   87.29
   6   0  -2  690.73   89.79
  -6   0   2  786.62   87.59
  -6   0   2  814.42   89.09
   6   0  -2  726.83   88.79
  -6   0   2  753.82   88.69
  -4   0   2 1428.56  171.08
   4   0  -2 1222.08  171.18
  -4   0   2 1453.75  171.08
  -4   0   2 1389.56  171.38
  -4   0   2 1536.65  171.28
  -4   0   2 1375.26  171.18
  -4   0   2 1438.36  171.08
  -4   0   2 1412.06  171.28
   4   0  -2 1189.48  171.68
  -4   0   2 1356.46  171.88
  -4   0   2 1389.66  170.48
  -2   0   2 1019.40  121.29
   2   0  -2 1035.20  121.09
  -2   0   2  952.30  120.99
  -2   0   2  918.91  121.29
   2   0  -2  986.40  121.19
  -2   0   2  842.12  120.99
   2   0  -2 1100.89  121.89
   2   0  -2 1029.70  120.99
  -2   0   2  948.01  121.69
  -2   0   2  938.41  121.09
   2   0  -2 1149.19  121.09
   2   0  -2 1062.49  121.09
   2   0  -2 1022.00  121.29
  -2   0   2  918.71  121.19
   2   0  -2 1030.40  121.39
  -2   0   2  876.21  121.09
  -2   0   2  856.31  121.09
   0   0  -2 1677.93  224.88
   0   0  -2 1935.21  224.98
   0   0  -2 1898.41  224.88
   0   0   2 1588.54  224.88
   0   0   2 1858.11  224.98
   0   0   2 1932.91  224.88
   0   0  -2 1881.01  224.78
   0   0   2 1914.91  224.78
   0   0  -2 1730.23  224.88
   2   0   2 1123.39  149.49
   2   0   2 1140.89  149.49
  -2   0  -2 1379.56  149.59
   2   0   2 1191.18  149.79
  -2   0  -2 1250.87  149.49
   2   0   2 1235.28  149.79
  -2   0  -2 1261.67  149.69
  -2   0  -2  989.30  149.59
  -2   0  -2 1276.57  149.69
   2   0   2 1147.99  149.49
  -2   0  -2 1333.67  149.59
  -4   0  -2 3578.44  393.86
   4   0   2 2976.20  393.56
   4   0   2 2912.81  393.86
  -4   0  -2 3247.58  394.16
  -4   0  -2 3024.00  394.16
  -4   0  -2 3617.94  393.86
  -4   0  -2 2915.81  393.56
   4   0   2 3175.08  394.16
  -4   0  -2 3259.77  394.16
  -4   0  -2 3161.98  394.26
   4   0   2 3145.49  394.16
   4   0   2 3314.37  393.76
   4   0   2 3160.68  394.16
   6   0   2  141.69   23.70
  -6   0  -2  185.18   22.10
   6   0   2  174.08   23.50
   6   0   2  171.98   24.60
  -6   0  -2  174.38   24.20
   6   0   2  152.28   23.80
  -6   0  -2  142.09   21.80
  -6   0  -2  176.78   22.10
   8   0   2  364.76   45.90
  -8   0  -2  298.47   43.70
   8   0   2  365.96   45.20
   8   0   2  422.86   46.30
   8   0   2  416.76   43.80
  -8   0  -2  286.17   45.30
   8   0   2  349.77   45.90
  -8   0  -2  293.17   43.70
  -8   0  -2  321.77   43.90
 -10   0  -2   73.49   11.90
  10   0   2   97.49   17.50
  10   0   2   61.19   17.60
 -10   0  -2   54.59   14.00
  10   0   2   69.29   16.50
 -10   0  -2   43.10   11.80
 -12   0  -2  759.92  110.69
  12   0   2  947.71  111.29
  12   0   2  803.82  110.49
 -12   0  -2  808.02  107.29
  12   0   2  968.90  112.39
 -12   0  -2  899.31  110.99
  14   0   2   43.90   20.90
  14   0   2   56.09   22.60
 -14   0  -2   72.09   23.30
  14   0   2   58.99   21.80
 -14   0  -2   86.29   23.60
  15  -1  -2   -5.30   22.40
 -15  -1   2   40.80   23.30
 -15  -1   2   14.40   22.50
  15  -1  -2   43.60   17.70
  15  -1  -2   66.09   21.70
 -15   1   2   22.80   21.20
 -15   1   2   33.30   20.80
  15   1  -2   66.99   22.50
  15   1  -2   40.00   26.50
  13  -1  -2   76.49   20.50
 -13  -1   2   59.19   11.50
  13  -1  -2   45.50   24.70
 -13  -1   2   69.49   20.40
 -13  -1   2   70.39   22.30
  13  -1  -2   70.09   20.40
 -13   1   2   58.39   21.20
  13   1  -2   74.89   18.50
 -13   1   2   65.79   20.10
  13   1  -2   71.09   23.60
  13   1  -2   85.39   20.80
 -11  -1   2  113.99   16.30
 -11  -1   2  103.59   20.40
  11  -1  -2   93.59   23.50
 -11  -1   2   83.89   14.70
  11  -1  -2  113.99   21.20
 -11  -1   2   97.59   21.60
  11  -1  -2  124.89   20.90
  11   1  -2   95.19   23.70
 -11   1   2   99.39   17.20
  11   1  -2  140.69   22.10
 -11   1   2   90.79   12.80
  11   1  -2   76.79   20.00
 -11   1   2   71.99   20.40
 -11   1   2   80.69   19.70
  -9  -1   2  137.79   19.90
  -9  -1   2  157.28   20.80
  -9  -1   2  103.29   19.70
   9  -1  -2  193.88   24.20
   9  -1  -2  130.49   25.50
  -9  -1   2  126.59   22.80
  -9  -1   2  131.89   23.90
   9  -1  -2  123.69   23.00
   9   1  -2  168.98   27.10
  -9   1   2  177.08   24.70
   9   1  -2  165.58   19.70
  -9   1   2  174.58   22.40
  -9   1   2  143.99   18.80
  -9   1   2  129.79   18.60
  -9   1   2  120.39   22.60
   9   1  -2  187.78   25.00
   9   1  -2  189.38   24.50
  -7  -1   2   57.89   11.90
   7  -1  -2   68.69   12.80
  -7  -1   2   49.60   12.60
   7  -1  -2   68.39   12.70
   7  -1  -2   38.00   12.00
   7  -1  -2   67.09   11.70
  -7  -1   2   59.19    9.80
   7  -1  -2   81.69   15.30
  -7  -1   2   58.49    9.80
   7   1  -2   58.59    9.40
  -7   1   2   60.19    8.60
  -7   1   2   67.69   12.90
  -7   1   2   70.09   12.20
   7   1  -2   63.79   12.80
  -7   1   2   59.99    8.50
   7   1  -2   78.79   15.40
   7   1  -2   56.99   12.60
   5  -1  -2 1025.70  124.99
  -5  -1   2 1143.49  123.89
   5  -1  -2  828.62  123.89
   5  -1  -2  842.22  123.99
  -5  -1   2  951.70  123.39
  -5  -1   2 1024.20  123.79
  -5  -1   2  949.11  124.09
  -5  -1   2 1035.90  123.99
   5  -1  -2 1039.50  123.99
   5  -1  -2 1000.20  123.89
   5  -1  -2 1011.10  124.19
  -5  -1   2 1005.70  123.39
   5   1  -2 1096.19  124.29
  -5   1   2  992.60  123.89
   5   1  -2 1008.20  123.39
   5   1  -2  996.60  124.29
   5   1  -2  889.51  124.89
   5   1  -2 1007.50  123.29
  -5   1   2 1000.70  122.79
   5   1  -2  916.71  123.59
  -5   1   2  975.60  123.99
  -5   1   2 1032.90  122.79
  -5   1   2 1122.09  124.39
   3  -1  -2  130.49   16.70
   3  -1  -2  139.19   17.20
  -3  -1   2  106.49   16.40
  -3  -1   2  130.59   16.40
   3  -1  -2  134.49   15.70
   3  -1  -2  130.99   15.60
  -3  -1   2  122.19   17.70
  -3  -1   2  137.09   16.40
  -3  -1   2   94.49   16.30
   3  -1  -2  145.89   16.70
  -3  -1   2  139.49   17.00
   3  -1  -2  122.39   18.50
  -3  -1   2  118.59   16.30
  -3  -1   2  109.69   16.70
   3  -1  -2  118.59   16.60
   3   1  -2  134.99   18.00
  -3   1   2  124.59   16.80
  -3   1   2  125.89   16.80
  -3   1   2  126.79   16.50
  -3   1   2  138.19   16.70
   3   1  -2  129.99   16.60
  -3   1   2  123.09   17.40
  -3   1   2  113.49   16.90
   3   1  -2   99.79   16.20
   3   1  -2  129.99   16.80
   3   1  -2  145.89   17.20
  -3   1   2  130.09   16.60
   3   1  -2  125.99   17.10
  -3   1   2  115.19   15.70
   3   1  -2  160.68   16.60
   3   1  -2  122.49   16.40
   1  -1  -2 1395.26  160.28
  -1  -1   2 1279.67  160.68
   1  -1  -2 1353.06  160.28
  -1  -1   2 1159.78  160.38
   1  -1  -2 1384.26  160.78
  -1  -1   2 1126.49  160.28
  -1  -1   2 1197.58  160.38
   1  -1  -2 1422.86  160.18
  -1  -1   2 1317.17  160.18
  -1  -1   2 1368.56  160.48
   1  -1  -2 1370.76  160.18
   1  -1  -2 1502.05  160.68
  -1   1   2 1331.17  160.18
  -1   1   2 1359.26  160.58
  -1   1   2 1260.27  160.58
   1   1  -2 1436.96  160.38
   1   1  -2 1258.47  160.18
  -1   1   2 1150.78  160.08
  -1   1   2 1126.29  160.18
   1   1  -2 1312.87  160.68
  -1   1   2 1223.58  160.28
   1   1  -2 1322.87  160.48
  -1   1   2 1265.77  160.28
  -1  -1  -2  515.25   64.79
  -1  -1  -2  534.35   64.89
  -1  -1  -2  537.15   64.99
  -1  -1  -2  454.85   65.39
   1  -1   2  523.45   64.69
   1  -1   2  553.14   64.99
   1  -1   2  541.25   64.99
  -1  -1  -2  500.25   65.09
  -1  -1  -2  519.95   64.99
  -1  -1  -2  445.86   65.09
   1  -1   2  610.64   65.19
   1  -1   2  579.94   64.99
  -1   1  -2  470.15   64.89
   1   1   2  607.24   65.09
   1   1   2  561.94   65.09
  -1   1  -2  495.55   65.09
   1   1   2  451.25   65.09
  -1   1  -2  566.24   64.99
   1   1   2  565.14   65.59
  -1   1  -2  460.45   64.89
  -1   1  -2  454.85   64.69
  -1   1  -2  531.95   64.99
   1   1   2  617.34   65.09
  -3  -1  -2  894.41   92.29
   3  -1   2  669.93   92.09
  -3  -1  -2  604.54   91.99
  -3  -1  -2  823.12   92.39
  -3  -1  -2  738.43   92.39
   3  -1   2  701.43   92.29
   3  -1   2  755.62   91.89
   3  -1   2  722.53   91.89
  -3  -1  -2  775.72   92.69
   3  -1   2  722.83   92.09
   3  -1   2  754.92   92.19
  -3   1  -2  829.12   92.19
  -3   1  -2  739.23   91.89
  -3   1  -2  861.71   92.29
   3   1   2  668.43   92.19
  -3   1  -2  762.02   92.09
  -3   1  -2  800.92   92.29
  -3   1  -2  777.62   92.49
   3   1   2  660.73   92.39
   3   1   2  728.43   91.69
   3   1   2  700.33   92.09
   3   1   2  715.83   92.69
  -3   1  -2  769.92   92.19
   3   1   2  747.23   92.09
   3   1   2  655.13   92.39
   5  -1   2  193.28   27.70
   5  -1   2  180.18   27.60
  -5  -1  -2  199.28   28.00
  -5  -1  -2  219.78   26.70
  -5  -1  -2  224.68   27.50
   5  -1   2  224.98   26.80
   5  -1   2  203.88   27.40
   5  -1   2  209.08   27.80
  -5  -1  -2  230.38   27.40
   5  -1   2  227.48   26.80
   5   1   2  202.58   28.00
   5   1   2  197.78   27.10
  -5   1  -2  199.08   26.80
  -5   1  -2  245.48   28.20
   5   1   2  180.88   28.30
  -5   1  -2  193.58   28.00
  -5   1  -2  191.88   27.20
   5   1   2  174.88   28.00
  -5   1  -2  225.88   26.90
   7  -1   2  100.19   17.30
  -7  -1  -2  111.89   15.80
   7  -1   2   87.99   17.00
  -7  -1  -2  106.19   17.80
  -7  -1  -2  115.69   14.80
   7  -1   2  103.69   16.90
   7  -1   2  115.79   18.30
  -7  -1  -2   97.39   15.70
   7  -1   2   80.89   14.20
  -7   1  -2  130.69   15.00
  -7   1  -2  100.19   14.80
  -7   1  -2  104.89   16.00
   7   1   2   80.39   14.90
   7   1   2  113.49   18.10
  -7   1  -2  129.69   18.40
   7   1   2  123.99   19.70
   7   1   2  121.09   17.30
  -9  -1  -2  192.08   31.10
   9  -1   2  255.87   32.00
   9  -1   2  185.78   26.80
  -9  -1  -2  238.28   27.80
   9  -1   2  214.38   31.50
  -9  -1  -2  232.38   28.70
  -9  -1  -2  188.88   28.50
   9  -1   2  256.37   31.80
  -9  -1  -2  205.78   31.50
   9  -1   2  277.17   33.90
   9   1   2  237.88   31.90
  -9   1  -2  185.28   31.00
  -9   1  -2  197.48   29.00
   9   1   2  256.07   31.90
  -9   1  -2  166.08   27.40
  -9   1  -2  219.78   27.70
   9   1   2  182.08   31.20
   9   1   2  189.08   27.70
  11  -1   2  101.59   21.50
 -11  -1  -2  103.69   22.30
  11  -1   2   86.09   21.60
 -11  -1  -2   90.69   22.60
 -11  -1  -2   90.09   17.00
 -11  -1  -2  121.19   17.80
  11  -1   2  126.29   23.40
 -11   1  -2  105.49   22.30
  11   1   2  110.29   22.50
 -11   1  -2  140.29   19.10
  11   1   2  125.49   21.60
 -11   1  -2   88.19   15.70
  11   1   2  117.69   24.30
  13  -1   2  121.09   28.50
  13  -1   2  123.79   27.10
 -13  -1  -2  166.48   28.40
 -13  -1  -2  133.99   20.70
 -13  -1  -2  139.49   28.40
  13  -1   2  172.98   28.00
  13   1   2  154.68   28.40
  13   1   2  117.49   29.40
 -13   1  -2  128.79   28.90
  13   1   2  135.89   27.30
 -13   1  -2  176.48   28.70
 -13   1  -2  110.09   18.50
  15  -1   2   50.19   25.90
 -15  -1  -2   51.59   19.60
  15  -1   2   33.30   21.00
  15  -1   2   61.49   24.40
 -15  -1  -2   73.29   27.30
  15   1   2   59.49   23.60
 -15   1  -2   97.29   27.30
 -15   1  -2   85.29   24.70
  15   1   2   40.50   22.50
  15   1   2   56.69   25.00
  14  -2  -2   79.69   21.30
  14  -2  -2   76.29   22.00
 -14  -2   2  114.19   25.50
  14  -2  -2   19.00   25.00
 -14  -2   2   79.99   13.50
 -14  -2   2   64.59   21.60
 -14   2   2   54.49   22.20
  14   2  -2   25.50   23.80
 -14   2   2   52.79   20.30
  14   2  -2   30.80   20.30
  12  -2  -2  114.89   22.30
 -12  -2   2   96.59   15.90
  12  -2  -2   28.60   23.40
  12  -2  -2  100.89   21.90
 -12  -2   2   91.29   21.40
 -12  -2   2  125.59   24.10
 -12   2   2  116.79   22.80
 -12   2   2   88.39   21.30
 -12   2   2  133.19   20.10
  12   2  -2  100.69   21.80
  12   2  -2   78.39   26.70
  12   2  -2   85.49   21.50
  10  -2  -2  236.88   33.90
  10  -2  -2  213.08   33.70
 -10  -2   2  226.08   33.80
  10  -2  -2  196.18   35.40
 -10  -2   2  209.88   30.10
 -10  -2   2  221.38   29.40
 -10  -2   2  252.27   34.30
  10   2  -2  266.17   34.40
 -10   2   2  184.58   33.40
 -10   2   2  238.68   32.30
  10   2  -2  235.38   37.50
 -10   2   2  220.28   33.40
  10   2  -2  209.98   33.80
  -8  -2   2  128.29   19.20
   8  -2  -2  125.19   21.50
  -8  -2   2  134.89   21.30
  -8  -2   2  134.59   18.60
   8  -2  -2  127.49   20.70
  -8  -2   2  135.79   22.30
   8  -2  -2  135.79   22.20
  -8  -2   2  141.69   19.60
  -8  -2   2  136.19   18.30
   8  -2  -2  118.69   23.70
   8  -2  -2  129.99   21.60
   8   2  -2  115.79   21.80
  -8   2   2  150.28   22.10
   8   2  -2  113.49   21.50
  -8   2   2  151.38   21.60
   8   2  -2  122.79   24.20
   8   2  -2  151.48   19.50
  -8   2   2  142.79   20.70
   6  -2  -2   65.19   12.20
   6  -2  -2   61.39   12.20
   6  -2  -2   56.39   12.80
  -6  -2   2   79.79   11.50
  -6  -2   2   72.39   12.60
   6  -2  -2   64.79   12.40
  -6  -2   2   73.79   11.20
  -6  -2   2   80.79   10.50
  -6  -2   2   89.29   11.70
  -6  -2   2   59.19   12.00
   6  -2  -2   63.49   14.40
   6  -2  -2   48.30   11.70
  -6   2   2   60.99   12.10
   6   2  -2   67.99   12.60
   6   2  -2   62.09   15.00
   6   2  -2   73.09   12.60
   6   2  -2   65.49   10.90
   4  -2  -2  108.19   12.10
  -4  -2   2   76.39   10.40
   4  -2  -2   83.49   13.60
   4  -2  -2   82.29   11.80
   4  -2  -2   53.79   11.30
  -4  -2   2   83.59   12.00
   4  -2  -2   89.09   12.00
  -4  -2   2   67.59   10.40
  -4  -2   2   74.79   11.60
   4  -2  -2   90.89   12.90
  -4  -2   2   65.39   11.00
  -4  -2   2   55.19   10.90
   4   2  -2   77.59   11.80
  -4   2   2   73.59   11.50
  -4   2   2   78.09   11.90
  -4   2   2   64.29   12.60
   4   2  -2   88.69   14.20
   4   2  -2   80.09   10.50
   4   2  -2   66.39   11.00
  -4   2   2   78.69   11.80
  -4   2   2   89.09   12.90
   4   2  -2   70.69   10.90
   4   2  -2   87.69   11.80
  -4   2   2   86.29   11.60
   4   2  -2   82.89   12.10
   2  -2  -2  640.54   88.79
  -2  -2   2  818.72   88.59
   2  -2  -2  645.84   88.49
   2  -2  -2  644.24   88.29
  -2  -2   2  804.62   88.59
  -2  -2   2  834.72   88.69
   2  -2  -2  723.83   88.19
  -2  -2   2  804.42   88.69
   2  -2  -2  616.94   88.99
  -2  -2   2  717.73   88.39
   2  -2  -2  660.03   88.09
   2   2  -2  689.33   87.99
  -2   2   2  612.54   88.09
   2   2  -2  667.53   88.39
   2   2  -2  713.03   88.49
  -2   2   2  805.92   88.99
   2   2  -2  587.74   88.39
   2   2  -2  696.43   88.59
  -2   2   2  748.93   88.39
  -2   2   2  794.32   89.29
  -2   2   2  804.42   88.19
  -2   2   2  686.03   88.29
  -2   2   2  824.92   88.59
  -2   2   2  720.63   88.49
   2   2  -2  649.54   89.19
   0  -2   2  974.00  103.79
   0  -2  -2  851.41  103.49
   0  -2   2  945.91  103.69
   0  -2  -2  858.01  103.79
   0  -2   2  874.51  103.59
   0  -2  -2  700.73  103.99
   0  -2   2  831.12  103.19
   0  -2  -2  767.72  103.19
   0  -2   2  996.60  103.79
   0  -2   2  801.72  103.69
   0  -2   2  991.00  103.49
   0   2  -2  783.82  103.39
   0   2  -2  727.43  103.69
   0   2   2  930.41  103.79
   0   2  -2  808.82  103.49
   0   2   2  749.73  103.39
   0   2   2  877.21  104.29
   0   2  -2  787.52  103.59
   0   2  -2  774.92  103.59
   0   2  -2  764.82  103.69
   2  -2   2  160.98   18.40
  -2  -2  -2  116.09   18.30
  -2  -2  -2  116.59   18.30
   2  -2   2  132.79   18.40
  -2  -2  -2  128.69   18.40
   2  -2   2  170.88   18.00
  -2  -2  -2  126.09   18.00
  -2  -2  -2  147.19   19.30
  -2   2  -2  103.79   17.70
   2   2   2  179.98   19.80
  -2   2  -2  140.59   18.30
  -2   2  -2  114.59   17.90
  -2   2  -2  138.79   18.50
  -2   2  -2  137.09   18.50
  -2   2  -2  138.59   17.80
   2   2   2  164.48   17.70
   2   2   2  187.08   18.20
   4  -2   2  136.39   14.20
   4  -2   2  114.79   14.70
  -4  -2  -2   86.09   15.50
   4  -2   2  133.29   15.50
  -4  -2  -2   60.29   13.50
   4  -2   2  113.59   14.70
   4  -2   2  107.09   13.20
  -4  -2  -2   84.19   14.60
  -4  -2  -2   58.89   13.60
   4  -2   2  130.19   15.40
  -4  -2  -2   85.09   12.50
   4  -2   2   99.39   13.00
   4  -2   2  116.79   14.80
   4   2   2  112.59   15.60
   4   2   2  135.09   14.60
  -4   2  -2   96.59   14.40
  -4   2  -2   87.29   13.10
   4   2   2  126.19   16.60
  -4   2  -2   75.69   13.10
   4   2   2  102.79   12.50
   4   2   2  124.29   14.90
  -4   2  -2   88.19   14.30
  -4   2  -2  106.19   14.10
   6  -2   2   57.09   11.70
   6  -2   2   61.49   11.50
  -6  -2  -2   67.39   10.60
  -6  -2  -2   62.79   10.40
  -6  -2  -2   79.09    9.00
  -6  -2  -2   49.60   11.90
   6  -2   2   40.00   11.20
   6  -2   2   75.59   12.60
   6  -2   2   57.29    8.70
   6  -2   2   49.40    8.70
  -6   2  -2   62.29    9.20
   6   2   2   35.80    9.60
   6   2   2   60.29   12.40
  -6   2  -2   66.89    9.50
   6   2   2   57.79   12.90
   6   2   2   65.29   11.80
  -6   2  -2   92.39   12.00
   8  -2   2    9.00    7.20
  -8  -2  -2   17.60   10.10
   8  -2   2    8.60    9.70
  -8  -2  -2   14.20    6.80
   8  -2   2   11.50    3.40
  -8  -2  -2    7.70    7.40
   8  -2   2    0.50    8.90
  -8  -2  -2    7.90    4.50
   8  -2   2   -5.00    7.90
  -8  -2  -2   11.20    6.60
   8   2   2   13.90    9.20
   8   2   2    6.00    5.60
  -8   2  -2   -1.40    6.60
  -8   2  -2   15.70    4.70
   8   2   2   14.20   11.20
   8   2   2    1.30    8.30
  -8   2  -2    7.10    4.50
  -8   2  -2   10.30    7.80
 -10  -2  -2  156.88   27.10
  10  -2   2   94.69   25.40
 -10  -2  -2  190.68   21.70
  10  -2   2  192.38   27.30
 -10  -2  -2  168.08   27.60
 -10  -2  -2  146.39   23.50
  10  -2   2  146.79   26.20
  10  -2   2  176.18   27.40
  10   2   2  207.48   30.60
 -10   2  -2  154.28   21.60
  10   2   2  200.68   27.70
 -10   2  -2  176.28   26.30
 -10   2  -2  164.78   21.60
 -10   2  -2  122.39   23.90
  10   2   2  126.79   23.20
  10   2   2  184.98   26.70
 -12  -2  -2   12.90    9.50
  12  -2   2   10.50   14.70
 -12  -2  -2    2.90   16.90
  12  -2   2    0.70   13.80
  12  -2   2    7.50   12.90
 -12  -2  -2    1.70   11.30
  12   2   2    7.20   15.10
  12   2   2    8.20   15.00
 -12   2  -2    8.40    5.30
  12   2   2   11.80   15.00
 -12   2  -2   16.10   11.10
 -12   2  -2   31.20   15.50
  14  -2   2   28.40   18.80
 -14  -2  -2   53.79   18.00
 -14  -2  -2   38.10   12.00
  14  -2   2   73.79   22.50
 -14  -2  -2   45.50   19.10
  14  -2   2   -7.30   20.20
  14   2   2   52.19   24.00
 -14   2  -2   12.70   21.10
 -14   2  -2   88.69   22.60
  14   2   2   33.10   20.50
  14   2   2   30.70   19.90
 -15  -3   2  104.09   24.30
  15  -3  -2   16.90   18.90
  15  -3  -2   26.60   26.90
 -15  -3   2   80.99   22.10
  15  -3  -2   38.20   20.70
 -15   3   2   16.60   21.70
  15   3  -2   26.70   21.10
  15   3  -2   10.40   24.70
 -15   3   2   51.99   22.10
  13  -3  -2  119.99   32.90
 -13  -3   2  143.39   23.40
 -13  -3   2  198.58   30.50
  13  -3  -2  134.29   28.70
 -13  -3   2  207.78   32.90
  13  -3  -2  150.28   28.70
 -13   3   2  152.78   29.90
  13   3  -2  186.78   31.00
  13   3  -2  147.09   33.40
 -13   3   2  155.98   28.70
 -13   3   2  161.38   27.20
  11  -3  -2  588.04   81.09
  11  -3  -2  519.05   81.09
 -11  -3   2  678.13   81.79
  11  -3  -2  530.15   82.59
 -11  -3   2  622.04   79.29
 -11  -3   2  742.33   82.69
 -11   3   2  868.81   82.99
  11   3  -2  592.94   81.69
 -11   3   2  662.03   80.79
  11   3  -2  542.85   83.49
  11   3  -2  589.94   81.69
 -11   3   2  625.04   81.39
  -9  -3   2  741.93   83.99
  -9  -3   2  719.13   83.99
   9  -3  -2  693.43   85.19
  -9  -3   2  644.84   84.89
  -9  -3   2  706.83   82.49
  -9  -3   2  684.33   85.49
   9  -3  -2  554.04   84.49
   9  -3  -2  675.23   86.59
  -9  -3   2  631.24   82.19
   9  -3  -2  672.93   84.89
  -9   3   2  567.94   84.39
   9   3  -2  596.04   85.19
   9   3  -2  676.43   87.39
  -9   3   2  665.33   84.49
   9   3  -2  656.33   85.19
   7  -3  -2  842.12  129.79
  -7  -3   2 1077.19  129.19
   7  -3  -2  903.81  130.59
   7  -3  -2 1034.80  130.19
  -7  -3   2 1009.60  130.29
  -7  -3   2 1143.19  129.89
  -7  -3   2 1107.69  129.79
  -7  -3   2 1097.89  128.59
   7  -3  -2 1104.59  130.29
  -7  -3   2 1005.70  130.09
   7  -3  -2 1004.80  131.39
   7  -3  -2 1009.70  129.99
   7   3  -2 1015.80  130.59
   7   3  -2 1086.59  130.49
   7   3  -2 1068.99  132.09
   7   3  -2 1053.89  129.59
   5  -3  -2  131.09   19.40
   5  -3  -2  151.18   17.50
   5  -3  -2  147.49   17.50
  -5  -3   2  104.89   17.40
  -5  -3   2  102.49   15.00
  -5  -3   2  107.49   14.90
   5  -3  -2  146.79   16.80
   5  -3  -2  149.79   18.90
  -5  -3   2  108.09   16.50
  -5  -3   2   92.49   16.70
  -5  -3   2   89.29   16.10
   5  -3  -2  152.78   17.80
   5   3  -2   76.59   15.80
   5   3  -2  127.69   17.50
   5   3  -2  131.39   17.90
   5   3  -2  138.19   20.50
   3  -3  -2  794.42  100.89
  -3  -3   2  883.41  101.19
  -3  -3   2  823.42  101.69
  -3  -3   2  725.53  101.59
   3  -3  -2  800.22  102.09
   3  -3  -2  745.83  101.39
  -3  -3   2  800.52  101.69
   3  -3  -2  779.02  100.89
   3  -3  -2  802.12  101.49
   3  -3  -2  753.42  101.49
  -3  -3   2  826.32  101.79
  -3  -3   2  902.51  101.79
   3   3  -2  792.12  102.69
  -3   3   2  847.32  101.49
  -3   3   2  743.33  100.89
  -3   3   2  881.31  101.49
   3   3  -2  852.91  101.79
  -3   3   2  789.02  102.09
   3   3  -2  852.91  101.79
  -3   3   2  833.62  102.39
  -3   3   2  776.72  101.59
   3   3  -2  885.91  101.29
   3   3  -2  844.32  101.69
  -3   3   2  743.13  101.89
   3   3  -2  964.30  101.99
   3   3  -2  849.61  101.69
  -1  -3   2  288.57   32.60
  -1  -3   2  292.67   32.40
   1  -3  -2  231.98   32.50
  -1  -3   2  304.87   32.80
  -1  -3   2  305.67   33.20
   1  -3  -2  229.38   32.40
  -1  -3   2  243.48   32.80
   1  -3  -2  225.08   32.90
  -1  -3   2  255.27   32.90
   1  -3  -2  255.37   32.50
   1  -3  -2  229.88   32.30
   1  -3  -2  258.57   32.60
  -1  -3   2  255.67   32.70
   1  -3  -2  220.18   33.10
   1   3  -2  209.78   32.50
   1   3  -2  233.28   32.30
   1   3  -2  274.67   32.70
   1   3  -2  228.68   32.60
  -1   3   2  261.17   33.30
   1   3  -2  241.38   32.60
  -1   3   2  247.38   32.00
  -1   3   2  283.37   32.50
   1   3  -2  272.27   32.90
  -1   3   2  298.37   32.70
  -1   3   2  289.17   32.00
  -1   3   2  285.77   33.10
  -1   3   2  326.17   32.80
  -1   3   2  205.28   32.40
   1  -3   2 2455.95  353.56
  -1  -3  -2 3157.58  354.06
  -1  -3  -2 2715.53  353.66
   1  -3   2 2790.92  353.76
   1  -3   2 2916.11  353.76
   1  -3   2 2743.83  353.76
  -1  -3  -2 2641.34  354.56
  -1  -3  -2 2661.43  353.76
  -1  -3  -2 2786.12  353.36
   1  -3   2 2851.61  353.66
   1  -3   2 2559.24  353.46
  -1  -3  -2 2711.23  353.46
   1  -3   2 2780.62  353.86
   1   3   2 2917.61  353.46
  -1   3  -2 3001.10  354.06
  -1   3  -2 3043.00  353.76
  -1   3  -2 2765.02  353.76
  -1   3  -2 3040.30  353.86
  -1   3  -2 3001.10  353.66
   1   3   2 3073.79  353.76
   1   3   2 3180.88  353.96
   1   3   2 3130.29  354.86
  -1   3  -2 3167.98  353.36
   1   3   2 2801.02  353.26
  -3  -3  -2 1317.37  167.18
  -3  -3  -2 1308.07  166.98
  -3  -3  -2 1286.17  166.88
  -3  -3  -2 1209.88  167.68
   3  -3   2 1441.96  167.08
  -3  -3  -2 1118.09  166.98
   3  -3   2 1220.48  166.58
   3  -3   2 1466.45  167.28
   3  -3   2 1265.67  167.18
   3  -3   2 1499.55  166.68
   3  -3   2 1348.37  166.98
  -3  -3  -2 1307.37  167.18
  -3   3  -2 1212.58  166.58
  -3   3  -2 1378.76  167.28
   3   3   2 1456.05  166.88
   3   3   2 1390.56  168.08
  -3   3  -2 1304.27  166.98
  -3   3  -2 1478.65  166.68
   3   3   2 1526.15  167.38
  -3   3  -2 1490.45  166.68
  -3   3  -2 1296.07  166.88
   3   3   2 1362.66  167.48
   5  -3   2 1712.53  215.98
   5  -3   2 1754.02  217.08
   5  -3   2 1653.23  216.78
  -5  -3  -2 2018.10  217.18
   5  -3   2 1697.23  215.88
   5  -3   2 1780.22  216.68
  -5  -3  -2 1932.11  217.08
   5  -3   2 1671.83  216.98
  -5  -3  -2 1829.22  217.08
   5  -3   2 1661.73  217.08
  -5  -3  -2 1615.64  216.98
  -5   3  -2 1782.52  217.08
  -5   3  -2 1921.21  217.08
   5   3   2 1707.93  217.98
  -5   3  -2 1783.22  216.08
   5   3   2 1731.13  217.28
   5   3   2 1491.15  216.68
  -7  -3  -2  891.21   93.99
  -7  -3  -2  695.23   93.09
   7  -3   2  756.52   94.09
   7  -3   2  783.52   93.89
  -7  -3  -2  699.43   93.29
   7  -3   2  712.23   93.79
   7  -3   2  695.53   93.69
  -7  -3  -2  798.02   94.39
  -7  -3  -2  731.53   93.89
   7  -3   2  741.23   91.99
  -7   3  -2  679.83   92.19
   7   3   2  779.62   94.09
   7   3   2  758.42   94.49
  -7   3  -2  693.03   93.59
   7   3   2  692.63   95.19
   7   3   2  840.62   93.69
  -9  -3  -2  433.46   61.19
   9  -3   2  436.16   61.69
  -9  -3  -2  502.25   62.99
  -9  -3  -2  469.25   62.09
   9  -3   2  405.76   62.59
  -9  -3  -2  451.25   61.29
   9  -3   2  426.46   61.99
   9  -3   2  500.65   62.79
   9   3   2  418.56   61.99
   9   3   2  481.45   63.99
  -9   3  -2  594.04   62.09
   9   3   2  448.86   62.29
   9   3   2  515.75   61.19
  -9   3  -2  493.45   59.49
  -9   3  -2  524.65   62.19
 -11  -3  -2   38.30   11.70
  11  -3   2   56.59   15.90
  11  -3   2   13.00   11.50
  11  -3   2   24.20   14.70
 -11  -3  -2   40.50   16.80
 -11  -3  -2   39.40   13.50
  11  -3   2   48.60   14.90
 -11   3  -2   38.30   13.80
  11   3   2   38.00   15.40
  11   3   2   25.80   15.90
 -11   3  -2   39.50    6.70
 -11   3  -2   44.00   16.40
  11   3   2   25.50   16.60
 -13  -3  -2  -12.80   16.80
  13  -3   2   28.50   19.50
 -13  -3  -2   34.50   20.10
  13  -3   2   17.10   17.60
  13  -3   2   18.10   16.70
 -13  -3  -2   19.20   11.20
 -13   3  -2   36.40   17.10
  13   3   2    1.10   16.30
  13   3   2   23.70   18.00
  13   3   2   19.00   20.60
 -13   3  -2   19.50   16.90
 -15  -3  -2   32.10   22.50
 -15  -3  -2   -4.80   22.90
  15  -3   2   -3.90   17.30
  15  -3   2   12.10   20.90
 -15  -3  -2   14.10   11.30
  15   3   2    9.20   22.60
 -15   3  -2  -20.40   18.60
  15   3   2   19.20   20.70
  15   3   2   15.90   21.40
 -15   3  -2  -16.60   20.60
 -14  -4   2   74.19   15.90
 -14  -4   2  129.09   25.40
  14  -4  -2   54.19   20.90
 -14  -4   2   82.79   26.10
  14  -4  -2  -17.00   22.00
  14  -4  -2   77.79   22.20
  14   4  -2  123.99   25.40
 -14   4   2   89.99   24.20
  14   4  -2  119.19   30.30
 -14   4   2   98.89   23.80
 -12  -4   2   18.50   15.00
  12  -4  -2   33.40   18.50
  12  -4  -2   -3.70   13.30
 -12  -4   2    7.70   16.60
  12  -4  -2   -0.60   12.40
 -12  -4   2    1.60    9.00
 -12   4   2   22.80   15.60
 -12   4   2  -20.80   12.90
 -12   4   2   11.20   13.30
  12   4  -2   23.50   19.20
  12   4  -2    5.40   11.40
  10  -4  -2  132.59   25.40
 -10  -4   2  139.49   26.00
  10  -4  -2  174.08   26.10
 -10  -4   2  150.68   27.10
  10  -4  -2  141.49   28.40
  10  -4  -2  181.68   26.70
 -10  -4   2  123.59   23.20
 -10   4   2  157.48   25.50
  10   4  -2  137.49   26.70
  10   4  -2  164.68   26.90
  10   4  -2  169.08   31.10
 -10   4   2  156.28   26.00
  10   4  -2  205.18   24.70
  -8  -4   2   26.10    9.60
   8  -4  -2   41.80   14.30
  -8  -4   2   46.80    8.70
   8  -4  -2   31.10   11.10
   8  -4  -2   26.50   10.60
  -8  -4   2   38.40   12.00
  -8  -4   2   63.99   11.10
  -8  -4   2   43.70    5.70
   8  -4  -2   38.70   11.40
   8  -4  -2   40.00   13.70
   8  -4  -2   41.20   11.90
  -8  -4   2   40.30   11.20
   8   4  -2   44.80    9.60
   8   4  -2   39.20   12.50
   8   4  -2   56.89   16.40
   8   4  -2   27.60   11.60
  -8   4   2   41.00   11.90
  -6  -4   2  656.03   87.89
   6  -4  -2  689.13   87.89
  -6  -4   2  661.23   86.29
  -6  -4   2  710.63   86.59
   6  -4  -2  765.92   88.09
  -6  -4   2  626.44   87.79
   6  -4  -2  691.53   89.29
  -6  -4   2  669.23   88.09
  -6  -4   2  666.93   88.29
   6  -4  -2  735.73   88.19
   6  -4  -2  790.42   88.09
   6   4  -2  728.23   88.59
   6   4  -2  743.03   90.29
  -6   4   2  675.33   88.49
   6   4  -2  725.73   87.89
  -4  -4   2  328.37   47.30
   4  -4  -2  373.16   47.00
   4  -4  -2  351.46   48.00
   4  -4  -2  371.56   47.10
   4  -4  -2  300.57   45.90
  -4  -4   2  398.86   47.40
  -4  -4   2  337.97   47.20
  -4  -4   2  377.36   46.10
  -4  -4   2  421.86   47.60
   4  -4  -2  383.16   45.90
   4  -4  -2  352.26   46.90
  -4   4   2  376.56   47.00
   4   4  -2  376.46   47.40
  -4   4   2  380.56   47.00
   4   4  -2  334.97   48.70
  -4   4   2  407.26   46.10
   4   4  -2  366.56   46.30
  -4   4   2  403.06   47.80
  -4   4   2  390.06   46.10
  -2  -4   2  720.73   80.49
  -2  -4   2  662.83   80.69
   2  -4  -2  682.03   79.89
  -2  -4   2  575.84   79.79
   2  -4  -2  715.33   80.69
   2  -4  -2  603.84   79.49
  -2  -4   2  660.63   80.39
  -2  -4   2  558.24   79.99
   2  -4  -2  684.33   79.99
  -2  -4   2  646.34   80.19
   2  -4  -2  672.23   79.79
   2  -4  -2  661.33   80.19
  -2  -4   2  704.83   79.99
   2  -4  -2  673.93   80.59
   2   4  -2  610.44   80.09
  -2   4   2  615.74   79.79
  -2   4   2  555.64   79.49
   2   4  -2  671.53   80.19
  -2   4   2  561.04   80.39
   2   4  -2  685.23   79.29
   2   4  -2  749.42   80.59
  -2   4   2  620.14   79.89
  -2   4   2  637.04   80.59
   2   4  -2  732.63   80.09
   2   4  -2  703.83   80.39
  -2   4   2  622.54   80.09
  -2   4   2  542.45   79.49
   2   4  -2  605.64   79.89
  -2   4   2  582.94   79.69
   0  -4  -2  913.51  114.09
   0  -4   2 1019.10  113.79
   0  -4   2  908.81  113.99
   0  -4  -2  793.52  114.79
   0  -4   2  976.80  113.99
   0  -4  -2  903.61  113.89
   0  -4   2  994.90  114.19
   0  -4  -2  788.02  113.89
   0  -4  -2  879.71  113.39
   0  -4   2  926.61  114.09
   0   4   2 1099.89  114.29
   0   4   2  888.01  113.79
   0   4  -2  955.90  114.19
   0   4  -2  797.72  114.09
   0   4  -2  875.31  113.89
   0   4   2  936.31  113.39
   0   4   2  943.11  114.09
   0   4   2  804.92  114.79
   0   4  -2  892.71  113.19
   0   4  -2  954.60  113.89
   0   4  -2  879.61  113.69
   0   4  -2  870.31  113.89
   0   4   2 1060.29  114.29
   0   4  -2  847.12  113.99
   0   4  -2 1059.99  114.09
   2  -4   2  580.44   73.89
   2  -4   2  547.25   74.59
  -2  -4  -2  577.94   74.09
  -2  -4  -2  595.44   74.29
   2  -4   2  594.14   73.69
  -2  -4  -2  650.93   74.99
   2  -4   2  593.64   74.29
   2  -4   2  623.84   74.59
   2  -4   2  643.34   74.39
   2  -4   2  696.63   74.69
  -2  -4  -2  471.05   74.39
  -2  -4  -2  598.24   74.29
   2   4   2  613.04   74.09
   2   4   2  623.44   74.99
  -2   4  -2  554.74   74.29
  -2   4  -2  698.23   75.19
  -2   4  -2  582.74   73.69
  -2   4  -2  596.54   74.49
  -2   4  -2  600.44   74.49
   2   4   2  640.44   76.09
  -2   4  -2  603.54   74.09
   2   4   2  609.34   74.29
   2   4   2  550.64   74.49
  -2   4  -2  535.45   74.89
  -2   4  -2  579.54   74.49
  -2   4  -2  612.14   74.59
   4  -4   2  394.16   45.30
   4  -4   2  421.56   44.30
   4  -4   2  367.56   44.20
  -4  -4  -2  334.87   45.00
  -4  -4  -2  351.26   45.20
   4  -4   2  373.16   45.00
   4  -4   2  341.87   44.30
   4  -4   2  357.86   45.10
  -4  -4  -2  294.77   44.90
  -4  -4  -2  369.36   45.30
  -4   4  -2  340.07   44.10
  -4   4  -2  349.87   44.40
  -4   4  -2  298.17   44.20
   4   4   2  387.06   43.40
   4   4   2  326.77   45.20
  -4   4  -2  327.67   44.30
  -4   4  -2  332.57   45.10
   4   4   2  348.57   45.60
   4   4   2  366.56   46.80
   4   4   2  357.56   43.50
  -4   4  -2  278.87   45.10
   4   4   2  348.07   44.70
   6  -4   2  224.18   26.40
  -6  -4  -2  119.79   25.20
  -6  -4  -2  112.39   24.40
   6  -4   2  238.78   27.00
   6  -4   2  211.88   23.20
   6  -4   2  221.38   25.80
  -6  -4  -2  199.38   26.20
   6  -4   2  209.98   24.90
  -6  -4  -2  162.78   25.20
   6   4   2  196.18   26.70
  -6   4  -2  182.08   23.40
   6   4   2  192.18   29.00
   6   4   2  131.39   24.70
  -6   4  -2  155.38   25.80
  -6   4  -2  162.58   23.10
   6   4   2  215.48   26.10
  -8  -4  -2   63.99   12.70
   8  -4   2   57.39   13.20
   8  -4   2   94.89   14.90
  -8  -4  -2   79.69   15.50
  -8  -4  -2   47.00   12.20
   8  -4   2   37.40   13.10
   8  -4   2   57.09   13.40
  -8  -4  -2   74.29   15.20
   8  -4   2   59.09    8.10
   8  -4   2   50.09   14.50
   8   4   2   41.20   17.10
   8   4   2   70.29   14.10
  -8   4  -2   58.19    9.50
  -8   4  -2   78.39   14.10
   8   4   2   50.69   11.60
  -8   4  -2   68.09    9.30
   8   4   2   74.99   14.30
 -10  -4  -2   56.59   18.60
  10  -4   2   52.49   17.00
  10  -4   2   62.89   18.70
 -10  -4  -2   78.99   16.00
 -10  -4  -2   69.59   18.30
  10  -4   2   67.39   17.50
  10  -4   2   78.29   16.50
 -10   4  -2   74.29   10.50
 -10   4  -2   83.59   18.60
  10   4   2   75.99   18.20
  10   4   2   89.69   22.30
  10   4   2   69.39   14.60
  10   4   2   54.99   17.00
 -10   4  -2   80.09   10.80
 -10   4  -2   87.19   16.60
  12  -4   2   21.10   19.50
 -12  -4  -2   73.49   16.50
  12  -4   2   71.29   19.90
  12  -4   2   94.19   21.00
 -12  -4  -2  100.79   22.10
  12  -4   2   70.49   18.70
 -12  -4  -2  112.19   24.00
  12   4   2   84.29   20.90
 -12   4  -2   72.29   18.60
 -12   4  -2   90.19   19.00
  12   4   2  110.59   26.40
  12   4   2   68.79   21.10
 -14  -4  -2   16.00   13.00
 -14  -4  -2   47.60   21.90
  14  -4   2   -7.50   19.30
 -14  -4  -2   18.10   20.00
  14  -4   2   27.00   19.60
  14  -4   2   23.40   19.90
 -14   4  -2   24.70   20.70
 -14   4  -2   31.50   20.00
  14   4   2   11.80   23.60
  14   4   2   48.30   21.10
  14   4   2   77.99   22.00
  15  -5  -2    7.90   19.10
 -15  -5   2   29.30   12.90
 -15  -5   2   42.50   21.60
 -15  -5   2    0.10   23.00
  15  -5  -2   23.40   18.60
 -15   5   2   -1.20   19.90
  15   5  -2   12.60   25.10
 -15   5   2   11.00   19.70
  15   5  -2   20.40   21.50
  13  -5  -2   67.69   24.60
  13  -5  -2  146.49   27.80
 -13  -5   2  171.98   31.00
 -13  -5   2  140.99   23.50
  13  -5  -2   35.80   28.20
 -13  -5   2  202.98   29.80
 -13   5   2  170.68   30.80
 -13   5   2  150.28   28.40
 -13   5   2  186.28   29.40
  13   5  -2  225.98   37.80
  13   5  -2  158.28   29.60
 -13   5   2  145.99   26.20
  11  -5  -2  122.29   22.50
  11  -5  -2  185.18   25.00
 -11  -5   2  125.59   23.20
 -11  -5   2  116.09   23.40
 -11  -5   2  106.69   19.80
  11  -5  -2   72.69   23.60
  11  -5  -2   94.49   22.40
  11   5  -2  109.09   23.80
 -11   5   2  138.19   23.50
 -11   5   2  125.29   25.90
 -11   5   2  107.39   22.90
  11   5  -2  121.19   28.90
   9  -5  -2  776.02  102.79
   9  -5  -2  888.51  103.29
  -9  -5   2  843.82  103.39
   9  -5  -2  791.92  102.89
  -9  -5   2  760.92  102.99
   9  -5  -2  819.92  104.39
  -9  -5   2  852.11  102.69
   9  -5  -2  767.62  103.09
  -9   5   2  850.41  104.29
   9   5  -2  809.42  106.09
   9   5  -2  766.82  103.49
  -9   5   2  817.12  103.29
   9   5  -2  763.92  102.29
  -7  -5   2  113.19   22.30
  -7  -5   2  123.79   18.00
   7  -5  -2  185.18   22.50
   7  -5  -2  162.08   22.00
   7  -5  -2  186.88   23.20
  -7  -5   2  137.89   22.00
  -7  -5   2  121.19   21.10
  -7  -5   2  164.48   22.30
   7  -5  -2  173.38   24.40
   7  -5  -2  169.68   22.00
   7   5  -2  182.08   23.30
   7   5  -2  150.88   21.40
  -7   5   2  118.89   22.30
  -7   5   2  129.89   23.00
   7   5  -2  141.29   26.10
  -5  -5   2  716.23  102.29
   5  -5  -2  836.32  103.59
   5  -5  -2  919.51  102.29
   5  -5  -2  930.61  102.19
  -5  -5   2  838.32  103.89
  -5  -5   2  746.13  103.69
  -5  -5   2  716.03  103.79
   5  -5  -2  990.20  104.19
  -5  -5   2  655.43  103.59
   5  -5  -2 1072.69  105.39
  -5   5   2  704.33  102.39
   5   5  -2 1001.50  106.59
  -5   5   2  788.12  102.39
  -5   5   2  745.93  103.99
   5   5  -2  866.11  103.99
   5   5  -2  911.01  104.09
  -3  -5   2   96.79   11.80
   3  -5  -2   68.89   14.00
  -3  -5   2  103.39   13.80
  -3  -5   2  108.49   13.90
  -3  -5   2  107.09   13.20
   3  -5  -2   66.59   11.50
   3  -5  -2   66.89   12.20
  -3  -5   2  113.89   13.20
  -3  -5   2   76.29   13.00
   3  -5  -2   71.29   11.40
   3  -5  -2   65.49   13.00
  -3  -5   2   90.29   12.80
   3  -5  -2   62.79   12.80
   3  -5  -2   82.79   11.80
  -3   5   2   75.39   11.80
   3   5  -2   47.10   12.50
  -3   5   2  102.29   12.20
   3   5  -2   73.89   12.10
  -3   5   2   83.79   11.80
  -3   5   2   92.69   12.40
  -3   5   2  107.69   12.80
  -3   5   2   77.09   13.40
  -3   5   2  101.89   11.90
   3   5  -2   68.79   12.40
  -1  -5   2 1514.55  177.98
   1  -5  -2 1502.45  177.18
  -1  -5   2 1632.34  178.58
   1  -5  -2 1339.07  178.48
  -1  -5   2 1491.65  178.18
   1  -5  -2 1270.37  177.58
   1  -5  -2 1231.78  178.08
   1  -5  -2 1504.35  178.18
  -1  -5   2 1606.64  178.38
   1  -5  -2 1361.36  178.08
  -1  -5   2 1540.55  178.48
   1  -5  -2 1274.47  178.78
  -1  -5   2 1533.05  178.68
  -1  -5   2 1488.35  178.18
  -1   5   2 1434.66  178.48
   1   5  -2 1371.76  178.18
   1   5  -2 1427.96  178.08
  -1   5   2 1247.28  177.38
  -1   5   2 1329.97  178.98
   1   5  -2 1386.36  178.48
   1   5  -2 1412.66  177.78
   1   5  -2 1462.85  178.38
   1   5  -2 1490.35  178.58
  -1   5   2 1574.24  178.38
  -1   5   2 1596.94  178.18
   1  -5   2   80.29   11.60
   1  -5   2  125.59   12.40
   1  -5   2   99.99   12.50
   1  -5   2   99.99   12.70
   1  -5   2  120.59   13.30
  -1  -5  -2   55.79   10.60
  -1  -5  -2   75.69   12.10
  -1  -5  -2   57.39    9.80
  -1  -5  -2   44.20   12.40
  -1  -5  -2   61.89   11.40
  -1  -5  -2   73.89   11.50
  -1  -5  -2   51.09   11.50
   1   5   2  112.39   15.30
  -1   5  -2   67.99    9.50
  -1   5  -2   88.09   11.70
   1   5   2  112.19   12.80
   1   5   2  117.59   12.50
   1   5   2  100.99   12.70
  -1   5  -2   57.69   11.50
  -1   5  -2   82.49   12.60
   1   5   2  111.39   12.20
   1   5   2   97.49   10.60
  -1   5  -2   89.59   11.80
  -1   5  -2   56.29   11.00
  -1   5  -2   89.09   12.40
  -1   5  -2   61.19   11.20
   3  -5   2 1873.51  245.38
  -3  -5  -2 2173.18  245.78
   3  -5   2 2096.99  244.58
   3  -5   2 2076.29  245.48
   3  -5   2 2132.89  245.08
  -3  -5  -2 1750.32  244.78
   3  -5   2 2156.08  245.58
  -3  -5  -2 1765.62  245.08
  -3  -5  -2 1907.01  244.88
  -3   5  -2 1769.32  244.88
   3   5   2 1821.32  246.58
   3   5   2 2125.49  245.68
  -3   5  -2 1841.32  244.58
   3   5   2 2212.18  246.08
  -3   5  -2 1937.21  244.98
  -3   5  -2 2097.09  245.28
   3   5   2 2061.79  245.88
   3   5   2 2018.50  244.98
  -5  -5  -2  478.45   63.19
   5  -5   2  504.35   63.29
  -5  -5  -2  393.86   63.09
  -5  -5  -2  490.35   63.29
   5  -5   2  534.15   63.49
   5  -5   2  590.04   63.59
   5  -5   2  397.66   62.19
   5  -5   2  582.44   62.19
   5   5   2  532.25   63.59
   5   5   2  538.65   62.99
  -5   5  -2  466.65   63.39
  -5   5  -2  430.76   62.29
   5   5   2  538.95   63.99
  -5   5  -2  507.95   62.19
  -5   5  -2  494.25   62.09
   5   5   2  588.34   65.39
  -5   5  -2  457.35   62.39
   7  -5   2 1031.00  136.29
  -7  -5  -2 1149.08  137.09
   7  -5   2  956.50  136.49
   7  -5   2 1039.20  134.79
  -7  -5  -2 1058.79  136.79
  -7  -5  -2  891.81  136.39
   7  -5   2 1122.09  136.19
   7  -5   2 1128.49  136.99
  -7   5  -2 1189.48  135.09
   7   5   2 1127.39  137.29
  -7   5  -2 1192.08  137.19
   7   5   2 1128.99  136.69
   7   5   2 1134.59  139.09
   7   5   2 1120.59  136.59
   9  -5   2   52.89   14.00
   9  -5   2   46.80   11.90
   9  -5   2   36.50   14.50
  -9  -5  -2   55.99   13.00
   9  -5   2   25.20   11.20
  -9  -5  -2   53.09   15.20
  -9  -5  -2   48.20   15.50
  -9   5  -2   21.30   12.70
   9   5   2   53.49   14.20
   9   5   2   21.10   10.20
   9   5   2   21.90   16.50
  -9   5  -2   51.69    7.50
   9   5   2   24.60   14.00
  -9   5  -2   63.39    8.10
  11  -5   2  111.19   21.10
 -11  -5  -2   87.29   22.20
  11  -5   2   93.29   20.10
  11  -5   2  108.39   19.40
 -11  -5  -2   86.09   18.60
 -11  -5  -2   77.39   21.30
 -11   5  -2   67.59   18.40
  11   5   2   89.99   21.30
 -11   5  -2   71.39   20.50
  11   5   2  120.89   26.00
  11   5   2   68.29   19.90
  13  -5   2   29.70   18.10
  13  -5   2   19.00   16.50
 -13  -5  -2   24.00   13.00
  13  -5   2  -18.50   14.80
 -13  -5  -2   11.20   19.50
 -13  -5  -2   -2.50   17.60
  13   5   2   29.20   18.70
 -13   5  -2    1.20   14.60
 -13   5  -2   25.60   17.80
  13   5   2   10.10   14.40
  13   5   2  -10.90   18.20
  15  -5   2  309.47   41.70
 -15  -5  -2  221.38   41.30
  15  -5   2  304.77   43.20
 -15  -5  -2  170.88   33.70
 -15  -5  -2  175.78   41.20
  15   5   2  182.48   44.80
 -15   5  -2  190.78   40.80
 -15   5  -2  295.77   42.80
  15   5   2  216.18   40.40
  15   5   2  255.47   43.90
  14  -6  -2  135.19   32.90
 -14  -6   2  175.48   36.70
 -14  -6   2  194.28   35.20
 -14  -6   2  210.38   30.80
 -14   6   2  230.28   36.10
  14   6  -2  241.48   44.30
  14   6  -2  169.08   36.10
 -14   6   2  136.59   35.00
 -14   6   2  218.68   37.90
  12  -6  -2  134.39   25.70
  12  -6  -2   65.89   22.20
 -12  -6   2  143.09   26.50
 -12  -6   2  132.89   23.20
  12  -6  -2  106.89   24.90
 -12  -6   2  121.49   25.30
 -12   6   2  127.59   24.90
  12   6  -2  135.19   34.10
 -12   6   2  154.58   26.30
  12   6  -2  180.28   28.80
 -12   6   2  170.08   30.30
 -12   6   2  108.79   25.30
 -10  -6   2  370.46   51.19
  10  -6  -2  372.16   48.80
 -10  -6   2  434.06   49.10
  10  -6  -2  359.96   49.80
 -10  -6   2  372.36   50.39
 -10   6   2  353.96   51.09
  10   6  -2  268.97   47.70
 -10   6   2  297.97   49.50
  10   6  -2  401.06   56.59
  10   6  -2  370.66   51.49
  -8  -6   2  426.16   48.80
   8  -6  -2  329.47   50.79
   8  -6  -2  326.07   49.00
   8  -6  -2  306.57   47.60
  -8  -6   2  383.76   49.00
   8  -6  -2  367.76   48.00
   8  -6  -2  411.46   48.00
  -8  -6   2  354.56   48.40
   8   6  -2  336.57   53.79
  -8   6   2  335.47   48.60
  -8   6   2  340.97   49.10
   8   6  -2  377.46   49.00
   6  -6  -2   56.89   11.50
  -6  -6   2   49.80   11.60
  -6  -6   2   53.69   12.30
   6  -6  -2  107.59   16.10
   6  -6  -2   73.49   11.00
   6  -6  -2   63.09    7.10
  -6  -6   2   28.50   11.80
   6  -6  -2   59.19   12.60
   6   6  -2   71.09   12.70
  -6   6   2   31.20    7.40
  -6   6   2   38.90    7.70
  -6   6   2   34.10   12.00
   6   6  -2   57.69   16.10
   6   6  -2   61.59   11.70
  -6   6   2   49.10   12.80
  -4  -6   2  146.19   25.90
   4  -6  -2  194.98   25.30
  -4  -6   2  186.78   24.00
   4  -6  -2  242.68   27.60
  -4  -6   2  214.68   26.30
   4  -6  -2  185.98   24.00
   4  -6  -2  181.38   24.50
   4  -6  -2  216.98   26.10
  -4  -6   2  203.88   25.90
  -4   6   2  198.38   24.70
  -4   6   2  182.48   24.60
   4   6  -2  218.18   25.90
  -4   6   2  143.89   24.10
   4   6  -2  197.28   26.10
  -4   6   2  184.78   26.10
   4   6  -2  185.98   24.60
  -4   6   2  162.38   24.30
   2  -6  -2  194.98   29.50
  -2  -6   2  215.38   28.40
  -2  -6   2  263.17   29.50
   2  -6  -2  205.98   29.20
  -2  -6   2  249.97   29.70
   2  -6  -2  193.58   27.50
  -2  -6   2  235.18   29.10
   2  -6  -2  212.28   29.10
   2  -6  -2  207.38   28.90
   2  -6  -2  191.28   28.50
  -2   6   2  268.27   29.10
   2   6  -2  224.38   29.20
  -2   6   2  209.58   30.50
  -2   6   2  208.28   27.80
   2   6  -2  217.48   28.60
  -2   6   2  280.97   29.00
   2   6  -2  193.68   28.20
   2   6  -2  208.58   27.80
  -2   6   2  238.48   27.80
   0  -6  -2   87.39   11.60
   0  -6   2   86.39   12.90
   0  -6   2   39.60   10.40
   0  -6   2   52.99   10.40
   0  -6  -2   56.99   10.40
   0  -6  -2   70.99    9.90
   0  -6   2   69.39   11.10
   0  -6  -2   67.79   11.20
   0  -6  -2   63.39   11.10
   0  -6   2   72.69   11.50
   0   6   2   90.29   11.60
   0   6  -2   53.49   11.10
   0   6  -2   53.49   10.70
   0   6   2   60.99    9.50
   0   6  -2   61.79    8.90
   0   6   2   34.50   10.50
   0   6  -2   57.49   11.20
   0   6  -2   85.29   11.10
   0   6  -2   88.69   12.20
   0   6   2   73.59   11.10
   0   6  -2   77.49   10.80
   0   6   2   69.19   13.60
  -2  -6  -2  550.74   75.89
   2  -6   2  587.74   76.29
   2  -6   2  574.74   76.19
   2  -6   2  625.94   76.19
   2  -6   2  624.04   75.99
  -2  -6  -2  659.63   76.69
  -2  -6  -2  563.44   75.29
   2  -6   2  581.64   76.29
   2  -6   2  590.84   76.49
  -2  -6  -2  616.14   75.99
  -2   6  -2  695.33   76.29
   2   6   2  543.25   77.79
   2   6   2  563.34   76.79
  -2   6  -2  648.34   74.99
  -2   6  -2  564.34   76.59
  -2   6  -2  701.73   76.39
   2   6   2  574.34   75.79
   4  -6   2  489.65   65.89
   4  -6   2  537.15   66.79
  -4  -6  -2  625.34   67.19
  -4  -6  -2  535.25   65.79
  -4  -6  -2  493.45   67.19
  -4  -6  -2  558.74   66.69
   4  -6   2  666.93   67.39
   4  -6   2  525.95   66.79
   4  -6   2  505.95   65.59
  -4   6  -2  452.95   66.09
   4   6   2  555.64   69.09
   4   6   2  558.64   66.29
  -4   6  -2  537.55   67.29
   4   6   2  556.64   67.29
   4   6   2  531.05   65.39
  -4   6  -2  441.56   65.49
  -4   6  -2  552.74   66.09
   4   6   2  449.56   66.99
  -4   6  -2  547.75   66.19
  -6  -6  -2  269.97   41.00
   6  -6   2  272.27   40.90
  -6  -6  -2  321.47   41.00
  -6  -6  -2  312.67   40.70
   6  -6   2  259.17   40.00
   6  -6   2  369.36   41.00
   6  -6   2  314.67   39.60
   6  -6   2  260.67   38.70
  -6   6  -2  348.07   40.10
   6   6   2  325.37   40.40
  -6   6  -2  323.77   39.20
  -6   6  -2  347.57   39.10
   6   6   2  267.87   40.80
  -6   6  -2  300.17   41.50
   6   6   2  256.97   42.10
   8  -6   2  385.16   59.09
   8  -6   2  405.36   58.59
  -8  -6  -2  539.65   60.69
  -8  -6  -2  479.35   59.79
  -8  -6  -2  430.16   57.29
   8  -6   2  499.65   58.79
   8  -6   2  417.26   59.59
   8  -6   2  479.55   56.19
  -8  -6  -2  446.96   59.19
   8   6   2  382.46   61.99
   8   6   2  310.67   58.39
   8   6   2  478.05   60.59
   8   6   2  485.05   59.39
  -8   6  -2  467.45   56.99
  -8   6  -2  459.25   58.89
  -8   6  -2  452.25   59.39
  -8   6  -2  495.15   56.79
 -10  -6  -2  146.19   26.50
  10  -6   2  125.09   24.00
  10  -6   2  160.98   26.00
 -10  -6  -2  109.59   23.70
  10  -6   2  168.48   26.20
 -10  -6  -2  182.58   27.90
 -10   6  -2  173.18   26.30
  10   6   2  179.88   32.50
  10   6   2  205.88   27.30
 -10   6  -2  137.19   18.80
 -10   6  -2  138.99   25.60
  10   6   2  170.48   26.70
  10   6   2  119.89   23.20
  12  -6   2  108.59   26.00
 -12  -6  -2  149.99   24.80
  12  -6   2  118.29   25.50
 -12  -6  -2  168.48   27.20
  12  -6   2   88.89   22.90
 -12  -6  -2  132.49   27.60
 -12   6  -2  132.39   24.70
 -12   6  -2  163.18   27.30
 -12   6  -2  165.78   27.20
  12   6   2  114.09   30.60
  12   6   2   90.99   24.80
  12   6   2  121.69   27.50
  14  -6   2   38.20   20.30
  14  -6   2   42.80   21.60
  14  -6   2   23.30   20.10
 -14  -6  -2   54.19   17.10
 -14  -6  -2   66.39   24.50
 -14  -6  -2   46.40   22.90
  14   6   2   21.90   22.10
 -14   6  -2   76.99   24.30
  14   6   2   72.69   24.70
  14   6   2   25.30   24.80
 -14   6  -2   51.39   22.60
  13  -7  -2   44.50   18.40
 -13  -7   2   32.80   20.20
  13  -7  -2   44.10   19.60
 -13  -7   2   61.39   19.60
 -13  -7   2   30.00   14.60
  13  -7  -2   53.79   19.70
 -13   7   2   43.00   18.70
 -13   7   2   49.50   18.70
 -13   7   2   45.60   19.50
  13   7  -2   48.20   28.30
 -13   7   2   20.80   20.60
  13   7  -2   49.40   21.40
 -11  -7   2   -3.00   13.90
 -11  -7   2   11.20   11.30
  11  -7  -2   12.70   14.70
  11  -7  -2   36.10   16.50
 -11  -7   2   17.80   17.00
  11  -7  -2   43.40   16.20
  11  -7  -2    3.50   12.80
  11   7  -2   25.20   20.60
  11   7  -2   44.70   16.90
 -11   7   2   -0.70   13.70
 -11   7   2   23.40   17.00
  -9  -7   2  141.79   23.20
   9  -7  -2  149.19   27.70
   9  -7  -2  120.19   24.00
   9  -7  -2  120.89   23.30
  -9  -7   2  136.39   25.20
   9  -7  -2   94.39   21.90
  -9  -7   2  147.69   24.80
   9   7  -2  119.49   24.40
  -9   7   2  161.78   25.70
   9   7  -2  162.98   31.00
   9   7  -2  136.79   22.70
  -9   7   2  176.98   26.20
   7  -7  -2  122.99   22.00
  -7  -7   2  170.58   24.40
   7  -7  -2  151.98   21.70
  -7  -7   2  149.09   22.90
   7  -7  -2  129.09   22.90
   7  -7  -2  124.39   23.80
  -7  -7   2  147.49   23.30
  -7   7   2  143.69   18.50
  -7   7   2  160.18   24.50
  -7   7   2  134.49   18.50
   7   7  -2  124.89   27.70
   7   7  -2  141.69   23.00
  -7   7   2  154.78   24.00
   7   7  -2  106.39   21.60
   5  -7  -2  120.69   20.70
  -5  -7   2  113.49   19.60
   5  -7  -2  123.89   19.00
   5  -7  -2  111.69   16.50
  -5  -7   2  140.39   20.50
  -5  -7   2   77.59   18.90
   5  -7  -2  121.59   19.70
   5  -7  -2  145.09   18.30
   5   7  -2  106.19   19.50
  -5   7   2  126.89   17.10
   5   7  -2  135.69   17.60
   5   7  -2  122.39   19.40
  -5   7   2  126.99   17.40
  -5   7   2  125.69   20.70
  -5   7   2  138.59   21.10
  -3  -7   2   27.00    8.90
  -3  -7   2   22.60    6.90
  -3  -7   2   21.30    7.50
   3  -7  -2   26.90    8.00
   3  -7  -2   34.50   10.40
  -3  -7   2   28.30    8.30
   3  -7  -2   37.10    7.30
   3  -7  -2   50.99    6.80
   3  -7  -2   41.10    8.80
  -3   7   2   21.80    6.80
   3   7  -2   34.70    5.70
  -3   7   2   26.20    7.30
   3   7  -2   34.60    9.30
   3   7  -2   33.10    8.00
  -3   7   2   38.10    7.90
  -3   7   2   39.10    7.20
   3   7  -2   47.90    8.40
  -3   7   2   31.20    6.70
  -3   7   2   31.10   10.00
  -1  -7   2  346.97   47.60
  -1  -7   2  356.36   47.10
  -1  -7   2  376.56   47.40
   1  -7  -2  390.46   47.60
   1  -7  -2  314.87   47.70
   1  -7  -2  370.76   46.90
   1  -7  -2  278.87   47.10
  -1  -7   2  385.66   47.70
   1  -7  -2  376.86   47.70
  -1   7   2  409.96   47.80
   1   7  -2  393.36   47.60
   1   7  -2  367.66   46.90
   1   7  -2  410.76   48.70
   1   7  -2  352.26   48.00
  -1   7   2  387.46   49.30
  -1   7   2  370.66   47.60
   1   7  -2  398.06   46.50
  -1   7   2  375.16   46.40
  -1  -7  -2  148.79   21.40
   1  -7   2  119.39   21.70
   1  -7   2  182.88   24.00
   1  -7   2  173.28   22.20
  -1  -7  -2  143.99   20.20
   1  -7   2  155.28   21.30
  -1  -7  -2  145.79   18.90
   1  -7   2  120.59   20.90
  -1  -7  -2  155.68   21.10
  -1  -7  -2  184.58   22.30
   1   7   2  142.79   20.60
   1   7   2  141.39   21.10
   1   7   2  118.99   19.70
  -1   7  -2  197.48   21.50
  -1   7  -2  133.89   22.00
  -1   7  -2  176.18   21.40
   1   7   2  155.88   22.30
   1   7   2  179.98   25.50
  -1   7  -2  159.08   22.00
   3  -7   2  168.68   21.30
   3  -7   2  151.58   21.20
  -3  -7  -2  128.79   22.40
   3  -7   2  152.88   22.30
  -3  -7  -2  161.18   20.40
  -3  -7  -2  171.88   22.10
   3  -7   2  149.09   22.30
  -3  -7  -2  153.28   20.90
  -3  -7  -2  129.79   22.60
   3  -7   2  149.99   20.70
   3   7   2  152.38   22.70
   3   7   2  139.49   22.50
  -3   7  -2  152.58   21.60
  -3   7  -2  159.28   19.70
  -3   7  -2  153.48   21.50
   3   7   2  140.09   25.60
   3   7   2  145.59   20.50
  -3   7  -2  169.08   22.30
  -3   7  -2  143.59   23.40
  -5  -7  -2  111.39   15.30
  -5  -7  -2  109.99   18.60
  -5  -7  -2  124.39   18.10
   5  -7   2  126.99   18.50
   5  -7   2  134.09   18.10
   5  -7   2  121.89   17.80
  -5  -7  -2   86.49   17.90
   5   7   2  114.39   22.20
   5   7   2   95.69   16.50
   5   7   2   93.69   14.30
  -5   7  -2  124.49   17.20
   5   7   2  134.29   19.10
   5   7   2  101.29   18.50
  -5   7  -2   80.49   15.80
  -5   7  -2   80.79   17.50
  -5   7  -2  114.59   16.00
  -5   7  -2  137.39   16.30
   7  -7   2  132.69   22.30
  -7  -7  -2  157.48   24.00
  -7  -7  -2  154.08   23.30
  -7  -7  -2  182.58   23.80
   7  -7   2  156.48   22.60
   7  -7   2  138.59   20.50
   7  -7   2  105.39   22.30
   7  -7   2  110.99   18.40
  -7   7  -2  148.89   21.10
   7   7   2  121.79   22.00
  -7   7  -2  160.88   24.30
   7   7   2   98.29   26.80
   7   7   2  128.09   23.50
  -7   7  -2  152.78   19.20
   7   7   2  134.99   21.60
  -7   7  -2  146.19   19.50
  -9  -7  -2   41.60   15.50
  -9  -7  -2   39.20   13.20
   9  -7   2   27.80   10.30
  -9  -7  -2   44.60   14.90
   9  -7   2   29.50   13.70
   9  -7   2   34.10   13.00
   9  -7   2   26.10   11.40
   9   7   2   26.10   18.40
   9   7   2   22.30   10.70
  -9   7  -2   19.60    6.30
   9   7   2    2.40   11.20
  -9   7  -2   39.80   12.50
   9   7   2   10.20   13.40
  -9   7  -2   33.10   12.50
  11  -7   2   83.89   17.80
  11  -7   2   60.69   18.50
 -11  -7  -2   94.79   22.40
 -11  -7  -2   78.79   19.20
 -11  -7  -2   72.69   18.70
  11  -7   2   57.89   19.30
  11   7   2   94.99   29.30
 -11   7  -2   60.59   18.80
 -11   7  -2  114.19   21.20
  11   7   2   78.49   19.80
  11   7   2   80.59   21.50
 -13  -7  -2  108.89   26.70
  13  -7   2   63.29   21.40
 -13  -7  -2   57.19   22.20
 -13  -7  -2   36.40   18.40
  13  -7   2   70.99   22.80
  13  -7   2   73.09   19.40
 -13   7  -2   65.79   22.60
  13   7   2   67.19   29.20
  13   7   2  103.19   25.90
 -13   7  -2  116.29   23.00
  13   7   2   56.49   21.60
  14  -8  -2   59.19   23.50
 -14  -8   2   64.79   24.60
 -14  -8   2   63.79   18.90
 -14  -8   2   60.69   26.10
  14  -8  -2   44.40   20.70
 -14   8   2   84.19   23.50
  14   8  -2   72.69   26.20
 -14   8   2   84.19   23.40
  14   8  -2   51.69   31.90
 -14   8   2   50.49   22.00
  12  -8  -2   52.99   17.60
  12  -8  -2   58.29   20.30
 -12  -8   2   39.90   21.40
 -12  -8   2   44.60   16.60
  12  -8  -2   73.59   20.80
 -12  -8   2   50.29   20.10
  12   8  -2   54.39   21.00
 -12   8   2   36.60   19.70
  12   8  -2   78.69   28.70
 -12   8   2   50.09   19.30
 -10  -8   2   39.50   15.90
  10  -8  -2   69.29   17.60
 -10  -8   2   59.09   17.30
  10  -8  -2   95.49   17.30
 -10  -8   2   65.09   18.30
  10  -8  -2   74.69   18.50
 -10   8   2   76.29   19.60
  10   8  -2   73.29   17.30
  10   8  -2   50.39   24.30
 -10   8   2   64.49   19.50
  10   8  -2   86.09   19.90
  -8  -8   2  221.98   33.40
  -8  -8   2  253.17   33.30
   8  -8  -2  216.88   30.80
  -8  -8   2  224.98   32.60
   8  -8  -2  216.88   35.00
   8  -8  -2  212.38   31.70
   8  -8  -2  233.58   32.70
   8   8  -2  258.37   33.60
   8   8  -2  211.48   38.50
  -8   8   2  208.58   27.10
  -8   8   2  220.98   27.20
   8   8  -2  135.99   30.30
  -8   8   2  152.48   30.80
  -8   8   2  263.07   34.70
  -6  -8   2  247.98   31.10
   6  -8  -2  184.08   29.60
   6  -8  -2  176.08   31.50
   6  -8  -2  186.38   26.00
   6  -8  -2  161.28   28.50
  -6  -8   2  242.88   30.70
   6  -8  -2  211.18   27.40
  -6  -8   2  219.48   30.40
   6   8  -2  200.88   26.40
  -6   8   2  161.68   26.60
   6   8  -2  142.39   33.20
  -6   8   2  234.38   31.80
   6   8  -2  178.78   29.60
  -6   8   2  243.18   26.80
  -6   8   2  211.58   31.00
   6   8  -2  248.78   31.00
   4  -8  -2 1084.09  145.29
  -4  -8   2 1019.00  144.79
   4  -8  -2 1160.68  143.59
   4  -8  -2 1250.27  143.39
  -4  -8   2 1288.47  144.89
  -4  -8   2 1244.78  144.69
   4  -8  -2 1060.89  144.09
   4  -8  -2 1180.48  144.59
   4   8  -2 1105.19  144.19
   4   8  -2  962.90  143.59
  -4   8   2 1075.79  144.89
  -4   8   2 1207.38  143.69
  -4   8   2 1233.78  143.99
   4   8  -2  954.50  144.69
  -4   8   2 1407.96  144.09
  -4   8   2 1219.18  145.29
  -2  -8   2 2010.60  231.48
   2  -8  -2 1930.51  231.58
   2  -8  -2 1942.91  231.38
   2  -8  -2 1872.61  229.88
  -2  -8   2 1796.22  231.38
   2  -8  -2 1835.72  231.18
  -2   8   2 1888.91  231.48
   2   8  -2 1598.74  231.88
  -2   8   2 1835.52  231.98
   2   8  -2 1990.20  230.78
  -2   8   2 1874.81  232.58
  -2   8   2 2071.59  231.58
   2   8  -2 1793.92  231.28
  -2   8   2 1769.92  230.38
   2   8  -2 1789.62  230.58
   0  -8  -2 1189.58  150.78
   0  -8  -2 1214.28  150.98
   0  -8   2 1153.28  150.58
   0  -8  -2 1113.49  150.68
   0  -8   2 1267.47  150.98
   0  -8   2 1238.48  150.58
   0  -8  -2 1103.79  150.68
   0  -8  -2 1287.07  150.08
   0  -8   2 1295.37  151.08
   0   8  -2 1385.46  151.48
   0   8   2 1307.77  151.28
   0   8  -2 1142.29  150.98
   0   8  -2 1126.79  149.39
   0   8  -2 1356.46  151.38
   0   8   2 1125.49  150.78
   0   8   2 1203.58  149.88
   0   8   2 1095.49  152.08
   2  -8   2 1763.22  216.08
  -2  -8  -2 2030.30  216.78
   2  -8   2 1779.02  216.08
  -2  -8  -2 1609.74  216.08
   2  -8   2 1582.34  215.48
  -2  -8  -2 1856.91  215.58
   2  -8   2 1561.54  215.78
  -2  -8  -2 1685.03  215.48
   2  -8   2 1714.23  216.08
  -2  -8  -2 1755.22  214.68
  -2   8  -2 1854.01  215.88
   2   8   2 1682.33  217.68
  -2   8  -2 1877.01  216.78
   2   8   2 1799.62  215.68
  -2   8  -2 1769.22  215.98
   2   8   2 1907.21  216.78
   2   8   2 1427.06  215.28
   4  -8   2  112.09   19.20
   4  -8   2   73.29   18.30
  -4  -8  -2  126.69   16.70
   4  -8   2  107.99   18.10
  -4  -8  -2  157.98   19.40
  -4  -8  -2  135.89   20.00
   4  -8   2   98.39   17.20
  -4  -8  -2  120.59   20.00
   4   8   2   92.89   19.10
  -4   8  -2  134.09   16.00
  -4   8  -2   94.69   20.00
  -4   8  -2  128.99   18.00
   4   8   2  112.89   22.10
  -4   8  -2  158.38   19.00
   4   8   2   99.39   16.70
   4   8   2   99.29   18.90
  -4   8  -2  130.59   18.50
   6  -8   2  219.18   34.00
   6  -8   2  276.37   32.80
  -6  -8  -2  277.37   30.60
  -6  -8  -2  286.37   34.70
   6  -8   2  228.58   33.90
  -6  -8  -2  327.37   35.00
  -6  -8  -2  312.57   33.90
   6   8   2  212.28   29.40
   6   8   2  266.57   35.20
  -6   8  -2  220.98   31.10
   6   8   2  171.88   33.20
  -6   8  -2  239.98   35.40
  -6   8  -2  240.38   31.60
   6   8   2  207.28   29.20
  -6   8  -2  292.67   32.90
   6   8   2  231.68   37.60
   8  -8   2   92.29   18.20
   8  -8   2  111.99   17.70
  -8  -8  -2   78.69   17.90
   8  -8   2   85.09   18.70
  -8  -8  -2   89.79   18.90
  -8  -8  -2   73.89   18.60
  -8  -8  -2   92.39   12.80
   8   8   2   96.39   19.50
   8   8   2   80.69   17.00
   8   8   2  109.59   18.20
  -8   8  -2   38.20   14.90
  -8   8  -2   79.29   13.10
  -8   8  -2   98.19   19.90
   8   8   2   45.60   22.90
 -10  -8  -2  390.26   54.39
  10  -8   2  435.56   56.39
  10  -8   2  502.35   53.89
 -10  -8  -2  330.47   54.89
  10  -8   2  394.06   56.19
  10  -8   2  408.36   54.49
 -10  -8  -2  415.26   56.89
  10   8   2  406.66   54.59
  10   8   2  488.85   56.99
  10   8   2  444.66   64.19
 -10   8  -2  350.06   53.99
 -10   8  -2  329.27   55.59
  10   8   2  414.76   54.49
 -10   8  -2  374.36   49.99
 -12  -8  -2  207.68   33.50
 -12  -8  -2  199.48   35.20
  12  -8   2  184.08   33.20
 -12  -8  -2  143.09   31.10
  12  -8   2  191.38   31.80
  12  -8   2  206.68   34.50
  12   8   2  190.98   41.30
 -12   8  -2  192.18   34.00
  12   8   2  249.78   38.00
  14  -8   2  291.37   49.30
 -14  -8  -2  307.07   46.60
 -14  -8  -2  296.47   49.30
  14  -8   2  294.47   49.00
 -14  -8  -2  328.37   50.49
  14   8   2  294.67   51.29
 -14   8  -2  274.57   49.00
  14   8   2  281.17   57.09
 -14   8  -2  333.67   50.19
 -13  -9   2   20.10   21.80
 -13  -9   2    5.20   15.10
  13  -9  -2   -7.00   19.40
  13  -9  -2   -8.20   14.80
  13  -9  -2    8.00   19.90
 -13  -9   2  -11.90   18.30
 -13   9   2   -0.80   20.20
  13   9  -2   42.20   21.70
 -13   9   2   23.50   21.10
  13   9  -2    5.30   26.90
 -11  -9   2   38.50   18.10
  11  -9  -2   29.40   18.60
 -11  -9   2   47.10   17.20
  11  -9  -2   55.79   16.20
 -11  -9   2   27.80   19.40
  11  -9  -2   48.30   17.50
  11   9  -2   86.39   28.60
  11   9  -2   53.59   19.80
 -11   9   2   15.10   18.20
 -11   9   2   41.10   18.50
  -9  -9   2  151.88   28.10
   9  -9  -2  138.69   25.80
  -9  -9   2  152.18   26.80
   9  -9  -2  167.48   30.80
   9  -9  -2  158.38   26.30
   9  -9  -2  203.58   26.70
  -9  -9   2  168.78   27.80
   9   9  -2  172.48   28.20
  -9   9   2   94.79   26.20
  -9   9   2  146.89   20.00
   9   9  -2  215.68   28.50
   9   9  -2  149.49   34.40
  -9   9   2  167.68   27.50
  -7  -9   2  462.85   61.39
   7  -9  -2  455.75   60.79
   7  -9  -2  514.95   61.69
   7  -9  -2  375.66   63.79
  -7  -9   2  495.25   61.89
   7  -9  -2  460.55   59.79
  -7  -9   2  455.55   61.69
   7   9  -2  502.75   57.59
   7   9  -2  542.55   61.99
  -7   9   2  450.85   59.39
  -7   9   2  415.76   58.59
  -7   9   2  485.25   62.49
  -7   9   2  384.76   61.59
   7   9  -2  465.75   60.89
   7   9  -2  403.06   67.59
   5  -9  -2  176.98   28.70
  -5  -9   2  264.57   29.60
   5  -9  -2  182.68   26.40
   5  -9  -2  227.88   32.30
   5  -9  -2  168.58   29.10
  -5  -9   2  219.58   29.50
   5  -9  -2  169.58   26.40
  -5  -9   2  171.28   29.30
   5   9  -2  201.38   28.80
   5   9  -2  189.88   27.20
  -5   9   2  230.38   30.90
  -5   9   2  204.68   27.50
  -5   9   2  219.38   30.90
  -5   9   2  192.78   26.80
   5   9  -2  201.68   30.00
  -3  -9   2 1536.35  183.58
   3  -9  -2 1589.24  182.08
   3  -9  -2 1420.46  183.58
  -3  -9   2 1704.63  184.58
   3  -9  -2 1511.65  183.78
   3  -9  -2 1474.75  183.08
  -3  -9   2 1574.54  183.98
  -3   9   2 1456.55  184.78
   3   9  -2 1432.16  182.18
  -3   9   2 1640.44  183.58
  -3   9   2 1482.95  184.18
   3   9  -2 1370.56  183.18
   3   9  -2 1170.68  183.68
   3   9  -2 1295.47  182.78
   1  -9  -2  276.87   35.20
  -1  -9   2  158.08   34.50
  -1  -9   2  258.27   34.60
   1  -9  -2  301.97   35.00
   1  -9  -2  254.77   34.00
  -1  -9   2  223.58   35.50
  -1  -9   2  223.08   34.20
   1  -9  -2  260.57   35.30
   1  -9  -2  245.68   34.90
  -1   9   2  272.27   33.20
  -1   9   2  219.18   35.70
   1   9  -2  278.67   35.00
  -1   9   2  301.17   35.40
   1   9  -2  262.57   33.10
  -1   9   2  250.37   38.00
   1   9  -2  279.57   35.80
   1   9  -2  304.27   36.30
  -1  -9  -2  654.63   85.29
  -1  -9  -2  626.94   82.59
  -1  -9  -2  690.83   84.99
  -1  -9  -2  684.83   84.09
  -1  -9  -2  547.05   84.39
   1  -9   2  689.93   84.89
  -1  -9  -2  684.83   85.09
   1  -9   2  630.44   84.59
   1  -9   2  584.74   84.59
  -1   9  -2  786.42   85.69
  -1   9  -2  695.43   85.49
  -1   9  -2  668.53   82.89
  -1   9  -2  736.23   85.19
   1   9   2  746.83   85.09
   1   9   2  740.53   85.69
   1   9   2  652.83   86.89
  -3  -9  -2  219.98   25.40
   3  -9   2  158.58   23.90
  -3  -9  -2  161.48   23.70
  -3  -9  -2  208.18   27.20
  -3  -9  -2  179.18   22.70
   3  -9   2  172.08   24.30
   3  -9   2  189.58   26.10
  -3  -9  -2  162.18   25.90
   3  -9   2  203.48   25.10
   3  -9   2  149.79   25.20
  -3   9  -2  165.98   21.80
   3   9   2  184.58   29.90
  -3   9  -2  177.58   25.20
   3   9   2   96.59   24.70
  -3   9  -2  180.88   25.00
  -3   9  -2  156.68   24.70
   3   9   2  177.38   23.90
  -3   9  -2  196.08   27.50
   3   9   2  165.98   25.30
  -5  -9  -2  263.47   39.50
   5  -9   2  367.76   38.30
  -5  -9  -2  305.77   39.40
  -5  -9  -2  257.97   39.90
   5  -9   2  297.37   40.10
  -5  -9  -2  251.67   36.50
   5  -9   2  333.57   37.60
   5  -9   2  243.08   39.20
  -5   9  -2  227.08   39.80
  -5   9  -2  228.68   37.70
  -5   9  -2  302.07   37.80
   5   9   2  405.26   47.10
  -5   9  -2  268.17   36.40
   5   9   2  332.17   41.30
  -5   9  -2  247.78   37.90
   5   9   2  299.07   36.80
   5   9   2  327.97   40.20
  -7  -9  -2   16.20   13.30
   7  -9   2   14.40   12.20
   7  -9   2   26.00   10.00
  -7  -9  -2   34.40   12.70
  -7  -9  -2   21.70    5.50
  -7  -9  -2   45.30   13.60
   7  -9   2   19.40   12.90
  -7   9  -2   21.70   13.90
  -7   9  -2   25.50    8.00
  -7   9  -2   22.00   11.30
   7   9   2   25.00   12.10
   7   9   2   16.10   11.90
  -9  -9  -2  225.28   39.50
  -9  -9  -2  266.57   41.00
   9  -9   2  287.07   40.20
   9  -9   2  290.57   39.60
  -9  -9  -2  303.97   41.30
   9  -9   2  293.17   39.90
  -9   9  -2  237.98   38.50
  -9   9  -2  271.87   41.60
  -9   9  -2  243.98   35.20
   9   9   2  338.67   41.70
   9   9   2  263.87   41.30
   9   9   2  279.17   48.60
  11  -9   2   24.10   12.40
  11  -9   2   -1.00   13.40
 -11  -9  -2   -6.90   14.80
 -11  -9  -2   10.60   13.20
  11  -9   2   10.10   14.90
 -11  -9  -2    8.50   16.80
  11  -9   2    0.40   16.60
 -11   9  -2   11.40   16.20
  11   9   2   28.40   27.50
  11   9   2  -30.50   14.30
  13  -9   2  136.49   27.00
 -13  -9  -2  124.09   29.80
 -13  -9  -2   59.79   26.90
  13  -9   2  130.99   28.30
 -13  -9  -2  133.29   27.20
  13   9   2  175.58   33.00
 -13   9  -2  103.79   27.70
 -13   9  -2  103.79   28.30
  13   9   2  102.79   35.70
  12 -10  -2  163.58   28.30
  12 -10  -2  101.49   24.80
 -12 -10   2  137.29   29.80
 -12 -10   2  125.99   25.70
 -12 -10   2   74.79   26.50
  12 -10  -2  158.78   27.30
  12  10  -2  136.99   38.00
  12  10  -2   72.49   27.50
 -12  10   2  170.58   30.40
  10 -10  -2   21.90   17.10
 -10 -10   2   36.60   16.10
  10 -10  -2   36.80   13.60
 -10 -10   2   44.90   15.00
 -10 -10   2   10.80   17.80
  10 -10  -2   27.20   15.90
 -10  10   2   68.79   19.80
  10  10  -2   52.59   18.20
  10  10  -2   54.49   16.70
  10  10  -2   18.40   24.90
 -10  10   2   15.90   17.00
   8 -10  -2  280.57   36.00
  -8 -10   2  204.38   38.20
  -8 -10   2  336.47   41.50
  -8 -10   2  201.08   37.80
   8 -10  -2  309.77   43.20
   8 -10  -2  226.78   37.90
   8 -10  -2  275.87   38.90
   8  10  -2  338.27   49.60
   8  10  -2  287.07   39.50
  -8  10   2  289.07   41.30
   8  10  -2  313.57   40.50
  -8  10   2  224.28   40.00
  -8  10   2  233.78   34.20
   6 -10  -2   64.49   15.90
   6 -10  -2   55.09   11.00
  -6 -10   2   54.49   15.30
  -6 -10   2   61.59   15.70
   6 -10  -2   50.69   17.70
   6 -10  -2   69.69   14.60
  -6 -10   2   76.49   16.00
   6 -10  -2   49.40    9.80
   6  10  -2   55.29   13.40
  -6  10   2   42.10   16.20
   6  10  -2   45.00   11.10
   6  10  -2   53.49   14.10
  -6  10   2   46.20   13.80
  -6  10   2   46.10   11.40
   4 -10  -2  127.89   20.30
   4 -10  -2   97.99   21.70
  -4 -10   2  126.19   20.60
  -4 -10   2   99.39   20.30
   4 -10  -2  113.69   18.10
   4 -10  -2  119.59   16.80
   4 -10  -2  108.89   19.70
  -4 -10   2   96.29   20.40
   4  10  -2  112.49   21.20
   4  10  -2  155.58   20.10
  -4  10   2  124.89   22.10
   4  10  -2  131.69   19.40
  -4  10   2  133.29   22.50
  -4  10   2   92.49   17.90
  -4  10   2  136.49   19.30
   2 -10  -2   56.69   12.00
  -2 -10   2   36.30   13.10
  -2 -10   2   27.80   11.20
  -2 -10   2   45.50   12.70
  -2 -10   2   39.60   12.40
   2 -10  -2   47.80   12.40
   2 -10  -2   55.99   11.90
   2 -10  -2   51.89   13.80
   2 -10  -2   70.49    7.70
  -2  10   2   44.40   13.60
   2  10  -2   77.69   16.70
   2  10  -2   52.29   10.10
  -2  10   2   60.59   15.70
  -2  10   2   48.70   12.00
   2  10  -2   19.00   12.00
   2  10  -2   56.89   12.10
   0 -10   2  438.46   52.59
   0 -10  -2  421.46   51.89
   0 -10  -2  401.06   52.69
   0 -10  -2  352.86   52.79
   0 -10   2  402.96   52.89
   0 -10  -2  424.96   53.09
   0 -10  -2  381.46   52.69
   0 -10   2  423.96   52.59
   0 -10   2  399.16   52.89
   0  10   2  418.26   52.89
   0  10   2  391.76   53.19
   0  10  -2  408.86   53.69
   0  10  -2  401.76   50.49
   0  10   2  343.87   54.49
   0  10  -2  398.36   52.99
  -2 -10  -2   33.90   10.30
   2 -10   2   37.20   10.40
   2 -10   2   40.60   10.20
  -2 -10  -2   50.79   10.90
  -2 -10  -2   33.50    6.20
   2 -10   2   33.70   12.10
  -2 -10  -2   46.00   12.40
  -2 -10  -2   32.50   11.80
   2 -10   2   47.90    9.30
   2 -10   2   32.10   11.30
  -2  10  -2   26.20   10.30
   2  10   2   28.70    9.30
  -2  10  -2   46.30   12.70
  -2  10  -2   35.90    5.70
   2  10   2   42.10   10.60
   2  10   2   32.70   15.20
  -2  10  -2   35.90   10.90
  -4 -10  -2   92.29   19.50
  -4 -10  -2  104.49   17.80
   4 -10   2  118.09   19.20
  -4 -10  -2  132.29   16.60
  -4 -10  -2  108.89   18.70
   4 -10   2   71.49   18.20
   4 -10   2   64.99   15.90
   4 -10   2   72.19   16.00
   4  10   2   61.09   17.10
  -4  10  -2  149.99   18.70
   4  10   2   84.09   18.30
   4  10   2  106.09   16.80
   4  10   2   67.89   23.00
  -4  10  -2  116.09   17.70
  -4  10  -2  130.09   14.40
  -4  10  -2  129.19   18.80
  -4  10  -2  130.19   21.30
  -6 -10  -2  154.58   23.50
  -6 -10  -2  151.98   18.70
   6 -10   2  143.59   21.70
   6 -10   2   99.99   22.40
  -6 -10  -2  139.29   24.10
   6 -10   2  129.79   19.90
  -6 -10  -2  175.98   25.50
   6 -10   2   94.09   22.80
   6  10   2  175.58   24.40
  -6  10  -2  121.89   21.40
   6  10   2  130.09   24.10
   6  10   2   75.59   27.60
   6  10   2  135.89   19.30
  -6  10  -2  120.59   24.80
  -6  10  -2  133.39   21.10
  -8 -10  -2   63.19   16.00
   8 -10   2   17.20   13.80
   8 -10   2   23.30   13.60
   8 -10   2   19.30   10.70
  -8 -10  -2   -1.80   10.70
  -8 -10  -2    8.70   12.30
  -8  10  -2   11.90    7.60
   8  10   2    3.90   12.90
   8  10   2   20.30   21.60
  -8  10  -2   16.30   18.20
  -8  10  -2   34.30   15.80
   8  10   2    8.20   12.00
  10 -10   2  101.09   19.70
 -10 -10  -2   53.09   16.60
 -10 -10  -2   74.29   18.70
 -10 -10  -2   21.20   18.30
  10 -10   2   46.80   18.80
  10 -10   2   47.20   15.80
  10  10   2   90.29   28.80
 -10  10  -2   65.69   20.30
  10  10   2   47.60   16.40
 -10  10  -2   40.00    9.90
  10  10   2   63.69   20.00
 -12 -10  -2   41.10   21.60
  12 -10   2   45.20   18.60
 -12 -10  -2   37.90   22.20
  12 -10   2   60.29   18.30
 -12 -10  -2   56.09   19.70
  12 -10   2    2.40   18.00
  12  10   2   73.59   23.10
 -12  10  -2   51.69   21.40
  12  10   2   31.30   29.10
 -13 -11   2   -0.90   17.10
  13 -11  -2   36.80   19.30
  13 -11  -2   29.90   22.60
  13 -11  -2   39.90   22.10
 -13 -11   2   -8.50   22.80
 -13 -11   2    7.00   21.20
  13  11  -2  -22.60   21.30
  13  11  -2   -5.50   29.50
 -13  11   2   17.40   23.90
  11 -11  -2   43.60   18.60
  11 -11  -2   12.60   20.00
 -11 -11   2   49.99   22.30
 -11 -11   2   65.19   21.80
  11 -11  -2   56.99   16.70
 -11 -11   2   75.89   19.70
  11  11  -2   29.10   20.70
 -11  11   2   67.49   22.50
  11  11  -2   55.59   30.50
   9 -11  -2   48.70   17.30
   9 -11  -2   60.69   14.90
   9 -11  -2   46.60   18.30
  -9 -11   2   59.89   18.50
  -9 -11   2   69.79   19.60
   9 -11  -2   39.20   22.30
  -9 -11   2   71.29   20.80
  -9  11   2   55.39   19.90
  -9  11   2   69.09   20.80
  -9  11   2   64.19   10.80
   9  11  -2   76.99   20.50
   9  11  -2   30.60   25.70
   9  11  -2   25.00   16.40
  -7 -11   2   78.39   21.20
   7 -11  -2  117.89   18.50
  -7 -11   2   80.59   21.40
   7 -11  -2  120.59   25.60
   7 -11  -2   84.59   21.40
  -7 -11   2   72.09   21.20
   7 -11  -2   92.99   20.80
   7  11  -2   97.19   29.60
   7  11  -2  130.29   21.20
  -7  11   2  117.99   17.90
   7  11  -2  131.79   22.80
  -7  11   2  112.19   24.00
  -7  11   2  116.19   23.90
   5 -11  -2  292.37   47.20
  -5 -11   2  358.76   44.60
  -5 -11   2  257.77   44.70
   5 -11  -2  303.77   44.50
   5 -11  -2  370.76   41.60
   5 -11  -2  377.96   46.30
   5 -11  -2  354.96   42.40
  -5 -11   2  270.57   45.00
  -5  11   2  301.57   46.50
  -5  11   2  367.96   46.40
   5  11  -2  310.37   43.40
   5  11  -2  275.37   45.50
  -5  11   2  261.07   42.80
   5  11  -2  327.07   43.10
   3 -11  -2  206.88   29.20
  -3 -11   2  157.98   27.30
   3 -11  -2  233.48   30.00
  -3 -11   2  181.38   28.40
   3 -11  -2  224.68   31.00
  -3 -11   2  179.78   28.90
   3 -11  -2  175.18   26.90
   3 -11  -2  219.18   24.20
  -3 -11   2  152.98   28.30
   3  11  -2  205.08   26.40
   3  11  -2  125.49   28.30
  -3  11   2  186.58   30.50
  -3  11   2  131.89   26.80
   3  11  -2  183.08   25.30
   3  11  -2  198.58   28.30
  -3  11   2  198.08   29.50
  -1 -11   2  190.78   33.10
   1 -11  -2  243.48   32.70
   1 -11  -2  173.78   32.90
   1 -11  -2  249.28   33.80
  -1 -11   2  233.18   32.60
   1 -11  -2  221.48   33.20
   1 -11  -2  213.98   32.60
  -1 -11   2  220.68   32.60
  -1 -11   2  230.58   33.40
  -1  11   2  189.88   34.80
  -1  11   2  250.77   33.70
   1  11  -2  264.57   35.30
   1  11  -2  268.37   34.90
  -1  11   2  197.48   33.50
   1  11  -2  251.57   30.20
   1  11  -2  249.88   33.60
  -1 -11  -2   25.60    9.20
   1 -11   2   36.70   10.60
  -1 -11  -2   26.80   12.10
  -1 -11  -2   22.00   10.50
   1 -11   2   26.00   10.60
  -1 -11  -2   20.40   10.90
  -1 -11  -2   11.10    9.80
   1 -11   2   33.70    8.40
   1 -11   2   37.10   13.10
   1  11   2   38.10   10.10
   1  11   2   30.60   17.10
  -1  11  -2   15.20   11.50
   1  11   2   38.80   10.60
  -1  11  -2   24.50   11.20
  -1  11  -2   22.00    9.40
  -1  11  -2   16.70    4.90
  -3 -11  -2   94.39   20.40
  -3 -11  -2  120.09   18.00
  -3 -11  -2   96.69   18.00
   3 -11   2  120.09   18.10
  -3 -11  -2   79.79   19.80
   3 -11   2  136.59   17.40
   3 -11   2  140.79   21.20
  -3 -11  -2   90.49   15.00
   3 -11   2  117.29   20.20
   3  11   2  143.09   19.40
  -3  11  -2  103.69   19.10
   3  11   2   99.39   20.40
  -3  11  -2   90.89   20.80
  -3  11  -2  102.69   14.00
   3  11   2  110.19   19.30
  -3  11  -2  117.59   18.90
   3  11   2  141.39   26.10
  -5 -11  -2  301.97   39.10
   5 -11   2  280.87   36.30
   5 -11   2  245.08   38.70
  -5 -11  -2  284.47   35.30
   5 -11   2  266.87   38.40
   5 -11   2  267.87   36.20
  -5 -11  -2  290.67   39.80
  -5 -11  -2  310.27   40.40
   5  11   2  370.46   46.80
   5  11   2  301.27   39.50
   5  11   2  288.37   40.20
  -5  11  -2  175.28   36.10
  -5  11  -2  254.87   37.50
   5  11   2  263.47   35.80
  -5  11  -2  238.88   39.20
   7 -11   2  144.39   25.70
  -7 -11  -2  147.29   26.00
  -7 -11  -2   94.99   24.80
  -7 -11  -2  147.89   25.60
   7 -11   2  159.08   23.50
   7 -11   2  120.49   24.40
  -7  11  -2  160.38   27.70
   7  11   2  142.39   25.20
   7  11   2  120.89   24.00
  -7  11  -2  144.49   21.80
  -9 -11  -2  107.59   22.00
   9 -11   2   79.49   17.70
   9 -11   2   80.79   21.10
   9 -11   2  102.09   21.00
  -9 -11  -2   48.00   19.90
  -9 -11  -2   42.80   20.20
  -9  11  -2   89.49   21.10
   9  11   2   61.49   29.00
   9  11   2   60.29   20.10
   9  11   2  102.99   20.40
  -9  11  -2   75.99   14.20
 -11 -11  -2   43.20   19.80
 -11 -11  -2   31.50   20.40
  11 -11   2   18.60   17.60
  11 -11   2   21.10   19.40
  11 -11   2   38.80   17.30
 -11 -11  -2   27.00   20.10
  11  11   2   14.70   18.50
 -11  11  -2   22.60   16.10
  11  11   2   26.60   27.00
  13 -11   2   -7.80   16.20
 -13 -11  -2   -2.00   21.60
  13 -11   2   -7.90   19.70
 -13 -11  -2    5.60   17.90
 -13 -11  -2   28.10   23.70
  13  11   2   -9.60   29.20
  13  11   2   42.70   25.50
 -13  11  -2   -3.80   20.60
 -12 -12   2   31.00   21.20
 -12 -12   2   19.10   22.60
  12 -12  -2   27.10   19.20
  12 -12  -2   39.20   21.80
 -12 -12   2  -15.50   17.00
  12  12  -2  -11.10   19.60
  12  12  -2   54.79   33.80
 -12  12   2   20.20   22.40
  10 -12  -2   47.60   14.70
 -10 -12   2   22.50   19.10
 -10 -12   2   72.79   21.30
 -10 -12   2   22.40   17.00
  10 -12  -2   24.80   18.50
  10 -12  -2   29.20   17.10
  10  12  -2   15.80   19.90
 -10  12   2   38.50   21.50
  10  12  -2   50.59   30.90
  10  12  -2   14.40   18.00
  -8 -12   2  136.29   25.30
   8 -12  -2   82.69   23.90
   8 -12  -2  106.89   20.40
  -8 -12   2  131.29   25.50
  -8 -12   2   86.29   23.30
   8 -12  -2  101.29   23.40
   8 -12  -2  129.19   29.10
   8  12  -2  115.69   34.40
  -8  12   2  134.29   27.00
   8  12  -2  129.39   25.10
  -8  12   2  120.49   25.20
  -8  12   2  122.69   19.10
   8  12  -2  150.38   26.10
   6 -12  -2   35.90   14.70
   6 -12  -2   26.10    9.10
  -6 -12   2   47.70   16.60
  -6 -12   2   34.40   16.60
  -6 -12   2   27.30   15.00
   6 -12  -2   34.20   14.30
   6 -12  -2   54.59   18.00
   6  12  -2   12.10   13.90
   6  12  -2   26.90   11.70
   6  12  -2   12.10   10.80
  -6  12   2   28.50   16.20
  -6  12   2   34.70   11.70
  -6  12   2   16.70   15.70
   4 -12  -2  271.17   31.20
  -4 -12   2  252.27   36.70
   4 -12  -2  269.27   36.00
   4 -12  -2  236.28   35.90
   4 -12  -2  189.68   33.00
   4 -12  -2  215.28   37.70
  -4 -12   2  218.98   35.20
  -4 -12   2  208.58   35.00
   4  12  -2  224.18   34.70
   4  12  -2  245.48   34.00
  -4  12   2  284.87   38.50
  -4  12   2  240.28   35.00
   4  12  -2  245.38   36.30
  -4  12   2  237.78   37.90
  -2 -12   2   76.39   15.20
   2 -12  -2   94.19   16.80
  -2 -12   2   69.59   16.10
  -2 -12   2   84.79   15.50
   2 -12  -2   36.70   12.70
   2 -12  -2   45.10   16.00
  -2 -12   2   64.19   15.30
   2 -12  -2   69.49   15.70
   2  12  -2   56.09   12.10
   2  12  -2   67.89   14.90
  -2  12   2   75.39   19.50
   2  12  -2   73.89   19.00
  -2  12   2   64.99   17.10
  -2  12   2   70.89   15.00
   2  12  -2   86.89   17.50
   0 -12   2  173.88   29.30
   0 -12  -2  185.18   30.60
   0 -12   2  197.58   30.60
   0 -12  -2  184.98   30.10
   0 -12   2  230.58   31.00
   0 -12  -2  263.77   30.50
   0 -12  -2  215.18   30.70
   0 -12  -2  160.28   29.90
   0  12   2  197.88   30.90
   0  12  -2  189.08   30.80
   0  12   2  208.48   30.80
   0  12  -2  237.78   32.10
   0  12  -2  158.98   30.50
   0  12   2  204.88   33.70
   0  12  -2  198.58   26.20
   2 -12   2   28.70   13.10
  -2 -12  -2   38.90   13.50
  -2 -12  -2   21.00   11.20
   2 -12   2   33.20   11.40
  -2 -12  -2   38.00   14.20
   2 -12   2   19.00   14.90
  -2 -12  -2   27.70   11.30
   2 -12   2   51.99    9.60
  -2 -12  -2   32.80   13.50
   2 -12   2   40.20   13.20
  -2  12  -2   39.20   12.80
  -2  12  -2   32.20   13.90
   2  12   2   55.99   19.40
   2  12   2   37.30   12.10
  -2  12  -2   48.80   14.00
   2  12   2   28.00   11.30
  -2  12  -2   33.30    5.30
   2  12   2   48.50   13.00
  -4 -12  -2  166.88   28.30
   4 -12   2  198.38   27.10
  -4 -12  -2  142.59   27.50
   4 -12   2  134.19   27.10
   4 -12   2  162.48   24.10
  -4 -12  -2  217.48   26.90
  -4 -12  -2  196.28   24.90
   4 -12   2  128.39   24.40
   4  12   2  135.79   27.50
  -4  12  -2  146.89   25.30
   4  12   2  196.18   35.10
  -4  12  -2  126.39   25.60
  -4  12  -2  183.18   28.50
   4  12   2  207.58   26.00
   4  12   2  183.38   27.20
   6 -12   2   99.89   16.60
   6 -12   2  112.09   18.90
   6 -12   2   73.19   19.10
  -6 -12  -2   58.59   19.00
  -6 -12  -2   45.00   17.60
  -6 -12  -2   70.39   19.80
  -6  12  -2   84.49   16.80
   6  12   2   61.79   19.30
  -6  12  -2  112.29   20.70
   6  12   2   90.39   20.00
  -6  12  -2  108.09   24.40
  -8 -12  -2  130.29   29.10
  -8 -12  -2  179.48   31.00
   8 -12   2  161.78   26.70
   8 -12   2  135.09   26.90
  -8 -12  -2  138.59   29.30
   8 -12   2  198.98   31.00
   8  12   2  185.58   30.00
   8  12   2  170.28   29.50
  -8  12  -2  156.78   29.50
  -8  12  -2  168.88   25.10
  10 -12   2   35.00   16.10
 -10 -12  -2   48.00   19.90
 -10 -12  -2   32.00   20.50
 -10 -12  -2   35.80   19.80
  10 -12   2   31.90   19.70
  10 -12   2   39.90   18.10
 -10  12  -2   31.20   13.10
  10  12   2   24.00   18.40
  10  12   2   23.70   17.40
 -10  12  -2   70.89   22.90
  10  12   2   42.70   29.90
 -12 -12  -2   54.49   24.10
 -12 -12  -2   -9.40   21.30
  12 -12   2   28.00   16.80
  12 -12   2    4.40   20.20
 -12 -12  -2   26.90   19.60
  12 -12   2   50.69   22.30
  12  12   2   54.49   24.80
  12  12   2  -28.10   28.30
 -12  12  -2    7.50   22.00
 -11 -13   2  255.47   42.00
  11 -13  -2  257.97   40.10
  11 -13  -2  214.28   40.00
 -11 -13   2  280.37   41.00
 -11 -13   2  209.08   40.10
  11  13  -2  230.08   40.70
  11  13  -2  147.49   49.00
 -11  13   2  218.68   42.20
   9 -13  -2  135.59   24.80
  -9 -13   2  140.79   25.90
  -9 -13   2  131.19   27.30
  -9 -13   2   85.09   25.80
   9 -13  -2   87.89   24.10
   9  13  -2   81.69   35.60
  -9  13   2  101.99   18.50
   9  13  -2  159.58   26.70
   9  13  -2  122.39   26.70
  -9  13   2  158.08   30.90
  -7 -13   2  488.25   71.29
   7 -13  -2  389.46   70.29
   7 -13  -2  639.64   71.79
  -7 -13   2  561.64   70.89
   7 -13  -2  703.33   74.89
   7  13  -2  448.56   69.09
  -7  13   2  617.94   71.99
  -7  13   2  562.44   71.79
   7  13  -2  457.85   72.49
  -7  13   2  482.05   68.49
  -5 -13   2   44.40   18.10
   5 -13  -2   48.60   16.90
   5 -13  -2   74.79   21.80
  -5 -13   2   56.29   18.00
   5 -13  -2   78.39   19.10
  -5 -13   2   63.69   17.80
  -5  13   2   51.69   16.00
   5  13  -2   80.29   20.10
  -5  13   2   50.39   17.10
   5  13  -2   77.59   16.40
   5  13  -2  113.49   17.00
  -5  13   2   74.19   19.80
  -3 -13   2  334.07   54.59
   3 -13  -2  437.46   52.69
  -3 -13   2  461.75   54.09
   3 -13  -2  307.97   55.19
   3 -13  -2  510.85   54.69
  -3 -13   2  319.07   54.29
   3 -13  -2  375.46   54.69
  -3 -13   2  367.36   53.09
  -3  13   2  394.76   56.19
   3  13  -2  415.16   51.39
   3  13  -2  444.96   53.29
   3  13  -2  482.05   54.79
  -3  13   2  424.36   54.09
  -3  13   2  264.37   53.79
   1 -13  -2   54.09   15.50
  -1 -13   2   70.49   15.50
  -1 -13   2   40.40   15.40
  -1 -13   2   64.19   16.00
   1 -13  -2   63.39   14.80
   1 -13  -2   57.49   15.50
   1 -13  -2   74.19   15.70
  -1 -13   2   46.10   16.90
   1 -13  -2   47.50   15.80
   1  13  -2   35.10   14.50
   1  13  -2   60.09   17.50
   1  13  -2   54.69   16.50
  -1  13   2   45.80   19.20
   1  13  -2   48.70   10.20
  -1  13   2   54.39   15.50
  -1  13   2   46.30   14.80
   1 -13   2  605.44   80.39
   1 -13   2  620.64   80.09
  -1 -13  -2  690.53   80.19
  -1 -13  -2  614.64   78.89
   1 -13   2  570.14   77.29
  -1 -13  -2  660.53   79.79
  -1 -13  -2  608.84   79.99
   1 -13   2  593.94   79.49
  -1 -13  -2  614.74   80.49
   1  13   2  568.94   82.09
  -1  13  -2  437.16   79.69
   1  13   2  649.24   79.79
   1  13   2  632.94   78.59
  -1  13  -2  684.23   80.99
  -1  13  -2  613.24   80.29
   1  13   2  702.43   81.09
  -3 -13  -2  108.49   21.70
  -3 -13  -2  116.29   20.90
   3 -13   2  124.59   18.00
   3 -13   2  141.89   23.20
   3 -13   2  120.19   20.40
  -3 -13  -2  120.59   23.10
   3 -13   2  137.99   23.40
  -3 -13  -2   93.09   20.90
  -3 -13  -2  123.79   20.50
  -3  13  -2   93.29   20.60
  -3  13  -2  140.99   22.40
  -3  13  -2  134.59   23.00
   3  13   2  139.59   21.60
   3  13   2  123.89   23.20
   3  13   2  100.99   28.10
   3  13   2   75.69   18.80
  -5 -13  -2  544.95   68.49
   5 -13   2  478.25   66.09
   5 -13   2  520.15   69.19
   5 -13   2  588.24   69.29
  -5 -13  -2  567.94   69.49
  -5 -13  -2  436.66   68.09
   5  13   2  541.05   70.19
   5  13   2  484.55   66.69
  -5  13  -2  465.45   67.99
   5  13   2  529.05   67.99
  -5  13  -2  558.24   70.89
   5  13   2  571.34   74.89
   7 -13   2  360.86   48.80
  -7 -13  -2  360.16   53.49
   7 -13   2  378.26   52.99
  -7 -13  -2  276.17   52.09
   7 -13   2  425.76   53.99
  -7 -13  -2  474.35   54.09
   7  13   2  276.67   50.99
  -7  13  -2  358.96   54.09
  -7  13  -2  367.06   49.70
   7  13   2  423.46   54.79
  -9 -13  -2  208.48   32.60
   9 -13   2  125.19   30.10
   9 -13   2  163.88   32.00
  -9 -13  -2  177.38   32.50
   9 -13   2  161.28   28.00
  -9 -13  -2  138.69   31.40
  -9  13  -2  211.28   26.80
  -9  13  -2  241.28   36.60
   9  13   2  125.09   41.00
   9  13   2  134.79   30.60
   9  13   2  141.69   30.60
 -11 -13  -2  129.49   26.30
 -11 -13  -2  136.39   29.50
  11 -13   2  146.59   30.10
  11 -13   2   99.49   26.50
 -11 -13  -2  113.99   28.60
 -11  13  -2  147.79   31.20
  11  13   2   77.39   37.70
  11  13   2   61.29   27.50
  10 -14  -2   18.20   19.80
 -10 -14   2   15.80   21.50
 -10 -14   2   31.80   22.00
  10 -14  -2   22.60   20.60
 -10 -14   2   44.50   20.30
 -10  14   2   -5.50   22.20
  10  14  -2  -15.10   17.10
  10  14  -2   16.50   31.70
  -8 -14   2    6.90   18.50
  -8 -14   2   35.00   19.60
   8 -14  -2   55.49   19.50
   8 -14  -2   23.70   16.60
  -8 -14   2   33.80   18.40
   8  14  -2   -5.70   26.30
  -8  14   2   25.20   21.00
  -8  14   2   32.10   12.40
   8  14  -2   15.50   18.40
   8  14  -2   31.10   18.00
   6 -14  -2  137.49   27.90
  -6 -14   2  180.48   29.40
  -6 -14   2  148.59   28.00
  -6 -14   2  134.69   28.90
   6 -14  -2  131.69   30.60
   6 -14  -2  137.99   27.40
  -6  14   2  126.19   27.80
   6  14  -2  188.88   31.00
  -6  14   2  133.39   30.00
   6  14  -2  171.48   26.70
  -6  14   2  151.98   25.70
  -4 -14   2    9.20   15.80
  -4 -14   2    1.60   15.10
   4 -14  -2   19.20   16.30
   4 -14  -2   22.30   17.60
   4 -14  -2    5.70   15.00
  -4 -14   2   -0.80   12.50
  -4 -14   2    6.10   14.60
   4  14  -2    5.80   15.60
  -4  14   2   25.60   16.90
  -4  14   2    8.90   12.00
  -4  14   2   19.20   13.20
   4  14  -2   16.60   11.50
   4  14  -2   27.10   10.90
  -2 -14   2  174.08   32.30
  -2 -14   2  172.78   30.90
   2 -14  -2  244.78   35.20
   2 -14  -2  269.67   32.20
  -2 -14   2  169.48   30.50
  -2 -14   2  187.18   31.00
   2 -14  -2  216.98   32.50
   2 -14  -2  238.98   32.60
   2  14  -2  178.78   33.00
  -2  14   2  156.78   30.80
   2  14  -2  236.58   27.90
  -2  14   2  152.48   31.90
   2  14  -2  227.68   32.20
  -2  14   2  153.08   32.40
   0 -14  -2  128.09   22.60
   0 -14  -2  120.09   20.70
   0 -14  -2   70.99   19.90
   0 -14   2  105.29   21.20
   0 -14   2   94.29   20.40
   0 -14   2  147.19   23.80
   0 -14  -2   64.29   20.70
   0 -14  -2   77.49   19.10
   0  14  -2   93.79   21.50
   0  14   2  121.79   21.80
   0  14  -2  117.19   21.50
   0  14   2  109.99   21.30
   0  14   2   90.69   23.50
   0  14  -2  120.09   23.40
  -2 -14  -2   42.40   13.50
  -2 -14  -2   35.00   15.90
   2 -14   2   21.30   12.60
  -2 -14  -2   41.60   17.10
  -2 -14  -2   39.20   13.50
   2 -14   2   62.99   17.20
   2 -14   2   52.29   16.00
  -2 -14  -2   30.30   13.80
   2 -14   2   30.50   15.20
   2  14   2   30.40   15.60
  -2  14  -2   35.30   14.70
   2  14   2   43.40   14.80
  -2  14  -2   34.30   16.30
  -2  14  -2   35.10   14.60
   2  14   2   72.59   22.40
   2  14   2   14.70   11.20
  -4 -14  -2   81.09   17.70
  -4 -14  -2   30.80   18.30
  -4 -14  -2   66.79   18.50
   4 -14   2   66.99   18.90
   4 -14   2   44.40   17.30
   4  14   2   38.80   13.80
   4  14   2   50.09   18.30
   4  14   2   53.39   25.30
  -4  14  -2   52.09   19.50
   4  14   2   52.29   15.30
  -4  14  -2   66.09   17.40
  -6 -14  -2  235.18   46.30
   6 -14   2  279.57   47.40
  -6 -14  -2  354.16   50.09
  -6 -14  -2  341.47   48.00
   6 -14   2  253.77   47.40
  -6  14  -2  300.57   49.99
   6  14   2  340.77   47.30
  -6  14  -2  442.26   47.40
   6  14   2  351.06   49.99
  -8 -14  -2   33.20   16.60
  -8 -14  -2   41.60   19.90
  -8 -14  -2   45.60   19.10
   8 -14   2   12.40   17.20
   8 -14   2   16.70   18.20
   8  14   2   23.50   16.70
   8  14   2    9.40   15.70
  -8  14  -2   21.60   21.10
  -8  14  -2   15.30   11.90
 -10 -14  -2  120.99   27.50
  10 -14   2   86.29   25.70
 -10 -14  -2  103.39   27.80
  10 -14   2   64.09   25.60
 -10 -14  -2  148.59   27.60
  10  14   2   73.69   38.00
 -10  14  -2   92.19   29.30
  10  14   2   62.19   25.90
  10  14   2  102.89   25.90
  -9 -15   2   -6.20   19.20
   9 -15  -2   -8.90   17.20
  -9 -15   2   10.50   21.90
   9 -15  -2    7.30   20.30
  -9 -15   2   29.40   20.90
  -9  15   2   14.50   11.00
  -9  15   2   19.80   23.80
   9  15  -2   13.30   20.00
   9  15  -2   12.10   19.00
   9  15  -2  -14.90   28.00
   7 -15  -2   -5.20   16.00
  -7 -15   2  -22.40   16.70
   7 -15  -2  -12.80   21.30
  -7 -15   2   25.50   14.70
   7 -15  -2   24.60   15.00
  -7 -15   2    5.80   18.80
  -7  15   2   32.80   13.90
   7  15  -2   10.20   16.00
   7  15  -2    1.50   17.80
  -7  15   2    3.80   19.80
  -5 -15   2   13.80   14.70
   5 -15  -2   14.80   19.50
   5 -15  -2   29.60   16.70
  -5 -15   2   26.80   17.10
  -5 -15   2   33.40   17.80
  -5 -15   2   32.00   18.90
   5 -15  -2   27.40   18.10
   5  15  -2   29.50   13.40
  -5  15   2   36.70   19.70
  -5  15   2   38.60   15.20
   5  15  -2   -1.70   16.80
  -5  15   2    2.00   15.90
  -3 -15   2   16.70   16.40
  -3 -15   2   18.20   14.50
  -3 -15   2    6.90   13.90
   3 -15  -2    3.20   17.70
   3 -15  -2   26.50   16.20
   3 -15  -2    4.60   15.20
  -3 -15   2  -10.20   12.90
   3  15  -2   -4.00   16.20
  -3  15   2   17.70   17.60
  -3  15   2   -3.30   12.50
  -3  15   2  -19.80   14.90
   3  15  -2    5.90   11.90
   1 -15  -2   42.30   14.90
   1 -15  -2   52.79   18.30
  -1 -15   2   55.49   15.00
   1 -15  -2    5.60   14.30
  -1 -15   2   44.60   18.20
  -1 -15   2   42.90   15.60
   1 -15  -2   38.70   16.20
   1 -15  -2   38.50   13.90
  -1 -15   2   23.60   16.60
   1  15  -2   57.79   18.40
   1  15  -2   33.90   18.10
  -1  15   2   26.80   18.80
  -1  15   2   40.90   15.70
   1  15  -2   22.70   14.90
  -1  15   2   54.89   17.30
   1 -15   2    1.60   16.70
   1 -15   2    6.00   14.30
   1 -15   2    5.90   14.60
  -1 -15  -2   21.60   14.30
  -1 -15  -2    5.00   12.10
  -1 -15  -2    0.10   14.10
   1 -15   2   27.80   14.10
  -1 -15  -2    9.50   13.30
  -1 -15  -2   14.40   14.00
   1  15   2   17.50   10.20
   1  15   2   -2.30   13.90
   1  15   2    3.40   18.30
   1  15   2   11.50   12.40
  -1  15  -2   -0.60   14.50
  -1  15  -2    8.10   15.80
  -1  15  -2   -3.80   12.80
  -3 -15  -2   21.00   15.80
  -3 -15  -2   20.80   14.00
   3 -15   2   45.20   13.40
  -3 -15  -2   36.50   18.90
   3 -15   2   17.70   15.60
  -3 -15  -2   15.40   14.80
   3 -15   2   20.00   16.20
   3  15   2   27.10   23.00
   3  15   2   21.40   12.40
   3  15   2    4.00   15.40
  -3  15  -2   34.80   17.60
   3  15   2   19.70   12.70
  -3  15  -2   28.10   14.90
   5 -15   2   23.40   17.60
  -5 -15  -2   28.90   15.50
  -5 -15  -2   28.70   18.70
  -5 -15  -2   54.39   17.40
   5 -15   2   21.30   17.20
   5  15   2   56.69   27.70
  -5  15  -2   57.19   21.20
  -5  15  -2   53.69   17.00
   5  15   2   32.30   14.90
   5  15   2   37.70   18.30
   7 -15   2   28.50   20.20
  -7 -15  -2   51.49   18.90
   7 -15   2   30.00   19.80
  -7 -15  -2   44.00   20.30
  -7 -15  -2   46.40   22.30
  -7  15  -2   42.60   23.40
   7  15   2   55.19   20.50
   7  15   2   34.00   16.80
  -7  15  -2   33.50   15.00
  -9 -15  -2   33.50   22.50
  -9 -15  -2   38.40   23.40
   9 -15   2   61.79   23.70
   9 -15   2   18.20   21.30
  -9 -15  -2   48.10   22.80
   9  15   2   35.00   20.90
   9  15   2   48.40   33.50
  -9  15  -2   57.39   25.60
   9  15   2   51.39   22.50
  -9  15  -2   53.89   14.80
  -8 -16   2   -3.10   21.30
  -8 -16   2    4.90   21.90
   8 -16  -2  -44.60   16.40
  -8 -16   2   36.30   21.10
   8 -16  -2   10.80   20.30
  -8  16   2   -3.20   17.40
   8  16  -2   31.50   20.60
   8  16  -2   34.00   34.70
  -8  16   2   29.50   13.90
  -6 -16   2  123.59   25.50
  -6 -16   2  104.09   24.10
  -6 -16   2   76.39   22.80
   6 -16  -2  100.69   23.90
  -6 -16   2   66.89   24.20
   6 -16  -2   74.19   27.80
   6 -16  -2   77.49   24.30
  -6  16   2   77.19   22.90
   6  16  -2  118.69   27.40
  -6  16   2   75.39   20.40
  -4 -16   2  169.98   26.40
   4 -16  -2  114.39   26.90
  -4 -16   2  102.79   27.40
  -4 -16   2  118.49   26.90
   4 -16  -2  124.49   28.50
   4 -16  -2   85.79   26.10
  -4 -16   2  119.69   27.50
   4  16  -2  173.58   30.60
  -4  16   2   94.49   29.20
  -4  16   2  177.58   30.60
   4  16  -2  142.09   25.20
  -4  16   2  149.19   26.30
   2 -16  -2  265.37   41.10
  -2 -16   2  311.77   42.80
  -2 -16   2  195.28   40.10
  -2 -16   2  180.18   40.30
   2 -16  -2  234.58   40.60
  -2 -16   2  283.77   40.30
   2 -16  -2  268.37   42.90
   2 -16  -2  240.68   40.70
   2  16  -2  289.47   42.40
   2  16  -2  300.77   42.50
  -2  16   2  281.77   43.10
  -2  16   2  255.57   41.70
  -2  16   2  327.37   42.40
   0 -16   2  216.58   34.20
   0 -16  -2  203.18   34.70
   0 -16   2  276.77   36.60
   0 -16   2  213.18   35.00
   0 -16   2  207.78   36.00
   0 -16  -2  261.57   35.70
   0 -16  -2  220.18   35.20
   0 -16  -2  208.88   35.70
   0 -16  -2  280.77   37.50
   0  16   2  194.08   35.40
   0  16   2  194.38   38.10
   0  16   2  226.88   35.90
   0  16  -2  181.88   36.30
   0  16  -2  159.58   35.50
   0  16  -2  221.18   36.40
   2 -16   2   54.89   20.80
  -2 -16  -2   41.10   17.80
   2 -16   2   41.80   18.20
  -2 -16  -2   18.10   16.30
  -2 -16  -2   20.40   19.10
   2 -16   2   36.20   18.10
  -2 -16  -2   43.80   18.00
  -2 -16  -2   40.10   16.80
   2 -16   2   29.60   14.80
  -2  16  -2   41.20   19.00
   2  16   2   43.40   18.20
  -2  16  -2   48.80   17.60
   2  16   2   -4.70   21.30
   2  16   2   55.89   16.00
  -4 -16  -2   37.00   19.50
  -4 -16  -2   -5.70   16.30
   4 -16   2   24.30   17.60
   4 -16   2   39.60   18.10
  -4 -16  -2    2.40   15.60
  -4 -16  -2   15.10   17.20
   4  16   2   19.70   17.70
   4  16   2   32.30   14.50
   4  16   2   15.20   24.10
  -4  16  -2   30.70   17.00
  -4  16  -2   23.40   19.30
  -6 -16  -2   71.89   20.10
   6 -16   2   42.30   20.60
  -6 -16  -2   46.20   20.70
  -6 -16  -2   31.90   19.50
   6 -16   2   73.29   21.80
   6  16   2   51.59   18.70
  -6  16  -2   77.79   24.60
  -6  16  -2    7.90   15.80
   6  16   2   66.09   21.70
  -8 -16  -2   66.69   20.80
   8 -16   2   35.30   22.20
  -8 -16  -2   15.70   21.30
   8 -16   2   60.19   23.00
  -8 -16  -2   26.30   21.90
   8  16   2   44.20   22.50
  -8  16  -2   17.40   24.20
   8  16   2   51.19   21.80
  -8  16  -2   26.30   15.00
  -7 -17   2   55.79   25.30
  -7 -17   2   71.19   24.80
  -7 -17   2   54.99   23.40
   7 -17  -2    5.20   20.40
   7 -17  -2   75.79   25.20
  -7 -17   2   83.89   22.10
   7  17  -2   48.00   25.20
  -7  17   2  117.79   30.60
  -7  17   2   80.89   20.10
   5 -17  -2  447.86   63.19
  -5 -17   2  425.96   61.99
  -5 -17   2  423.96   63.59
  -5 -17   2  398.96   61.89
   5 -17  -2  321.67   61.79
  -5  17   2  422.96   61.69
  -5  17   2  502.25   62.79
   5  17  -2  529.25   66.69
  -3 -17   2  164.68   34.80
  -3 -17   2  205.08   34.10
  -3 -17   2  177.18   36.00
   3 -17  -2  198.08   36.90
   3 -17  -2  208.68   36.00
   3 -17  -2  143.89   34.30
  -3 -17   2  232.68   35.40
   3  17  -2  286.07   37.30
  -3  17   2  261.57   39.00
  -3  17   2  155.08   33.90
   3  17  -2  220.68   38.00
  -3  17   2  209.58   46.40
  -1 -17   2  548.65   69.49
   1 -17  -2  430.46   68.79
   1 -17  -2  421.56   69.49
  -1 -17   2  552.44   69.69
   1 -17  -2  594.44   69.49
   1 -17  -2  576.84   69.59
  -1 -17   2  453.45   69.19
  -1  17   2  550.84   69.89
  -1  17   2  512.65   69.19
  -1  17   2  370.96   70.29
   1  17  -2  611.44   70.29
   1  17  -2  378.26   69.49
   1 -17   2  119.79   26.80
   1 -17   2  153.38   30.90
   1 -17   2  160.48   29.50
  -1 -17  -2  149.39   28.70
  -1 -17  -2  164.88   30.70
  -1 -17  -2  149.29   27.70
   1 -17   2  146.79   28.40
  -1 -17  -2  130.99   27.50
   1  17   2   58.09   31.70
   1  17   2  247.38   31.60
  -1  17  -2  113.29   28.10
   1  17   2  150.38   27.60
  -1  17  -2  105.49   28.00
  -3 -17  -2  193.68   30.70
   3 -17   2   89.69   28.40
  -3 -17  -2  143.49   30.50
  -3 -17  -2  174.68   30.00
   3 -17   2  192.38   30.30
   3  17   2  123.89   25.80
   3  17   2  133.79   29.50
  -3  17  -2  143.19   30.50
   3  17   2  127.79   34.20
  -3  17  -2  137.49   28.90
  -5 -17  -2   -1.60   18.00
   5 -17   2  -17.10   17.60
   5 -17   2  -24.50   12.40
  -5 -17  -2    6.30   18.70
  -5 -17  -2    8.50   15.60
  -5 -17  -2   41.20   22.90
  -5  17  -2   -9.90   20.20
  -5  17  -2   18.50   16.40
   5  17   2   12.90   18.50
  -7 -17  -2   98.29   28.60
   7 -17   2   50.39   24.20
   7 -17   2   65.99   25.20
  -7 -17  -2  101.49   26.80
  -7 -17  -2   48.80   21.60
  -7  17  -2   78.29   20.80
   7  17   2   45.60   24.60
  -7  17  -2  102.49   29.70
  -6 -18   2   33.20   23.20
  -6 -18   2   83.89   24.70
  -6 -18   2   48.60   24.80
   6 -18  -2   44.30   22.60
   6 -18  -2   56.59   24.10
  -6 -18   2   34.40   23.20
  -6  18   2   39.20   26.00
  -6  18   2   22.20   19.10
   6  18  -2   97.59   25.50
   4 -18  -2   65.49   24.50
  -4 -18   2   57.29   24.20
  -4 -18   2   49.80   23.10
  -4 -18   2   52.49   21.70
   4 -18  -2   59.89   22.80
  -4 -18   2   51.49   25.10
   4  18  -2   94.29   25.10
  -4  18   2   72.69   25.20
  -4  18   2   75.19   21.90
  -2 -18   2   89.39   24.80
   2 -18  -2   67.79   23.80
  -2 -18   2   38.40   21.40
   2 -18  -2   87.29   23.50
  -2 -18   2   82.19   22.80
  -2  18   2   75.29   23.30
   2  18  -2   79.59   25.30
   2  18  -2   67.09   21.50
  -2  18   2  116.29   25.10
   0 -18  -2   58.39   19.70
   0 -18  -2   62.39   20.40
   0 -18  -2   61.59   22.50
   0 -18   2   42.60   20.40
   0 -18   2   31.10   18.00
   0 -18   2   20.30   21.20
   0 -18   2   57.99   20.80
   0  18  -2   40.50   21.00
   0  18   2    3.60   22.00
   0  18  -2   19.90   18.10
   0  18   2   46.50   20.10
   0  18   2   59.59   20.20
   2 -18   2  112.39   27.00
  -2 -18  -2  167.88   28.50
   2 -18   2  134.49   28.50
  -2 -18  -2  142.29   28.00
  -2 -18  -2  123.39   30.00
   2  18   2  110.79   25.00
  -2  18  -2  129.89   28.20
   2  18   2  168.38   30.50
   2  18   2   36.40   32.50
  -2  18  -2   87.79   27.40
   4 -18   2   12.80   19.60
   4 -18   2   21.30   20.90
  -4 -18  -2   17.20   20.00
  -4 -18  -2   14.20   17.40
  -4 -18  -2  -12.70   18.60
  -4  18  -2   34.30   22.90
  -4  18  -2   39.40   20.60
   4  18   2  -18.30   18.40
   6 -18   2   83.59   25.10
  -6 -18  -2   69.19   26.00
   6 -18   2   37.40   24.00
  -6 -18  -2   34.80   22.30
  -6 -18  -2   36.10   26.80
  -6  18  -2   78.79   22.90
   6  18   2   33.50   24.30
  -6  18  -2  101.59   29.00
   3 -19  -2   58.19   24.60
   3 -19  -2   69.89   26.90
  -3 -19   2  126.19   27.00
  -3 -19   2   43.40   25.60
  -3 -19   2   51.09   22.90
  -3  19   2  111.19   27.10
  -3  19   2  107.49   27.10
   3  19  -2   66.29   26.00
  -1 -19   2   28.30   20.60
  -1 -19   2    5.00   19.40
   1 -19  -2   13.30   21.10
   1 -19  -2    9.40   19.30
  -1 -19   2   40.50   20.00
   1  19  -2   20.40   21.80
   1  19  -2   38.40   22.50
  -1  19   2   35.10   20.20
  -1  19   2   11.60   20.70
   1 -19   2   32.80   20.70
  -1 -19  -2    2.20   20.40
  -1 -19  -2   -6.60   20.20
  -1 -19  -2   20.60   19.70
   1 -19   2    8.60   20.90
  -1  19  -2   19.30   20.00
   1  19   2   22.10   31.00
  -1  19  -2    0.50   19.60
   1  19   2   42.50   19.30
   1  19   2   20.90   21.10
  -3 -19  -2   -0.50   21.00
   3 -19   2   17.60   21.10
  -3 -19  -2   45.60   25.30
  -3 -19  -2   39.40   23.00
   3 -19   2   38.70   23.40
   3  19   2    9.40   21.80
  -3  19  -2   15.30   22.20
  -3  19  -2   41.40   23.50
 -14   0   3   19.00   17.90
  14   0  -3   22.00   17.20
  14   0  -3   -7.50   12.20
  14   0  -3  -50.39   17.80
 -14   0   3   -1.70   18.50
  12   0  -3    1.50   13.80
 -12   0   3    6.60    9.40
 -12   0   3    0.50   13.10
 -12   0   3    1.40    4.50
  12   0  -3    6.40   13.50
 -12   0   3   -5.80   15.10
  12   0  -3   25.70   20.90
 -10   0   3   -7.00    7.70
  10   0  -3    8.20   14.20
 -10   0   3   -0.30    9.70
  10   0  -3   -5.30   10.50
  10   0  -3   -5.90    8.00
 -10   0   3   -4.00    4.50
 -10   0   3    1.60    4.20
 -10   0   3    9.90   11.80
   8   0  -3    8.70    8.60
  -8   0   3   -0.20    6.80
  -8   0   3   -2.00    3.50
   8   0  -3   -7.70    7.50
   8   0  -3   -3.40    2.60
  -8   0   3   -4.00    3.40
   8   0  -3  -10.80    9.80
   8   0  -3   -7.30    8.20
  -8   0   3   11.80    8.80
   6   0  -3   -0.60    2.40
  -6   0   3   -2.00    4.70
   6   0  -3   -2.30    8.00
   6   0  -3   -3.30    5.90
   6   0  -3    0.20    6.10
  -6   0   3   -1.00    2.90
  -6   0   3    0.60    3.00
   6   0  -3   -1.10    2.20
   6   0  -3    1.90    6.40
  -6   0   3   -1.20    4.70
  -4   0   3   -4.60    5.20
   4   0  -3    0.50    2.00
   4   0  -3    0.80    4.40
  -4   0   3   -1.70    3.40
  -4   0   3    0.70    3.20
   4   0  -3    4.60    5.90
  -4   0   3    3.60    4.30
  -4   0   3    2.00    3.60
  -4   0   3    1.90    3.10
  -4   0   3    2.60    4.20
  -4   0   3    0.30    3.60
  -4   0   3   -0.60    2.10
  -4   0   3    0.80    2.20
   4   0  -3   -2.50    4.10
   4   0  -3   -1.10    3.40
   4   0  -3    1.20    2.10
   2   0  -3    1.60    2.70
   2   0  -3    3.40    1.90
  -2   0   3    1.80    1.80
  -2   0   3    0.80    1.70
   2   0  -3   -6.90    3.60
  -2   0   3    1.00    1.80
  -2   0   3    2.50    2.60
  -2   0   3    1.40    1.90
   2   0  -3   -0.10    1.90
   2   0  -3    1.60    2.40
  -2   0   3   -0.60    1.40
  -2   0   3    1.00    2.50
   2   0  -3   -4.00    2.90
   2   0  -3   -3.60    1.70
   2   0  -3    1.00    1.70
   0   0  -3    0.10    2.00
   0   0  -3    0.30    1.80
   0   0   3    2.50    2.00
   0   0  -3   -0.50    1.90
   0   0  -3    3.40    2.80
   0   0   3   -0.60    1.90
   0   0   3    0.90    1.10
   0   0  -3    3.70    2.20
   0   0   3   -0.30    2.10
   0   0   3    0.90    2.10
   0   0   3    0.50    0.90
   0   0  -3    1.30    2.10
   0   0   3    1.10    1.80
  -2   0  -3   -4.50    2.20
   2   0   3    0.40    2.90
   2   0   3    2.90    3.00
   2   0   3   -1.90    3.40
  -2   0  -3    1.30    3.00
   2   0   3    2.00    2.70
  -2   0  -3    0.60    2.40
  -2   0  -3    3.30    3.00
   2   0   3   -4.40    3.70
   2   0   3    1.30    2.60
  -2   0  -3   -1.70    2.60
  -2   0  -3    0.60    3.50
  -2   0  -3    4.60    3.30
   4   0   3    1.60    2.90
  -4   0  -3    0.30    3.50
  -4   0  -3   -3.50    3.00
  -4   0  -3   -2.80    4.70
  -4   0  -3   -2.00    4.80
   4   0   3   -0.40    4.50
   4   0   3    4.60    3.30
   4   0   3   -0.20    3.30
   4   0   3    6.20    4.50
  -4   0  -3   -3.40    2.20
  -4   0  -3    4.20    3.70
   4   0   3    0.50    4.10
   4   0   3    4.00    5.00
   6   0   3   -2.20    6.20
   6   0   3    2.00    3.80
  -6   0  -3    1.00    4.40
   6   0   3    5.30    7.00
  -6   0  -3   -0.70    4.30
   6   0   3    1.90    5.00
  -6   0  -3    2.60    6.80
  -6   0  -3    4.90    4.70
   6   0   3    2.70    6.40
  -6   0  -3   14.80    7.80
   8   0   3    7.20    6.90
   8   0   3    0.50    6.80
  -8   0  -3    4.60    5.50
   8   0   3   -1.30    4.10
  -8   0  -3    1.50    5.70
   8   0   3   -8.40    7.90
  -8   0  -3   -4.20    5.00
  -8   0  -3    1.40    6.80
   8   0   3   -5.80    8.20
 -10   0  -3    3.50    6.70
 -10   0  -3    9.60   12.50
 -10   0  -3    2.80    7.80
  10   0   3   -2.00   10.80
  10   0   3   18.40   12.80
  10   0   3    1.00   10.90
 -12   0  -3   10.10   15.40
 -12   0  -3   -3.80    7.30
  12   0   3   29.50   14.90
 -12   0  -3    6.90   12.50
  12   0   3    4.90   14.00
  12   0   3    6.00   15.30
  14   0   3   19.80   20.70
  14   0   3  -11.90   16.90
 -14   0  -3  -12.70   14.80
 -14   0  -3    1.40   18.70
  14   0   3   19.90   19.10
  15  -1  -3    7.40   24.10
  15  -1  -3   35.40   19.10
 -15  -1   3   -3.20   21.20
 -15  -1   3   -3.00   17.40
 -15   1   3   14.10   19.60
  15   1  -3   -3.20   18.50
 -15   1   3  -10.20   20.20
  15   1  -3   -2.40   23.80
  13  -1  -3  -26.70   20.00
 -13  -1   3   -1.30    5.80
  13  -1  -3   11.80   15.60
 -13  -1   3   11.20   15.40
 -13  -1   3    6.40   17.10
  13  -1  -3   25.60   15.70
 -13   1   3   -3.80   14.30
 -13   1   3   20.30   16.80
  13   1  -3    9.00   15.40
  13   1  -3    5.60   18.70
  13   1  -3   -5.70   14.40
  11  -1  -3  234.88   35.20
  11  -1  -3  209.78   37.30
 -11  -1   3  240.18   34.70
  11  -1  -3  253.77   35.40
 -11  -1   3  248.48   35.90
 -11  -1   3  190.98   29.60
 -11  -1   3  217.88   30.40
 -11   1   3  249.18   32.60
  11   1  -3  198.68   34.40
 -11   1   3  254.07   36.00
 -11   1   3  254.77   34.80
  11   1  -3  185.28   37.00
  11   1  -3  238.08   35.40
  -9  -1   3  109.59   16.70
  -9  -1   3  101.49   16.90
   9  -1  -3   91.99   22.40
  -9  -1   3  113.89   19.80
   9  -1  -3  108.29   20.60
  -9  -1   3  149.79   22.10
   9  -1  -3   89.79   19.90
   9   1  -3  127.89   24.00
  -9   1   3  102.59   20.50
  -9   1   3  135.49   20.10
  -9   1   3  138.19   15.70
   9   1  -3  106.59   20.40
  -9   1   3  128.89   15.50
   9   1  -3   79.39   19.90
   9   1  -3  110.29   16.40
   7  -1  -3  115.89   18.70
  -7  -1   3  118.09   16.10
  -7  -1   3   84.79   15.70
  -7  -1   3  130.59   18.20
   7  -1  -3  171.88   22.50
   7  -1  -3  163.48   19.70
   7  -1  -3  177.98   20.20
  -7  -1   3  118.59   18.90
   7   1  -3  143.19   18.20
  -7   1   3   85.09   17.80
   7   1  -3  177.58   22.90
   7   1  -3  117.19   18.80
   7   1  -3  123.09   15.80
  -7   1   3  106.19   14.80
  -7   1   3   99.79   17.50
  -7   1   3   95.79   14.80
   7   1  -3  143.79   19.30
  -5  -1   3  337.27   44.50
   5  -1  -3  354.16   46.00
  -5  -1   3  360.86   44.30
   5  -1  -3  352.46   44.80
   5  -1  -3  369.96   44.90
  -5  -1   3  301.97   43.80
  -5  -1   3  262.97   43.70
  -5  -1   3  368.46   44.20
   5  -1  -3  356.66   44.40
   5  -1  -3  384.06   43.10
   5  -1  -3  385.46   44.90
   5  -1  -3  368.26   43.00
   5  -1  -3  385.06   44.60
  -5  -1   3  310.07   44.20
   5   1  -3  341.97   44.20
  -5   1   3  320.57   43.20
   5   1  -3  406.86   44.00
   5   1  -3  355.96   44.20
   5   1  -3  432.26   45.00
   5   1  -3  413.06   46.40
  -5   1   3  347.97   43.30
  -5   1   3  335.97   44.70
  -5   1   3  326.37   44.70
   5   1  -3  287.47   43.60
  -5   1   3  348.37   44.40
  -5   1   3  320.07   44.40
   5   1  -3  341.37   44.90
   3  -1  -3   10.00    6.00
   3  -1  -3    9.60    3.50
  -3  -1   3    9.90    3.40
  -3  -1   3    7.40    4.00
   3  -1  -3   11.70    4.40
  -3  -1   3    0.40    2.80
   3  -1  -3   10.70    4.50
  -3  -1   3   11.40    3.10
  -3  -1   3    7.30    4.20
   3  -1  -3   11.50    2.30
  -3  -1   3    7.40    3.10
  -3  -1   3   11.40    3.60
   3  -1  -3   12.10    2.10
  -3  -1   3    9.70    3.20
   3  -1  -3   10.90    3.50
  -3  -1   3    5.20    3.00
   3   1  -3    5.00    3.30
  -3   1   3   11.30    4.50
   3   1  -3    6.90    5.70
  -3   1   3    8.80    4.00
   3   1  -3    4.70    4.20
   3   1  -3    5.60    3.00
   3   1  -3   15.90    4.20
  -3   1   3   13.10    3.40
  -3   1   3    5.50    3.80
  -3   1   3   13.10    3.50
   3   1  -3   11.30    3.30
  -3   1   3    8.30    2.30
  -3   1   3   15.40    4.40
  -3   1   3    8.50    2.20
   3   1  -3    8.30    2.80
  -3   1   3    3.90    5.00
   1  -1  -3  474.55   63.69
   1  -1  -3  525.75   64.09
   1  -1  -3  570.34   63.49
  -1  -1   3  525.75   64.09
  -1  -1   3  496.55   63.69
  -1  -1   3  506.85   63.49
  -1  -1   3  480.25   63.79
   1  -1  -3  541.35   63.79
   1  -1  -3  550.34   63.59
  -1  -1   3  512.25   63.89
  -1   1   3  552.34   63.79
   1   1  -3  516.05   64.09
  -1   1   3  485.45   64.09
  -1   1   3  475.85   63.39
   1   1  -3  472.05   63.79
  -1   1   3  459.75   63.89
  -1   1   3  551.84   64.29
   1   1  -3  562.74   63.49
  -1   1   3  565.64   63.79
  -1   1   3  435.06   63.29
   1   1  -3  544.25   63.79
  -1  -1  -3  135.09   16.00
   1  -1   3  128.99   15.50
   1  -1   3  122.19   15.90
  -1  -1  -3  113.79   15.50
  -1  -1  -3  117.29   15.90
  -1  -1  -3  114.19   15.20
  -1  -1  -3  111.09   16.40
   1  -1   3  126.29   15.50
  -1  -1  -3  116.59   15.60
   1  -1   3  124.49   15.80
  -1   1  -3  122.79   15.70
  -1   1  -3  118.19   15.50
   1   1   3  137.29   16.10
  -1   1  -3   95.89   15.80
   1   1   3  112.59   15.80
  -1   1  -3  108.39   15.40
  -1   1  -3   90.99   15.50
   1   1   3  136.89   15.50
   1   1   3  139.19   15.30
   1   1   3  142.89   15.90
   1   1   3  129.69   15.70
   1   1   3  103.19   16.50
  -1   1  -3  113.89   15.30
  -3  -1  -3   55.69   11.10
   3  -1   3  107.89   12.10
  -3  -1  -3   57.29   11.60
  -3  -1  -3   80.09   11.70
  -3  -1  -3   65.99   11.80
  -3  -1  -3   76.59   13.00
   3  -1   3  112.89   12.00
  -3  -1  -3   61.89   11.70
   3  -1   3  114.79   13.30
   3  -1   3  105.49   11.60
   3  -1   3  111.19   11.70
  -3  -1  -3   74.99   12.10
  -3   1  -3   72.69   11.80
  -3   1  -3   71.99   11.50
  -3   1  -3   70.79   11.80
  -3   1  -3   63.69   11.10
   3   1   3  133.09   13.30
   3   1   3  125.59   14.20
   3   1   3  100.39   12.00
  -3   1  -3   66.69   11.90
   3   1   3  114.69   12.30
   3   1   3  126.49   13.80
  -3   1  -3   66.29   11.50
  -3   1  -3   61.39   11.50
  -3   1  -3   79.99   11.80
   3   1   3  108.99   12.60
   5  -1   3  122.59   19.50
  -5  -1  -3  134.99   18.40
   5  -1   3  133.29   17.60
   5  -1   3  122.49   19.00
   5  -1   3  120.29   18.10
   5  -1   3  135.69   19.10
   5  -1   3  114.39   18.60
  -5  -1  -3  120.69   17.30
  -5  -1  -3  142.19   19.70
  -5  -1  -3  154.38   18.50
   5   1   3  150.88   19.20
  -5   1  -3  145.19   17.80
  -5   1  -3  111.69   18.70
  -5   1  -3  117.69   19.10
   5   1   3  146.79   19.30
   5   1   3  141.59   19.70
   5   1   3  124.59   19.10
   5   1   3  107.99   17.00
  -5   1  -3  129.69   18.60
   5   1   3  136.49   18.40
  -5   1  -3  146.69   18.00
  -5   1  -3  132.09   17.80
  -7  -1  -3  119.29   13.60
   7  -1   3   72.69   11.10
   7  -1   3   95.99   15.00
  -7  -1  -3   62.09   11.30
   7  -1   3  111.69   15.20
  -7  -1  -3   91.39   14.10
   7  -1   3   61.39   13.60
  -7  -1  -3   53.19   11.70
   7  -1   3   65.99   14.00
   7   1   3   73.39   13.90
   7   1   3   44.00   11.20
  -7   1  -3   72.79   11.60
  -7   1  -3   90.99   12.10
   7   1   3   93.99   16.00
  -7   1  -3   82.89   12.50
  -7   1  -3   70.29   14.30
   7   1   3   48.40   13.60
   9  -1   3   20.50    9.10
  -9  -1  -3   22.50   11.40
   9  -1   3   32.40   10.90
   9  -1   3   24.00   11.40
   9  -1   3   19.00   11.10
  -9  -1  -3    9.50    6.60
  -9  -1  -3   20.50    7.70
   9  -1   3    7.90    4.90
  -9  -1  -3   12.80    7.50
   9   1   3   17.60   11.70
  -9   1  -3   20.20    8.00
  -9   1  -3   10.30    6.30
   9   1   3   25.30   11.20
   9   1   3   25.30    6.90
  -9   1  -3   10.20    6.20
   9   1   3   16.60   10.80
  -9   1  -3   13.30    8.80
  11  -1   3  203.08   35.70
 -11  -1  -3  237.88   32.80
 -11  -1  -3  223.38   37.10
  11  -1   3  210.58   36.30
  11  -1   3  186.18   35.80
 -11  -1  -3  320.97   37.70
 -11  -1  -3  234.78   35.70
  11   1   3  249.78   38.00
 -11   1  -3  222.68   33.10
 -11   1  -3  267.47   37.30
 -11   1  -3  243.08   31.60
  11   1   3  232.88   37.10
  11   1   3  198.28   35.90
  13  -1   3   17.60   17.60
 -13  -1  -3   29.80   18.60
  13  -1   3   17.20   13.50
  13  -1   3   44.20   17.50
 -13  -1  -3   45.30   16.60
 -13  -1  -3   10.60    9.80
  13   1   3   14.70   17.30
 -13   1  -3   51.29   19.60
  13   1   3   12.10   17.40
  13   1   3   13.30   18.30
 -13   1  -3  -13.80   16.00
 -13   1  -3   17.90    7.90
  15  -1   3   49.50   22.90
  15  -1   3   97.89   27.10
 -15  -1  -3   36.60   26.50
 -15  -1  -3  119.79   27.20
  15   1   3   69.49   24.90
  15   1   3  111.39   27.60
 -15   1  -3  126.79   27.70
  15   1   3   59.49   31.90
 -15   1  -3   56.29   26.60
  14  -2  -3   89.89   23.10
  14  -2  -3   65.49   22.00
 -14  -2   3  100.59   25.50
  14  -2  -3   30.20   26.90
 -14  -2   3  114.39   26.00
  14   2  -3   72.19   29.40
  14   2  -3   72.09   22.80
 -14   2   3  124.29   25.60
 -14   2   3  115.09   23.90
 -12  -2   3  272.27   41.00
  12  -2  -3  331.07   42.10
 -12  -2   3  274.67   42.50
 -12  -2   3  230.58   36.20
  12  -2  -3  311.77   42.20
  12  -2  -3  199.08   43.40
 -12   2   3  304.07   39.70
 -12   2   3  285.37   41.70
 -12   2   3  311.07   42.70
  12   2  -3  253.67   41.70
  12   2  -3  313.77   46.90
 -10  -2   3  381.86   52.49
  10  -2  -3  375.76   56.89
 -10  -2   3  416.86   54.69
 -10  -2   3  453.15   55.79
  10  -2  -3  386.16   55.09
  10  -2  -3  413.46   54.99
 -10  -2   3  418.86   52.09
  10   2  -3  392.56   57.19
 -10   2   3  392.56   53.99
 -10   2   3  436.46   55.19
  10   2  -3  461.25   55.69
  10   2  -3  414.76   54.59
 -10   2   3  396.86   54.39
   8  -2  -3  409.36   50.89
  -8  -2   3  460.65   49.70
  -8  -2   3  313.47   49.10
   8  -2  -3  412.76   51.39
   8  -2  -3  359.36   50.79
  -8  -2   3  360.56   50.39
   8  -2  -3  368.46   50.79
   8  -2  -3  385.66   52.69
  -8  -2   3  403.86   49.10
  -8  -2   3  377.46   51.19
   8   2  -3  371.86   50.99
   8   2  -3  421.06   53.19
  -8   2   3  344.87   50.49
  -8   2   3  379.56   50.39
   8   2  -3  434.36   51.49
   8   2  -3  387.76   49.30
  -6  -2   3  971.60  109.89
  -6  -2   3  858.51  110.49
   6  -2  -3  892.31  110.39
   6  -2  -3  832.62  109.99
   6  -2  -3  842.92  110.39
   6  -2  -3  783.92  109.99
  -6  -2   3  857.71  109.39
   6  -2  -3  876.21  111.59
  -6  -2   3  861.81  110.09
   6  -2  -3  902.81  110.79
  -6  -2   3  884.71  109.69
   6   2  -3 1012.00  109.89
   6   2  -3  883.91  111.79
   6   2  -3  829.12  110.59
   6   2  -3  859.61  110.59
  -6   2   3  896.71  110.09
   6   2  -3  882.31  109.69
  -6   2   3  878.01  110.19
  -4  -2   3   36.60    5.90
   4  -2  -3   52.59   10.40
   4  -2  -3   43.00    7.00
  -4  -2   3   27.70    6.70
   4  -2  -3   53.39    8.60
  -4  -2   3   37.50    6.30
  -4  -2   3   18.30    6.20
   4  -2  -3   45.20    7.50
  -4  -2   3   33.20    6.50
   4  -2  -3   67.29    7.90
   4  -2  -3   46.50    7.80
  -4  -2   3   29.90    6.50
   4   2  -3   33.70    6.40
  -4   2   3   22.40    6.50
  -4   2   3   27.40    4.60
   4   2  -3   42.60    9.70
  -4   2   3   35.10    4.70
   4   2  -3   51.19    8.00
  -4   2   3   40.10    8.20
  -4   2   3   26.90    6.40
  -4   2   3   23.70    6.20
  -4   2   3   29.00    7.60
   4   2  -3   15.80    5.10
   4   2  -3   48.70    7.20
   4   2  -3   41.70    5.90
  -4   2   3   38.00    6.80
   2  -2  -3  477.05   49.70
  -2  -2   3  367.66   48.60
  -2  -2   3  355.96   48.40
  -2  -2   3  355.56   49.30
   2  -2  -3  420.66   48.30
   2  -2  -3  444.66   49.20
  -2  -2   3  355.06   48.60
   2  -2  -3  462.65   48.30
  -2  -2   3  356.56   48.70
  -2  -2   3  352.66   48.60
   2  -2  -3  477.95   48.70
   2  -2  -3  407.36   48.30
  -2   2   3  370.56   49.00
  -2   2   3  360.46   48.40
   2   2  -3  433.06   48.50
  -2   2   3  338.57   48.10
  -2   2   3  356.86   48.30
  -2   2   3  412.66   48.30
   2   2  -3  339.27   48.50
   2   2  -3  388.46   49.40
  -2   2   3  352.56   48.60
  -2   2   3  332.37   49.00
   2   2  -3  380.56   48.70
   2   2  -3  422.86   48.90
   2   2  -3  412.36   48.60
   0  -2  -3  635.94   81.59
   0  -2   3  692.93   81.59
   0  -2   3  609.24   81.69
   0  -2   3  708.63   81.69
   0  -2  -3  654.53   81.79
   0  -2   3  654.83   81.19
   0  -2  -3  670.13   81.29
   0   2  -3  625.14   81.19
   0   2  -3  639.14   81.69
   0   2   3  651.43   82.19
   0   2   3  674.93   81.29
   0   2  -3  588.54   81.69
   0   2   3  774.62   81.69
   0   2  -3  626.64   81.39
   0   2   3  653.33   81.69
   2  -2   3  369.46   50.49
  -2  -2  -3  416.96   50.09
   2  -2   3  365.66   49.90
   2  -2   3  380.56   50.09
  -2  -2  -3  390.26   50.39
  -2  -2  -3  453.15   50.29
   2  -2   3  388.96   50.29
   2  -2   3  369.16   49.80
  -2  -2  -3  431.16   51.19
   2  -2   3  365.06   50.09
   2  -2   3  393.86   49.99
  -2   2  -3  469.15   50.19
   2   2   3  356.46   49.99
   2   2   3  362.96   49.99
   2   2   3  389.66   50.99
  -2   2  -3  468.95   50.19
  -2   2  -3  355.66   49.40
   2   2   3  375.96   50.29
  -2   2  -3  459.05   50.39
  -2   2  -3  443.16   50.09
  -2   2  -3  429.46   49.70
  -2   2  -3  424.16   50.39
   4  -2   3  373.16   44.60
   4  -2   3  360.16   44.50
  -4  -2  -3  335.87   44.60
   4  -2   3  346.17   44.00
   4  -2   3  413.16   44.30
  -4  -2  -3  285.97   44.50
   4  -2   3  358.26   44.90
   4  -2   3  359.56   44.60
  -4  -2  -3  307.47   43.70
  -4  -2  -3  292.87   44.70
   4  -2   3  363.36   45.00
  -4  -2  -3  275.47   45.80
   4  -2   3  402.56   44.70
  -4   2  -3  337.07   44.30
   4   2   3  364.76   45.10
  -4   2  -3  351.66   44.50
   4   2   3  390.26   43.70
  -4   2  -3  376.26   44.20
   4   2   3  420.96   45.00
   4   2   3  313.07   44.60
   4   2   3  347.87   45.80
  -4   2  -3  337.27   44.20
  -4   2  -3  345.37   44.20
  -4   2  -3  335.47   44.60
   6  -2   3  175.88   20.40
   6  -2   3  145.49   18.80
  -6  -2  -3  130.79   20.60
   6  -2   3  165.68   21.90
  -6  -2  -3  115.89   19.50
   6  -2   3  168.68   21.20
  -6  -2  -3  115.79   18.10
  -6  -2  -3  122.69   19.80
   6  -2   3  157.18   21.30
  -6   2  -3  120.99   20.50
  -6   2  -3  135.39   18.90
   6   2   3  125.99   21.40
   6   2   3  155.48   20.40
   6   2   3  181.68   21.80
  -6   2  -3  111.79   18.60
  -6   2  -3  155.88   19.90
  -6   2  -3  160.08   20.80
   6   2   3  177.48   23.10
   8  -2   3  246.08   32.70
   8  -2   3  216.48   33.20
  -8  -2  -3  242.68   32.10
  -8  -2  -3  268.57   34.60
   8  -2   3  208.28   32.80
   8  -2   3  256.27   34.40
  -8  -2  -3  189.38   31.70
  -8  -2  -3  240.58   30.10
   8  -2   3  208.98   30.00
  -8   2  -3  220.48   33.20
   8   2   3  251.87   34.00
  -8   2  -3  217.78   30.60
   8   2   3  263.27   34.60
  -8   2  -3  232.28   30.60
   8   2   3  270.27   31.70
  -8   2  -3  282.87   32.40
   8   2   3  233.38   33.70
  10  -2   3   81.49   17.60
 -10  -2  -3   83.09   18.80
  10  -2   3  109.49   17.70
 -10  -2  -3   69.29   11.60
  10  -2   3   57.89   17.00
 -10  -2  -3   67.59   15.80
  10  -2   3   80.59   17.40
 -10  -2  -3   86.59   14.90
  10   2   3   66.69   13.90
 -10   2  -3   53.99   14.30
  10   2   3   94.19   20.20
  10   2   3  110.99   19.30
 -10   2  -3   57.99   11.70
  10   2   3   86.49   17.90
 -10   2  -3   94.39   18.70
  12  -2   3   93.69   24.00
 -12  -2  -3  157.08   27.90
 -12  -2  -3  154.58   27.00
 -12  -2  -3  125.59   21.30
  12  -2   3   94.99   24.90
  12  -2   3  122.89   25.80
  12   2   3  161.28   28.10
 -12   2  -3  122.19   18.30
 -12   2  -3  147.69   26.10
  12   2   3  148.09   26.80
 -12   2  -3  114.69   22.00
  12   2   3  146.49   26.50
 -14  -2  -3   32.70   20.70
 -14  -2  -3   52.89   23.20
  14  -2   3   78.79   20.30
  14  -2   3    2.70   20.40
 -14  -2  -3   34.70   12.30
  14  -2   3   -2.70   17.80
 -14   2  -3   41.50   20.70
  14   2   3   30.60   20.60
 -14   2  -3   41.20   21.80
  14   2   3   31.80   20.20
  14   2   3    7.70   21.40
  15  -3  -3   42.40   28.00
 -15  -3   3  106.79   26.40
 -15  -3   3   74.79   26.60
  15  -3  -3   75.49   24.20
  15  -3  -3   95.09   24.60
  15   3  -3   63.59   30.10
  15   3  -3  107.59   26.60
 -15   3   3  122.79   27.80
 -15   3   3  108.39   27.70
 -13  -3   3   26.30   10.20
  13  -3  -3   26.60   21.20
  13  -3  -3   21.10   16.40
 -13  -3   3   -3.40   17.80
 -13  -3   3   15.60   16.50
  13  -3  -3   60.99   18.30
  13   3  -3    2.50   19.40
  13   3  -3    7.90   16.20
 -13   3   3   25.20   16.00
 -13   3   3   39.20   13.60
 -13   3   3   19.80   17.00
 -11  -3   3  109.59   22.10
 -11  -3   3  106.59   18.20
  11  -3  -3  124.99   23.20
 -11  -3   3  113.99   23.50
  11  -3  -3  179.88   24.30
  11  -3  -3   70.59   23.80
  11   3  -3   83.09   22.00
  11   3  -3  131.29   27.50
 -11   3   3  116.69   21.50
 -11   3   3  120.09   22.00
 -11   3   3  135.99   23.40
  -9  -3   3  150.68   22.10
   9  -3  -3  181.18   29.10
   9  -3  -3  182.58   26.30
  -9  -3   3  144.39   23.50
  -9  -3   3  163.78   27.10
  -9  -3   3  177.48   26.10
  -9  -3   3  148.99   23.50
   9  -3  -3  183.68   27.30
   9  -3  -3  201.08   26.50
   9  -3  -3  128.19   24.80
   9   3  -3  168.38   30.00
   9   3  -3  150.18   26.40
  -9   3   3  177.28   25.80
   9   3  -3  187.08   24.00
  -9   3   3  178.38   26.30
  -9   3   3  174.58   26.00
   7  -3  -3  213.58   28.40
  -7  -3   3  174.38   27.70
  -7  -3   3  160.58   26.20
   7  -3  -3  223.38   28.50
  -7  -3   3  184.78   25.90
   7  -3  -3  268.87   29.30
  -7  -3   3  143.99   26.40
  -7  -3   3  222.28   29.10
   7  -3  -3  245.48   28.50
   7  -3  -3  216.08   27.10
   7  -3  -3  161.78   29.70
   7   3  -3  186.18   31.20
   7   3  -3  222.18   26.80
   7   3  -3  208.98   27.50
  -5  -3   3  317.57   36.30
  -5  -3   3  286.27   36.70
   5  -3  -3  267.47   35.90
   5  -3  -3  237.78   37.40
  -5  -3   3  275.67   36.00
   5  -3  -3  232.38   36.80
  -5  -3   3  304.67   36.30
  -5  -3   3  287.67   35.00
  -5  -3   3  307.97   35.40
   5  -3  -3  258.47   35.80
   5  -3  -3  275.47   36.10
   5  -3  -3  225.08   36.00
   5   3  -3  260.67   36.50
   5   3  -3  269.27   36.20
  -5   3   3  285.87   34.30
  -5   3   3  286.97   34.30
   5   3  -3  250.57   37.90
  -3  -3   3  492.25   56.79
  -3  -3   3  463.35   56.49
  -3  -3   3  355.96   56.39
   3  -3  -3  415.56   55.89
  -3  -3   3  479.55   56.69
   3  -3  -3  427.66   56.49
   3  -3  -3  453.45   55.79
  -3  -3   3  385.66   56.09
  -3  -3   3  434.16   56.79
   3  -3  -3  413.46   56.29
   3  -3  -3  411.96   57.09
   3  -3  -3  468.45   57.69
  -3   3   3  508.55   57.79
  -3   3   3  552.34   56.49
  -3   3   3  473.95   57.19
  -3   3   3  523.55   56.59
  -3   3   3  471.75   57.29
   3   3  -3  441.26   55.59
   3   3  -3  455.75   56.49
  -3   3   3  373.26   55.79
  -3   3   3  502.45   56.29
   3   3  -3  475.05   56.39
   3   3  -3  496.55   56.89
   3   3  -3  453.45   56.59
   3   3  -3  428.16   57.59
  -3   3   3  471.75   56.69
  -3   3   3  441.56   55.89
  -1  -3   3  661.53   95.49
   1  -3  -3  746.23   95.79
   1  -3  -3  795.02   96.09
  -1  -3   3  688.93   95.39
   1  -3  -3  771.82   95.39
   1  -3  -3  871.71   95.39
   1  -3  -3  784.72   95.39
  -1  -3   3  811.72   95.49
  -1  -3   3  714.03   95.29
  -1  -3   3  679.23   94.99
  -1  -3   3  701.63   94.99
   1  -3  -3  770.32   94.99
   1  -3  -3  787.42   95.19
  -1  -3   3  749.03   95.59
  -1   3   3  695.63   95.09
   1   3  -3  764.92   95.39
   1   3  -3  837.92   95.09
   1   3  -3  854.31   95.69
  -1   3   3  846.32   95.89
   1   3  -3  716.63   95.69
  -1   3   3  813.12   96.19
   1   3  -3  855.11   95.59
   1   3  -3  807.32   95.39
   1  -3   3  623.04   69.09
  -1  -3  -3  625.44   69.59
  -1  -3  -3  583.64   69.89
  -1  -3  -3  581.94   69.19
   1  -3   3  499.45   69.29
  -1  -3  -3  595.54   69.79
   1  -3   3  619.24   69.69
   1  -3   3  590.84   69.59
   1  -3   3  549.35   69.79
  -1   3  -3  562.34   69.79
   1   3   3  563.04   70.69
  -1   3  -3  598.14   69.69
   1   3   3  494.85   69.39
  -1   3  -3  450.65   69.49
  -1   3  -3  530.55   69.29
   1   3   3  565.74   69.79
   1   3   3  473.25   68.99
   3  -3   3  845.92  106.89
   3  -3   3  866.71  106.49
   3  -3   3  823.92  106.89
  -3  -3  -3  910.31  107.19
  -3  -3  -3  682.73  106.89
   3  -3   3  781.42  106.99
  -3  -3  -3  860.91  107.89
  -3  -3  -3  991.30  106.89
   3  -3   3  777.42  107.19
  -3  -3  -3  942.61  107.29
   3  -3   3  748.33  106.49
  -3   3  -3  988.00  106.79
  -3   3  -3  893.61  106.69
  -3   3  -3  948.21  107.29
  -3   3  -3  835.12  106.49
   3   3   3  837.02  107.49
  -3   3  -3  881.01  107.19
   3   3   3  917.11  107.19
  -3   3  -3  937.61  106.79
   3   3   3  862.21  106.79
   3   3   3  777.02  106.19
   3   3   3  817.92  108.09
   5  -3   3   47.50    8.60
   5  -3   3   54.49    9.00
   5  -3   3   53.29   10.20
   5  -3   3   46.90    9.10
   5  -3   3   44.20    9.00
  -5  -3  -3   44.40    9.80
  -5  -3  -3   37.90    8.60
  -5  -3  -3   23.20    8.00
   5  -3   3   42.10    7.00
   5   3   3   44.00    5.80
   5   3   3   32.90    8.30
  -5   3  -3   37.80    8.50
   5   3   3   36.10    8.60
   5   3   3   33.10    8.90
   5   3   3   39.90   10.70
  -5   3  -3   37.40    9.10
   5   3   3   45.40   11.00
  -5   3  -3   28.80    7.00
  -7  -3  -3  675.03   95.39
   7  -3   3  817.12   95.79
   7  -3   3  761.82   96.29
   7  -3   3  791.82   95.99
  -7  -3  -3  772.92   96.19
  -7  -3  -3  839.92   95.89
  -7  -3  -3  746.33   96.19
   7  -3   3  769.12   94.29
   7  -3   3  711.63   95.49
  -7  -3  -3  649.34   93.49
   7   3   3  935.41   95.99
   7   3   3  798.02   97.29
  -7   3  -3  839.52   94.69
  -7   3  -3  638.24   95.29
   7   3   3  747.13   95.89
   7   3   3  764.02   96.59
  -9  -3  -3   24.40   10.00
  -9  -3  -3    5.10   11.90
  -9  -3  -3   12.80    8.90
   9  -3   3   24.30   12.30
   9  -3   3   44.70   12.70
   9  -3   3   22.30   11.50
   9  -3   3   34.20    5.80
   9  -3   3   40.30   12.80
  -9  -3  -3   22.20   11.00
   9   3   3   46.90   13.80
   9   3   3   50.09   15.10
  -9   3  -3   30.60    7.30
  -9   3  -3   23.10   10.50
   9   3   3   33.60   12.10
  -9   3  -3   36.40   11.50
   9   3   3   29.70    8.50
 -11  -3  -3  186.48   30.10
  11  -3   3  203.68   32.50
 -11  -3  -3  185.98   33.50
  11  -3   3  198.58   33.30
 -11  -3  -3  223.78   34.00
  11  -3   3  188.08   32.20
  11  -3   3  207.48   33.80
 -11   3  -3  199.48   27.10
  11   3   3  214.48   36.50
 -11   3  -3  218.48   33.90
  11   3   3  252.37   35.30
 -11   3  -3  187.58   31.10
  11   3   3  249.08   33.40
 -13  -3  -3   64.69   22.90
  13  -3   3   67.39   20.60
  13  -3   3   38.70   17.90
  13  -3   3   51.09   19.60
 -13  -3  -3   74.89   18.80
 -13  -3  -3   53.99   14.70
  13   3   3   84.09   20.20
 -13   3  -3   54.39   17.70
  13   3   3   43.70   23.40
  13   3   3   38.10   19.90
  15  -3   3   23.00   22.90
 -15  -3  -3    9.30   12.90
 -15  -3  -3   51.69   25.10
  15  -3   3   32.50   19.40
 -15  -3  -3   54.99   23.00
 -15   3  -3   37.40   23.10
  15   3   3   66.29   24.90
 -15   3  -3   23.50   21.40
  15   3   3   34.40   22.80
  15   3   3    6.00   22.10
  14  -4  -3   73.89   32.70
  14  -4  -3  160.38   31.40
 -14  -4   3  193.68   35.60
 -14  -4   3  209.98   33.50
 -14  -4   3  153.68   26.30
  14  -4  -3  194.78   33.10
  14   4  -3  222.18   33.80
 -14   4   3  241.58   35.20
 -14   4   3  234.28   35.00
  14   4  -3  184.48   39.20
 -12  -4   3  281.17   41.90
  12  -4  -3  255.57   44.50
  12  -4  -3  343.07   43.10
 -12  -4   3  252.57   42.60
 -12  -4   3  253.57   37.90
  12   4  -3  326.57   48.60
 -12   4   3  255.07   40.00
 -12   4   3  280.67   42.30
  12   4  -3  286.47   42.80
 -12   4   3  241.98   40.70
  10  -4  -3  591.04   69.59
 -10  -4   3  495.15   67.49
 -10  -4   3  549.54   66.99
  10  -4  -3  356.76   65.89
 -10  -4   3  439.26   65.09
  10  -4  -3  491.15   66.49
 -10   4   3  536.95   66.59
  10   4  -3  572.04   67.79
  10   4  -3  555.44   70.39
 -10   4   3  520.25   66.69
 -10   4   3  556.04   67.19
  -8  -4   3  388.86   57.09
   8  -4  -3  474.45   60.19
   8  -4  -3  412.66   58.29
  -8  -4   3  454.75   56.89
   8  -4  -3  451.95   57.59
  -8  -4   3  464.15   55.49
   8  -4  -3  545.15   57.99
  -8  -4   3  472.25   54.99
  -8  -4   3  470.65   57.69
  -8  -4   3  336.87   56.19
   8  -4  -3  513.55   57.59
   8  -4  -3  444.16   57.39
   8   4  -3  426.16   57.89
   8   4  -3  433.86   60.19
   8   4  -3  355.56   56.19
  -6  -4   3  848.92  108.89
   6  -4  -3  964.10  109.09
  -6  -4   3  891.51  108.89
  -6  -4   3  861.81  108.89
   6  -4  -3  801.42  108.79
  -6  -4   3  869.81  109.29
   6  -4  -3  836.32  108.79
   6  -4  -3  840.12  109.69
   6  -4  -3  811.62  110.09
  -6  -4   3  921.21  107.69
   6  -4  -3  864.91  108.69
  -6  -4   3  884.81  107.39
   6   4  -3  931.91  109.29
   6   4  -3  751.02  110.49
  -6   4   3  891.11  109.69
  -4  -4   3 1027.40  119.49
   4  -4  -3  853.61  118.09
   4  -4  -3  923.91  119.89
   4  -4  -3  966.10  119.19
  -4  -4   3 1012.60  118.59
  -4  -4   3 1032.00  119.29
   4  -4  -3  923.11  118.89
   4  -4  -3  929.21  118.19
  -4  -4   3  924.91  119.39
   4  -4  -3 1131.49  119.19
  -4  -4   3 1148.89  119.69
  -4   4   3  949.31  119.79
  -4   4   3 1006.00  118.99
   4   4  -3  773.72  119.19
  -4   4   3 1014.40  118.39
   4   4  -3  970.10  118.69
   4   4  -3  914.51  120.59
   4   4  -3  850.31  119.19
  -4   4   3  895.21  118.29
   2  -4  -3 1488.55  195.28
   2  -4  -3 1519.95  194.58
   2  -4  -3 1558.24  194.48
  -2  -4   3 1666.43  194.88
  -2  -4   3 1507.25  194.58
  -2  -4   3 1526.85  194.68
  -2  -4   3 1630.44  195.08
  -2  -4   3 1450.35  195.18
  -2  -4   3 1575.74  194.98
   2  -4  -3 1673.43  194.88
   2  -4  -3 1394.96  195.18
  -2   4   3 1573.14  194.38
   2   4  -3 1450.35  194.88
  -2   4   3 1585.34  194.58
  -2   4   3 1636.94  195.58
  -2   4   3 1733.73  194.28
   2   4  -3 1459.15  194.48
   2   4  -3 1518.25  194.88
   2   4  -3 1624.04  194.88
   2   4  -3 1515.05  194.68
  -2   4   3 1712.33  194.88
  -2   4   3 1833.92  194.78
   0  -4   3 3026.30  349.17
   0  -4   3 2418.36  349.07
   0  -4   3 2556.24  348.27
   0  -4  -3 2814.12  348.37
   0  -4  -3 3070.49  349.27
   0  -4   3 2848.52  349.07
   0  -4   3 2750.22  349.07
   0  -4  -3 2552.14  348.97
   0  -4  -3 2557.84  350.06
   0  -4  -3 2570.44  349.17
   0  -4   3 3002.60  349.37
   0  -4   3 2896.51  348.87
   0   4  -3 2640.94  349.27
   0   4  -3 2855.01  348.77
   0   4   3 3144.19  348.47
   0   4   3 3241.38  349.07
   0   4  -3 2595.04  349.07
   0   4   3 2779.92  348.17
   0   4  -3 2920.71  349.07
   0   4   3 3058.79  349.37
   0   4   3 2870.61  350.16
   0   4  -3 3077.49  349.27
  -2  -4  -3 2649.24  321.77
  -2  -4  -3 2944.01  322.57
   2  -4   3 2576.64  321.27
   2  -4   3 2656.23  321.97
   2  -4   3 2317.17  322.37
  -2  -4  -3 2958.10  322.57
   2  -4   3 2256.37  321.17
   2  -4   3 2545.75  321.97
   2  -4   3 2534.55  322.07
   2  -4   3 2359.16  321.97
  -2  -4  -3 2819.02  321.77
  -2  -4  -3 2752.72  322.27
  -2   4  -3 2455.65  321.97
   2   4   3 2446.96  323.37
   2   4   3 2585.14  321.57
  -2   4  -3 3024.60  322.67
  -2   4  -3 2284.77  321.87
  -2   4  -3 2620.94  322.07
   2   4   3 2514.15  322.27
  -2   4  -3 2968.10  321.27
  -2   4  -3 2557.04  322.17
   4  -4   3 2257.77  323.07
   4  -4   3 2849.31  323.27
   4  -4   3 2521.15  323.67
   4  -4   3 2434.36  323.67
  -4  -4  -3 2853.81  324.07
  -4  -4  -3 2657.43  323.67
  -4  -4  -3 2208.88  323.77
  -4  -4  -3 2985.00  324.27
   4   4   3 2492.45  323.97
  -4   4  -3 2471.55  323.57
  -4   4  -3 2419.66  322.87
   4   4   3 2511.05  322.67
   4   4   3 2676.43  325.27
  -4   4  -3 2839.62  324.27
  -4   4  -3 2998.90  323.47
   4   4   3 2818.42  324.47
   4   4   3 2663.23  323.57
   6  -4   3 1497.95  187.38
  -6  -4  -3 1541.35  187.38
  -6  -4  -3 1623.84  187.38
   6  -4   3 1611.74  186.68
  -6  -4  -3 1440.06  186.98
  -6  -4  -3 1378.56  186.98
   6  -4   3 1478.05  187.18
   6  -4   3 1450.75  186.98
   6  -4   3 1611.94  185.98
   6   4   3 1615.54  187.28
   6   4   3 1485.45  186.98
  -6   4  -3 1481.25  186.08
   6   4   3 1471.25  188.58
  -6   4  -3 1405.46  187.08
   6   4   3 1389.06  187.58
   8  -4   3  866.71  103.69
   8  -4   3  748.33  101.79
   8  -4   3  938.01  104.89
  -8  -4  -3  889.71  104.59
  -8  -4  -3  905.61  103.99
  -8  -4  -3  845.12  104.29
   8  -4   3  754.02  103.59
  -8  -4  -3  626.04  103.29
  -8   4  -3  823.82  102.09
   8   4   3  892.31  103.89
   8   4   3  785.22  105.99
   8   4   3  833.72  104.19
  -8   4  -3  833.12  103.99
  -8   4  -3  841.02  102.29
   8   4   3  839.42  104.69
 -10  -4  -3  428.66   57.49
 -10  -4  -3  436.96   57.89
  10  -4   3  444.36   57.49
  10  -4   3  484.55   58.59
 -10  -4  -3  416.96   58.69
  10  -4   3  442.36   58.69
 -10   4  -3  403.06   54.59
  10   4   3  431.56   59.19
 -10   4  -3  465.25   58.89
  10   4   3  492.85   57.09
  10   4   3  435.36   58.39
  10   4   3  410.26   60.09
 -10   4  -3  387.46   57.09
  12  -4   3  146.99   30.10
  12  -4   3  175.28   31.40
 -12  -4  -3  201.18   31.80
 -12  -4  -3  200.28   32.20
  12  -4   3  190.68   30.30
 -12  -4  -3  194.68   28.70
  12   4   3  168.78   34.70
  12   4   3  188.68   33.00
 -12   4  -3  194.28   32.00
  12   4   3  158.58   30.80
 -12   4  -3  137.79   27.40
 -14  -4  -3   69.09   18.30
 -14  -4  -3  102.59   26.20
  14  -4   3   95.39   24.80
  14  -4   3   62.99   21.30
 -14  -4  -3   33.80   23.70
 -14   4  -3  100.29   25.00
  14   4   3  118.09   24.40
  14   4   3   77.09   27.80
  14   4   3   81.39   24.50
 -15  -5   3   45.40   14.00
  15  -5  -3   41.30   21.20
  15  -5  -3   11.60   21.00
 -15  -5   3   13.30   20.30
 -15  -5   3   56.59   26.10
 -15   5   3   21.60   21.90
 -15   5   3   68.19   23.70
  15   5  -3   12.50   25.70
 -15   5   3   19.60   26.30
  15   5  -3   39.90   22.40
  13  -5  -3   36.60   25.50
 -13  -5   3  113.59   24.80
  13  -5  -3   71.79   22.60
 -13  -5   3  146.19   28.00
  13  -5  -3  124.89   25.70
 -13  -5   3  124.29   20.10
  13   5  -3  112.49   25.40
 -13   5   3  111.79   24.80
 -13   5   3  127.69   30.20
  13   5  -3  126.19   31.80
 -13   5   3   91.39   23.50
 -13   5   3  111.99   23.70
 -11  -5   3  116.29   21.60
 -11  -5   3  103.19   18.10
  11  -5  -3   98.79   20.60
  11  -5  -3   33.40   23.50
  11  -5  -3  139.89   21.80
  11  -5  -3   91.99   20.30
 -11  -5   3  109.39   23.10
  11   5  -3   93.39   27.30
 -11   5   3  129.19   21.70
 -11   5   3   78.39   20.10
 -11   5   3  134.99   26.00
  11   5  -3   78.89   21.30
 -11   5   3   76.09   19.60
   9  -5  -3   19.20   10.70
  -9  -5   3    1.00   12.10
   9  -5  -3   20.90   10.90
  -9  -5   3    0.90   10.60
   9  -5  -3   25.60   14.90
  -9  -5   3   18.60    9.70
   9  -5  -3   25.50   11.10
   9  -5  -3   14.70   11.50
   9  -5  -3   33.00   13.50
  -9   5   3    3.30   10.90
   9   5  -3   24.20   12.60
   9   5  -3   18.90    8.60
  -9   5   3   28.50   15.20
   9   5  -3   27.10   16.40
  -7  -5   3   61.29   13.70
  -7  -5   3   55.09   11.20
  -7  -5   3   57.19   12.40
   7  -5  -3   34.90   11.20
   7  -5  -3   51.19   14.50
   7  -5  -3   72.59   12.10
  -7  -5   3   32.60   10.60
  -7  -5   3   60.39    7.90
   7  -5  -3   35.60   11.20
   7  -5  -3   58.59   12.80
   7   5  -3   39.20   12.40
  -7   5   3   54.19   13.60
   7   5  -3   48.80   11.10
   7   5  -3   59.19   16.50
  -5  -5   3   19.20    6.90
   5  -5  -3   13.00    5.80
   5  -5  -3   10.00    8.80
  -5  -5   3   24.90    4.60
   5  -5  -3   13.40    3.10
  -5  -5   3   20.80    7.20
  -5  -5   3   -4.10    5.90
   5  -5  -3    9.60    2.80
   5  -5  -3    9.30    7.30
   5  -5  -3   15.90    6.30
  -5  -5   3   20.60    7.60
  -5   5   3    9.40    7.50
  -5   5   3   12.40    3.60
  -5   5   3   16.10    3.80
   5   5  -3   18.50    7.40
   5   5  -3    3.00    9.80
   5   5  -3   16.90    4.60
   5   5  -3   11.00    6.80
   3  -5  -3   29.50    5.90
  -3  -5   3   33.50    7.80
  -3  -5   3   14.30    6.20
   3  -5  -3   22.80    4.80
   3  -5  -3   10.00    4.10
  -3  -5   3   35.30    6.20
   3  -5  -3    1.30    4.90
   3  -5  -3   21.50    7.10
  -3  -5   3   30.00    7.30
   3  -5  -3   12.00    6.70
   3  -5  -3   17.20    4.80
  -3  -5   3   33.00    5.50
  -3  -5   3   25.80    6.60
   3   5  -3   20.20    5.90
   3   5  -3   24.30    6.30
  -3   5   3   37.50    5.40
  -3   5   3   21.10    5.20
  -3   5   3   21.70    7.70
  -3   5   3   34.20    5.40
   3   5  -3   25.50    6.30
   3   5  -3   21.60    3.20
  -3   5   3   21.00    5.40
  -3   5   3   19.30    6.10
  -1  -5   3  252.27   28.20
   1  -5  -3  227.88   29.10
  -1  -5   3  230.28   29.40
  -1  -5   3  233.28   28.60
  -1  -5   3  164.98   29.30
  -1  -5   3  218.08   29.00
  -1  -5   3  219.98   29.10
   1  -5  -3  208.68   30.10
   1  -5  -3  239.88   28.90
  -1  -5   3  208.78   28.80
   1  -5  -3  234.28   28.90
   1  -5  -3  254.27   28.60
   1  -5  -3  234.28   29.60
  -1  -5   3  229.18   29.10
   1  -5  -3  193.58   27.90
   1   5  -3  218.08   29.20
  -1   5   3  195.18   28.70
  -1   5   3  166.28   28.70
   1   5  -3  228.98   28.90
  -1   5   3  240.28   30.60
  -1   5   3  226.68   27.80
  -1   5   3  236.48   27.60
   1   5  -3  226.38   28.10
   1   5  -3  231.98   29.20
  -1   5   3  194.58   28.50
   1   5  -3  227.28   28.60
   1   5  -3  238.78   29.70
   1  -5   3  510.35   61.59
   1  -5   3  493.55   61.89
  -1  -5  -3  506.45   61.09
  -1  -5  -3  479.15   60.69
  -1  -5  -3  573.94   62.19
  -1  -5  -3  441.26   61.49
  -1  -5  -3  442.76   61.59
   1  -5   3  444.16   61.59
   1   5   3  410.56   60.59
   1   5   3  562.64   62.09
  -1   5  -3  495.15   61.99
   1   5   3  481.65   61.89
   1   5   3  447.06   60.89
   1   5   3  564.24   62.39
  -1   5  -3  519.05   61.19
  -1   5  -3  598.54   61.89
  -1   5  -3  475.85   61.59
   1   5   3  552.24   63.79
  -1   5  -3  486.25   62.09
  -1   5  -3  509.55   61.49
  -1   5  -3  435.96   61.79
   1   5   3  500.85   61.69
   3  -5   3  248.78   28.00
  -3  -5  -3  193.78   26.10
   3  -5   3  219.08   27.20
   3  -5   3  233.18   27.20
  -3  -5  -3  200.78   27.40
  -3  -5  -3  202.58   26.50
   3  -5   3  195.48   25.50
  -3  -5  -3  196.18   26.50
  -3  -5  -3  242.48   27.30
   3  -5   3  192.28   26.30
  -3   5  -3  187.28   25.50
  -3   5  -3  216.88   26.40
   3   5   3  230.48   29.90
  -3   5  -3  197.88   25.80
   3   5   3  216.58   27.30
   3   5   3  182.68   26.10
  -3   5  -3  195.98   26.70
  -3   5  -3  147.59   27.70
   5  -5   3  530.45   70.09
  -5  -5  -3  527.95   70.09
  -5  -5  -3  563.74   69.99
  -5  -5  -3  590.54   70.49
   5  -5   3  522.55   70.19
   5  -5   3  465.05   68.99
   5  -5   3  547.55   69.99
   5  -5   3  465.55   68.79
   5   5   3  590.04   72.49
   5   5   3  484.85   70.09
  -5   5  -3  626.24   69.09
  -5   5  -3  531.35   70.49
   5   5   3  580.94   69.79
  -5   5  -3  635.84   69.19
  -5   5  -3  529.95   69.19
   5   5   3  598.84   70.99
   5   5   3  544.55   67.99
  -5   5  -3  525.75   69.99
  -5   5  -3  590.24   69.19
   5   5   3  564.74   67.89
   7  -5   3  110.49   14.70
  -7  -5  -3  127.09   19.30
   7  -5   3  126.19   19.20
   7  -5   3   94.89   18.00
  -7  -5  -3  121.29   19.40
   7  -5   3   89.09   16.30
  -7  -5  -3   94.99   17.60
   7  -5   3  124.09   18.90
  -7   5  -3  112.89   15.40
  -7   5  -3  100.49   18.50
   7   5   3   89.39   17.00
   7   5   3   85.79   18.80
   7   5   3   86.79   17.10
   7   5   3  122.99   22.70
  -7   5  -3   96.49   14.70
  -9  -5  -3  144.29   24.10
   9  -5   3  152.28   25.00
  -9  -5  -3  167.38   24.50
  -9  -5  -3  153.98   24.50
   9  -5   3  154.88   23.00
   9  -5   3  175.18   25.20
   9   5   3  125.09   23.90
  -9   5  -3  134.79   19.80
   9   5   3  189.68   30.30
  -9   5  -3  142.39   24.30
   9   5   3  148.79   26.40
   9   5   3  135.89   22.60
  -9   5  -3  132.79   19.40
  11  -5   3   80.69   19.10
 -11  -5  -3  116.39   23.10
  11  -5   3  115.79   21.70
  11  -5   3   84.49   21.10
 -11  -5  -3  122.39   23.80
 -11  -5  -3   77.39   18.50
 -11   5  -3  109.09   20.40
 -11   5  -3  101.39   13.40
  11   5   3   88.69   24.70
  11   5   3   82.79   20.80
 -11   5  -3   81.79   21.90
  11   5   3   56.59   20.70
 -13  -5  -3   27.90   21.40
  13  -5   3   45.90   17.50
  13  -5   3   48.30   20.10
 -13  -5  -3   66.69   21.40
 -13  -5  -3   64.39   16.90
  13  -5   3   55.49   19.70
  13   5   3   48.20   25.60
  13   5   3   36.50   20.50
 -13   5  -3   72.39   18.90
 -13   5  -3   76.89   19.60
  13   5   3   44.40   19.80
  15  -5   3   38.30   23.00
 -15  -5  -3   19.20   24.00
  15  -5   3   15.10   20.20
 -15  -5  -3   15.20   24.50
 -15  -5  -3   23.70   15.60
  15   5   3   61.89   25.80
 -15   5  -3    2.80   21.00
  15   5   3   25.70   22.60
  15   5   3   32.70   27.80
 -15   5  -3   48.50   24.30
  14  -6  -3   62.79   26.80
 -14  -6   3  155.78   26.50
 -14  -6   3  215.58   35.80
 -14  -6   3  161.38   31.70
  14   6  -3  203.08   34.10
  14   6  -3  171.48   39.10
 -14   6   3  228.08   37.70
 -14   6   3  167.28   33.20
 -14   6   3  160.48   29.80
 -14   6   3  176.28   31.70
  12  -6  -3  300.17   44.20
 -12  -6   3  227.18   41.30
 -12  -6   3  296.07   44.60
 -12  -6   3  313.57   46.60
 -12   6   3  306.17   44.60
 -12   6   3  360.36   48.10
  12   6  -3  305.07   51.69
  12   6  -3  256.07   44.90
 -12   6   3  319.77   44.90
 -12   6   3  327.97   44.90
  10  -6  -3  205.28   35.90
 -10  -6   3  240.78   35.80
  10  -6  -3  298.97   40.70
 -10  -6   3  211.18   36.60
  10  -6  -3  262.07   37.90
  10  -6  -3  355.76   38.90
 -10  -6   3  244.38   38.30
 -10   6   3  239.38   37.50
  10   6  -3  246.58   37.90
  10   6  -3  304.27   45.10
 -10   6   3  248.38   39.30
  10   6  -3  209.98   35.20
  -8  -6   3  386.26   52.39
   8  -6  -3  439.66   51.99
   8  -6  -3  386.76   51.79
   8  -6  -3  409.26   54.29
  -8  -6   3  386.46   52.79
   8  -6  -3  348.57   52.19
  -8  -6   3  493.85   52.89
   8   6  -3  334.87   51.49
   8   6  -3  359.36   57.69
  -8   6   3  440.56   53.39
   8   6  -3  336.37   51.59
  -8   6   3  394.16   52.99
   6  -6  -3  313.57   43.40
  -6  -6   3  330.37   43.80
   6  -6  -3  338.47   42.60
  -6  -6   3  334.67   41.20
   6  -6  -3  345.27   44.90
   6  -6  -3  296.27   42.70
   6  -6  -3  297.27   40.60
  -6  -6   3  288.17   43.30
  -6  -6   3  353.96   43.60
  -6   6   3  353.26   41.20
   6   6  -3  342.87   43.60
   6   6  -3  288.37   47.30
   6   6  -3  310.27   43.40
  -6   6   3  348.67   41.30
  -6   6   3  365.36   44.70
   4  -6  -3  283.47   38.20
  -4  -6   3  325.27   37.50
  -4  -6   3  238.18   36.80
   4  -6  -3  329.77   36.90
  -4  -6   3  306.27   36.00
   4  -6  -3  324.17   36.30
   4  -6  -3  233.08   35.60
  -4  -6   3  312.77   37.70
   4  -6  -3  262.37   37.20
   4   6  -3  341.97   36.90
   4   6  -3  308.37   37.90
  -4   6   3  293.97   38.40
  -4   6   3  311.47   36.30
  -4   6   3  274.37   36.10
  -4   6   3  213.68   35.80
   4   6  -3  244.38   36.60
  -2  -6   3  460.95   53.29
  -2  -6   3  517.05   53.79
   2  -6  -3  386.96   53.39
   2  -6  -3  382.66   53.59
   2  -6  -3  350.06   53.39
  -2  -6   3  436.36   53.69
  -2  -6   3  454.75   54.09
  -2  -6   3  446.56   53.99
   2  -6  -3  402.36   54.49
  -2   6   3  510.05   53.99
  -2   6   3  490.95   53.69
   2   6  -3  344.57   52.69
   2   6  -3  426.56   53.19
  -2   6   3  445.36   52.59
  -2   6   3  396.06   52.59
  -2   6   3  478.75   55.29
   2   6  -3  427.86   54.49
   2   6  -3  337.97   53.39
   0  -6  -3  415.36   47.40
   0  -6   3  391.96   46.90
   0  -6  -3  364.26   47.00
   0  -6   3  412.06   47.60
   0  -6  -3  353.96   47.40
   0  -6  -3  369.16   46.10
   0  -6   3  344.07   47.00
   0  -6   3  418.06   47.30
   0  -6   3  377.06   47.20
   0   6   3  388.06   46.00
   0   6  -3  324.27   45.60
   0   6  -3  301.97   46.90
   0   6  -3  346.07   47.40
   0   6  -3  378.06   47.20
   0   6  -3  325.27   47.00
   0   6   3  371.76   49.00
   0   6  -3  387.06   47.00
   0   6   3  453.25   47.50
   0   6   3  338.07   47.20
  -2  -6  -3  898.51  107.39
   2  -6   3  898.11  107.79
   2  -6   3  922.61  108.29
  -2  -6  -3  921.91  108.79
   2  -6   3  839.92  108.59
  -2  -6  -3  793.52  107.99
   2  -6   3  916.61  108.19
   2  -6   3  915.31  108.49
   2  -6   3  772.72  108.49
  -2  -6  -3  837.12  107.79
   2   6   3  941.51  108.99
  -2   6  -3  912.11  108.29
  -2   6  -3  931.91  108.59
   2   6   3  756.22  107.59
   2   6   3  915.71  110.49
  -2   6  -3  815.12  108.69
  -2   6  -3  816.12  107.59
  -4  -6  -3  457.75   57.19
  -4  -6  -3  539.65   58.89
   4  -6   3  449.36   58.09
  -4  -6  -3  481.25   57.89
   4  -6   3  470.45   57.79
  -4  -6  -3  417.16   57.89
   4  -6   3  472.35   57.19
   4  -6   3  415.06   57.89
   4   6   3  419.46   57.19
   4   6   3  455.25   59.89
  -4   6  -3  516.25   57.09
  -4   6  -3  511.85   56.79
   4   6   3  444.46   58.69
  -4   6  -3  409.16   57.19
   4   6   3  371.76   58.19
  -4   6  -3  352.26   58.19
  -6  -6  -3  279.57   33.00
   6  -6   3  245.38   33.00
   6  -6   3  235.28   32.40
   6  -6   3  213.08   33.20
  -6  -6  -3  182.58   33.00
   6  -6   3  295.77   31.70
  -6  -6  -3  240.08   32.90
   6  -6   3  215.88   30.80
   6   6   3  250.77   35.10
   6   6   3  224.28   32.10
   6   6   3  237.08   33.20
  -6   6  -3  217.48   30.90
   6   6   3  194.88   36.40
  -6   6  -3  257.97   34.80
  -6   6  -3  245.38   31.60
  -6   6  -3  264.37   31.50
  -8  -6  -3  175.08   28.60
   8  -6   3  183.48   28.50
   8  -6   3  174.08   27.90
   8  -6   3  139.39   25.80
  -8  -6  -3  175.28   28.10
   8  -6   3  200.58   24.10
   8  -6   3  181.08   28.70
  -8  -6  -3  196.78   29.50
   8   6   3  170.68   32.30
  -8   6  -3  152.38   24.50
   8   6   3  204.78   28.60
  -8   6  -3  170.68   24.20
  -8   6  -3  187.18   29.20
   8   6   3  237.18   29.20
  -8   6  -3  218.78   27.50
   8   6   3  201.28   30.10
  10  -6   3  267.87   36.90
  10  -6   3  215.28   35.40
  10  -6   3  257.47   34.40
 -10  -6  -3  271.77   36.30
 -10  -6  -3  250.17   37.70
 -10  -6  -3  206.68   35.10
 -10   6  -3  249.08   36.20
 -10   6  -3  252.77   35.40
 -10   6  -3  226.28   30.40
  10   6   3  179.18   36.40
  10   6   3  210.68   35.20
  10   6   3  263.07   41.80
  10   6   3  205.68   34.40
 -12  -6  -3   94.19   22.80
  12  -6   3   66.29   19.20
  12  -6   3   47.40   17.80
  12  -6   3   37.10   15.60
 -12  -6  -3   60.39   17.70
 -12  -6  -3   43.20   16.20
 -12   6  -3   71.09   19.90
  12   6   3   39.40   19.30
 -12   6  -3   54.19   17.70
  12   6   3   49.40   18.80
  12   6   3   48.00   23.40
 -14  -6  -3   74.89   19.00
  14  -6   3   55.19   23.30
  14  -6   3   67.79   22.60
 -14  -6  -3   92.79   25.70
  14  -6   3  106.49   23.50
 -14  -6  -3   48.70   25.20
  14   6   3   22.40   21.70
 -14   6  -3   44.10   23.90
  14   6   3  107.19   30.50
  14   6   3   49.40   21.00
 -14   6  -3   78.39   36.70
 -13  -7   3   -4.70   17.50
 -13  -7   3   24.60   14.30
  13  -7  -3   27.60   18.50
  13  -7  -3   16.00   18.40
 -13  -7   3    9.60   19.60
 -13   7   3   31.60   21.70
 -13   7   3   30.20   17.60
 -13   7   3    5.90   18.10
 -13   7   3   50.19   18.50
  13   7  -3   56.29   26.60
  13   7  -3   42.60   20.00
 -11  -7   3    3.50   14.20
 -11  -7   3    6.80   16.00
  11  -7  -3   12.70   14.70
 -11  -7   3   18.70   12.60
  11  -7  -3    9.50   14.40
  11  -7  -3    0.20   14.60
 -11   7   3    2.70   14.00
  11   7  -3   11.50   15.70
  11   7  -3   37.40   22.30
 -11   7   3    2.20   14.40
  -9  -7   3  135.69   23.10
   9  -7  -3  113.69   21.60
  -9  -7   3  154.18   23.50
  -9  -7   3  151.38   22.50
   9  -7  -3  139.39   22.30
   9  -7  -3   80.89   22.40
   9  -7  -3  122.59   21.30
   9   7  -3  129.29   23.30
  -9   7   3  146.39   24.00
  -9   7   3  106.09   22.40
   9   7  -3   95.79   20.50
   9   7  -3  115.19   26.50
   7  -7  -3  189.08   28.40
  -7  -7   3  155.38   28.50
  -7  -7   3  205.18   29.60
  -7  -7   3  200.68   29.40
   7  -7  -3  227.28   30.00
   7  -7  -3  255.07   33.00
   7  -7  -3  250.57   27.90
   7   7  -3  177.68   33.80
  -7   7   3  214.78   25.20
   7   7  -3  134.69   28.10
  -7   7   3  176.48   25.10
   7   7  -3  190.38   29.70
  -7   7   3  179.48   30.10
  -7   7   3  218.88   31.00
   5  -7  -3   25.30    5.50
  -5  -7   3   47.30   11.30
   5  -7  -3   32.20   10.20
   5  -7  -3   32.30    8.70
   5  -7  -3   32.90    7.80
   5  -7  -3   44.70   12.40
  -5  -7   3   17.20    9.10
  -5  -7   3   29.40    6.30
  -5  -7   3   35.50   10.00
   5   7  -3   25.80    8.70
   5   7  -3   12.50    9.00
  -5   7   3   19.10    6.30
  -5   7   3   28.20    6.30
   5   7  -3   34.20   14.10
  -5   7   3   27.30   10.60
   5   7  -3   26.40    7.40
   3  -7  -3  647.04   78.19
  -3  -7   3  571.94   77.19
   3  -7  -3  669.53   77.49
   3  -7  -3  622.24   77.59
   3  -7  -3  580.84   78.69
  -3  -7   3  587.04   78.39
  -3  -7   3  626.34   78.19
  -3  -7   3  598.74   77.99
   3  -7  -3  531.95   76.59
  -3   7   3  556.64   76.79
   3   7  -3  594.94   77.39
   3   7  -3  634.14   76.49
   3   7  -3  726.13   78.79
   3   7  -3  715.63   78.09
  -3   7   3  632.74   77.49
  -3   7   3  709.53   76.99
  -3   7   3  526.95   77.39
  -3   7   3  645.24   79.39
   1  -7  -3   68.49   11.80
  -1  -7   3   59.69   12.20
  -1  -7   3   41.60   11.80
   1  -7  -3   63.69   11.60
  -1  -7   3   68.39   12.70
   1  -7  -3   79.99   11.30
  -1  -7   3   68.29   11.50
   1  -7  -3   83.49   13.50
   1  -7  -3   63.79   12.20
   1   7  -3   53.89   11.90
  -1   7   3   88.29   10.20
  -1   7   3   92.29   17.00
   1   7  -3   62.79   12.10
   1   7  -3   79.39   11.40
   1   7  -3   66.69   10.00
  -1   7   3   64.09   11.50
  -1   7   3   59.19   11.70
  -1  -7  -3  990.40  126.19
   1  -7   3  891.81  125.79
   1  -7   3 1043.20  126.29
  -1  -7  -3 1003.70  126.49
   1  -7   3  936.91  126.59
   1  -7   3 1106.89  126.49
  -1  -7  -3  962.10  125.99
  -1  -7  -3 1033.80  125.39
   1   7   3  958.60  125.19
   1   7   3 1057.89  128.29
   1   7   3  917.31  126.49
  -1   7  -3 1179.28  126.49
  -1   7  -3 1025.20  126.49
  -1   7  -3 1137.99  126.69
  -1   7  -3  979.90  125.79
   3  -7   3  174.48   24.60
  -3  -7  -3  165.68   22.80
  -3  -7  -3  137.89   25.00
   3  -7   3  166.48   23.90
   3  -7   3  168.38   25.10
   3  -7   3  147.49   22.70
  -3  -7  -3  182.98   24.60
  -3  -7  -3  203.08   25.50
  -3  -7  -3  205.18   24.00
   3  -7   3  204.78   25.60
   3   7   3  159.18   22.90
  -3   7  -3  126.19   25.10
   3   7   3  180.18   25.60
  -3   7  -3  175.98   22.00
   3   7   3  205.58   29.00
  -3   7  -3  191.88   23.40
  -3   7  -3  194.58   24.60
  -3   7  -3  189.08   23.80
   5  -7   3  175.38   24.80
  -5  -7  -3  210.48   28.40
   5  -7   3  173.98   27.60
   5  -7   3  196.78   27.70
  -5  -7  -3  190.18   27.60
   5  -7   3  172.58   26.80
  -5  -7  -3  210.58   27.20
  -5  -7  -3  201.28   25.30
   5   7   3  189.38   28.70
  -5   7  -3  233.68   26.20
   5   7   3  144.59   27.30
   5   7   3  155.48   24.10
  -5   7  -3  197.78   28.40
   5   7   3  169.48   31.30
  -5   7  -3  187.58   24.90
  -5   7  -3  207.98   25.60
  -5   7  -3  213.88   25.60
   5   7   3  196.98   26.50
  -7  -7  -3   46.10   15.00
   7  -7   3   82.29   13.30
   7  -7   3   74.19   15.40
   7  -7   3   67.39   14.50
   7  -7   3   67.09   11.30
  -7  -7  -3   58.19   14.60
  -7  -7  -3   62.89   15.50
   7  -7   3   93.79   15.80
  -7   7  -3   64.79   12.70
  -7   7  -3   78.79   11.90
  -7   7  -3   69.99   16.50
  -7   7  -3   68.19   12.10
   7   7   3   89.09   15.80
   7   7   3   84.89   17.30
   7   7   3   87.39   15.40
   9  -7   3  143.69   24.80
   9  -7   3  188.28   26.00
   9  -7   3  145.59   22.40
  -9  -7  -3  121.19   25.10
   9  -7   3  148.89   24.30
  -9  -7  -3  142.19   24.70
  -9  -7  -3  143.99   26.00
  -9   7  -3  106.29   22.40
   9   7   3  176.98   25.40
   9   7   3  132.79   31.00
  -9   7  -3  130.49   20.00
  -9   7  -3  183.68   26.80
   9   7   3  138.39   24.10
   9   7   3  172.98   27.20
 -11  -7  -3   14.60   14.30
 -11  -7  -3   30.80   16.90
 -11  -7  -3  -22.40   14.90
  11  -7   3    8.50   11.50
  11  -7   3    8.90   12.70
  11  -7   3   38.20   14.90
  11   7   3    9.00   12.40
 -11   7  -3    1.80   13.90
  11   7   3   -6.10   18.90
  11   7   3   21.90   14.60
 -13  -7  -3   73.89   20.50
 -13  -7  -3   45.10   25.00
  13  -7   3   93.79   24.80
  13  -7   3  125.29   25.20
 -13  -7  -3   61.69   23.60
  13  -7   3   58.59   19.10
  13   7   3  114.59   28.00
 -13   7  -3  129.99   24.30
  13   7   3   76.79   22.80
 -13   7  -3   54.99   23.70
  13   7   3  117.29   33.00
  14  -8  -3   43.80   23.70
  14  -8  -3   60.19   21.90
 -14  -8   3   75.59   24.00
 -14  -8   3   71.19   19.40
 -14  -8   3  100.99   24.40
 -14   8   3   64.29   23.40
  14   8  -3   66.69   25.20
  14   8  -3   82.29   34.10
 -14   8   3   58.09   25.10
 -14   8   3   86.89   25.20
  12  -8  -3   64.09   18.70
  12  -8  -3   32.20   18.50
 -12  -8   3   47.90   16.00
 -12  -8   3   58.79   21.50
 -12  -8   3   50.09   19.50
  12  -8  -3   73.89   21.00
 -12   8   3   27.70   20.80
  12   8  -3   21.60   25.20
 -12   8   3   42.80   16.90
 -12   8   3   37.00   18.30
  12   8  -3   51.49   20.70
 -12   8   3   58.89   19.30
 -10  -8   3   70.89   19.50
  10  -8  -3   47.30   15.90
 -10  -8   3   57.49   16.60
  10  -8  -3   63.29   18.80
 -10  -8   3   67.89   17.90
  10  -8  -3   70.29   18.50
  10  -8  -3   60.49   16.30
  10   8  -3   54.39   18.40
 -10   8   3   29.50   17.80
 -10   8   3   62.39   18.80
  10   8  -3   39.10   14.60
  10   8  -3   60.99   24.20
  -8  -8   3   67.69   14.90
  -8  -8   3   32.20   13.20
  -8  -8   3   61.69   15.40
   8  -8  -3   39.00   16.70
   8  -8  -3   27.10   11.20
   8  -8  -3   40.40   14.50
   8  -8  -3   52.29   13.40
   8   8  -3   39.20   13.90
  -8   8   3   45.20    7.40
  -8   8   3   35.20   14.00
   8   8  -3   18.40   18.80
   8   8  -3   25.90   12.30
  -8   8   3   54.79    7.50
  -8   8   3   60.09   16.40
   6  -8  -3  159.08   23.60
   6  -8  -3  229.48   25.80
  -6  -8   3  193.18   27.70
  -6  -8   3  208.28   28.00
   6  -8  -3  207.88   30.20
  -6  -8   3  220.88   29.00
   6  -8  -3  165.58   26.40
   6  -8  -3  175.88   27.50
  -6   8   3  214.08   29.70
   6   8  -3  152.08   24.30
  -6   8   3  173.68   24.40
   6   8  -3  170.88   32.60
  -6   8   3  169.68   24.50
   6   8  -3  210.88   28.60
  -6   8   3  178.98   28.40
   6   8  -3  208.08   27.90
  -4  -8   3  466.65   70.39
   4  -8  -3  528.85   69.89
   4  -8  -3  467.75   68.79
  -4  -8   3  588.84   69.19
   4  -8  -3  525.45   71.19
  -4  -8   3  460.75   69.59
   4  -8  -3  618.34   68.89
   4  -8  -3  621.94   70.69
  -4  -8   3  636.14   70.69
  -4   8   3  619.54   69.49
  -4   8   3  513.15   69.39
   4   8  -3  518.75   69.69
  -4   8   3  548.45   71.69
  -4   8   3  599.44   69.09
   4   8  -3  455.55   70.49
  -4   8   3  561.54   68.99
   4   8  -3  574.44   69.79
  -2  -8   3  656.33   78.69
   2  -8  -3  653.53   79.39
   2  -8  -3  633.24   78.49
  -2  -8   3  659.93   77.99
   2  -8  -3  573.44   78.09
  -2  -8   3  689.73   78.69
  -2  -8   3  614.14   78.99
   2  -8  -3  588.74   78.09
   2   8  -3  566.74   79.09
   2   8  -3  590.84   78.49
  -2   8   3  583.94   77.09
  -2   8   3  646.24   78.49
   2   8  -3  634.04   77.49
  -2   8   3  733.73   78.69
  -2   8   3  600.74   79.99
   2   8  -3  540.85   77.39
   0  -8   3  471.55   58.39
   0  -8  -3  477.95   58.49
   0  -8  -3  485.15   58.69
   0  -8   3  413.26   57.99
   0  -8   3  422.26   57.79
   0  -8   3  368.96   58.19
   0  -8  -3  528.15   58.89
   0  -8  -3  460.25   57.29
   0  -8  -3  448.96   58.49
   0   8   3  462.65   60.59
   0   8   3  345.87   58.29
   0   8  -3  467.55   56.49
   0   8  -3  427.26   58.59
   0   8  -3  551.04   58.89
   0   8   3  466.55   56.99
   0   8  -3  486.65   59.19
   2  -8   3  475.05   66.49
   2  -8   3  491.65   66.39
   2  -8   3  417.96   65.89
  -2  -8  -3  481.15   66.49
  -2  -8  -3  574.54   66.79
   2  -8   3  515.05   66.19
   2  -8   3  537.95   66.29
  -2  -8  -3  601.54   65.69
   2  -8   3  517.15   65.99
  -2  -8  -3  529.05   64.59
  -2  -8  -3  531.15   65.99
  -2   8  -3  530.75   66.49
  -2   8  -3  554.44   65.79
   2   8   3  490.05   65.69
  -2   8  -3  515.05   66.09
   2   8   3  482.25   68.69
   2   8   3  544.95   67.09
  -2   8  -3  505.45   66.99
   4  -8   3  183.98   28.40
  -4  -8  -3  185.18   26.60
   4  -8   3  219.58   28.70
   4  -8   3  169.58   27.80
  -4  -8  -3  230.58   29.70
  -4  -8  -3  178.28   27.60
  -4  -8  -3  201.48   29.40
   4  -8   3  184.98   26.90
   4   8   3  189.88   29.20
   4   8   3  182.78   31.80
   4   8   3  187.68   26.10
   4   8   3  170.18   28.90
  -4   8  -3  208.58   25.40
  -4   8  -3  181.78   29.80
  -4   8  -3  219.48   26.80
  -4   8  -3  199.78   26.90
  -4   8  -3  235.08   27.60
  -6  -8  -3   37.40   12.80
   6  -8   3   33.80   12.00
   6  -8   3   51.09   11.60
   6  -8   3   33.10   12.20
  -6  -8  -3   51.09   12.20
  -6  -8  -3   41.30    8.50
   6  -8   3   41.70    8.20
  -6  -8  -3   25.90   12.10
   6   8   3   37.40    5.80
   6   8   3   55.69   12.50
   6   8   3   27.50    5.80
   6   8   3   34.10   17.70
   6   8   3   34.40   10.30
   6   8   3   45.80   13.20
  -6   8  -3   50.59   14.20
  -6   8  -3   51.89   10.10
  -6   8  -3   39.80    9.10
  -6   8  -3   41.20    8.80
   8  -8   3  458.95   53.59
  -8  -8  -3  445.26   54.49
  -8  -8  -3  381.36   55.19
  -8  -8  -3  380.56   53.39
   8  -8   3  381.66   52.89
   8  -8   3  414.76   52.79
  -8  -8  -3  407.76   50.49
  -8   8  -3  391.66   50.89
   8   8   3  429.46   61.59
   8   8   3  485.95   53.69
  -8   8  -3  329.57   54.69
   8   8   3  248.58   52.79
   8   8   3  426.86   54.89
  10  -8   3   73.39   21.10
 -10  -8  -3   77.79   19.80
 -10  -8  -3  102.99   22.50
  10  -8   3   73.09   19.70
 -10  -8  -3   84.49   21.50
  10  -8   3   78.19   17.10
  10  -8   3  115.69   20.90
  10   8   3  126.79   23.50
  10   8   3   92.39   19.60
 -10   8  -3   86.39   13.70
 -10   8  -3   69.89   20.20
  10   8   3   95.49   19.10
  10   8   3   90.39   27.50
  12  -8   3  118.29   25.50
 -12  -8  -3  158.58   28.20
 -12  -8  -3  133.79   26.90
  12  -8   3  151.28   28.90
 -12  -8  -3  190.38   30.00
  12  -8   3  157.98   28.90
  12   8   3  123.49   30.00
 -12   8  -3  209.28   31.30
  12   8   3  127.49   29.30
  12   8   3  130.19   35.00
 -14  -8  -3   46.40   24.80
 -14  -8  -3   39.80   25.00
 -14  -8  -3   25.50   17.70
  14  -8   3   17.00   22.10
  14  -8   3   54.39   23.90
 -14   8  -3   72.99   25.00
 -14   8  -3   27.50   23.20
  14   8   3   40.50   26.20
  14   8   3   46.80   31.50
  13  -9  -3   -4.70   14.70
 -13  -9   3  -46.20   19.00
 -13  -9   3   15.60   19.50
  13  -9  -3  -13.90   17.10
 -13  -9   3  -13.50   14.20
  13  -9  -3   15.70   19.40
 -13   9   3   14.30   18.70
  13   9  -3  -19.30   25.40
  13   9  -3    0.70   18.60
 -13   9   3  -16.40   16.80
 -13   9   3   16.40   18.10
 -11  -9   3   26.70   18.50
  11  -9  -3   -2.90   14.30
  11  -9  -3   26.80   14.20
 -11  -9   3   26.50   16.80
  11  -9  -3   30.80   17.80
 -11  -9   3   -1.40   13.00
 -11   9   3   16.90   18.10
 -11   9   3   29.90   16.90
  11   9  -3   28.30   17.70
  11   9  -3   22.30   24.10
  -9  -9   3   89.59   18.90
  -9  -9   3   53.79   16.70
   9  -9  -3   82.69   22.60
  -9  -9   3   78.19   19.10
   9  -9  -3   95.99   19.50
   9  -9  -3   73.99   18.40
   9  -9  -3   80.79   16.00
  -9   9   3   69.99    9.90
  -9   9   3   72.99   18.00
  -9   9   3   45.70   18.90
   9   9  -3   74.49   23.30
   9   9  -3  111.39   21.30
   9   9  -3   76.99   17.80
  -7  -9   3   56.09   15.70
  -7  -9   3   61.69   17.60
  -7  -9   3   63.19   16.50
   7  -9  -3   69.09   19.90
   7  -9  -3   71.99   15.50
   7  -9  -3   83.19   14.30
   7  -9  -3   93.89   17.30
   7   9  -3   95.39   17.10
  -7   9   3   79.39   18.80
  -7   9   3   53.29   18.40
   7   9  -3   49.80   22.20
  -7   9   3   57.69   11.90
   7   9  -3   48.90   15.90
   7   9  -3   95.09   11.60
   5  -9  -3  222.68   28.80
  -5  -9   3  156.18   31.00
  -5  -9   3  209.38   31.70
   5  -9  -3  217.38   31.00
   5  -9  -3  201.18   32.50
   5  -9  -3  209.18   28.60
   5  -9  -3  207.48   31.60
  -5  -9   3  207.18   31.90
  -5   9   3  179.78   29.20
   5   9  -3  225.78   30.60
  -5   9   3  197.08   32.90
   5   9  -3  251.77   33.10
  -5   9   3  246.48   33.90
  -5   9   3  250.17   29.30
   5   9  -3  248.08   30.30
  -3  -9   3  150.28   22.40
   3  -9  -3  190.48   25.00
   3  -9  -3  132.39   22.30
  -3  -9   3  164.58   22.90
   3  -9  -3  135.29   20.80
  -3  -9   3  129.59   21.80
   3  -9  -3  166.68   22.30
   3  -9  -3  176.88   19.10
   3   9  -3  152.98   23.70
  -3   9   3  132.89   19.50
   3   9  -3  145.59   21.90
  -3   9   3  142.59   24.70
  -3   9   3  108.69   21.00
  -3   9   3  104.09   20.60
  -3   9   3  141.79   23.50
   3   9  -3  141.99   21.00
   3   9  -3  144.29   19.50
   1  -9  -3  136.29   21.50
   1  -9  -3  166.28   22.80
  -1  -9   3  122.59   21.10
   1  -9  -3  144.39   20.20
  -1  -9   3  147.49   21.90
   1  -9  -3  157.98   21.60
  -1  -9   3   77.19   20.60
  -1  -9   3  153.98   21.20
   1  -9  -3  126.19   21.40
  -1   9   3  129.69   22.00
   1   9  -3  179.18   23.40
  -1   9   3  129.39   18.70
   1   9  -3  126.99   21.50
  -1   9   3  148.09   24.70
   1   9  -3  166.88   22.90
   1   9  -3  141.69   18.70
  -1   9   3  144.99   21.60
  -1  -9  -3  167.48   25.50
   1  -9   3  189.78   25.20
   1  -9   3  174.58   25.60
  -1  -9  -3  176.88   25.20
  -1  -9  -3  163.08   23.60
   1  -9   3  165.18   24.60
  -1  -9  -3  175.68   25.40
   1   9   3  163.08   25.60
  -1   9  -3  172.08   25.60
  -1   9  -3  162.58   25.40
   1   9   3  185.48   29.50
  -1   9  -3  164.58   24.80
   1   9   3  157.48   24.60
   3  -9   3  193.58   26.20
  -3  -9  -3  195.48   27.40
  -3  -9  -3  163.28   26.90
   3  -9   3  173.48   24.50
   3  -9   3  202.38   25.70
   3  -9   3  167.08   26.30
  -3  -9  -3  149.59   25.10
   3  -9   3  206.38   26.70
  -3  -9  -3  158.98   23.30
  -3  -9  -3  195.38   25.00
  -3   9  -3  143.09   25.60
  -3   9  -3  187.38   27.70
  -3   9  -3  196.28   24.80
   3   9   3  197.48   27.50
  -3   9  -3  200.28   26.30
   3   9   3  222.88   32.50
   3   9   3  166.68   26.70
   3   9   3  170.48   24.70
  -5  -9  -3  139.09   18.20
  -5  -9  -3  139.29   20.60
   5  -9   3  161.58   21.60
  -5  -9  -3  133.09   21.90
  -5  -9  -3  128.39   19.90
   5  -9   3   91.09   19.90
   5  -9   3   85.69   17.40
   5  -9   3  109.29   19.00
   5   9   3  110.99   25.70
  -5   9  -3  140.69   18.60
  -5   9  -3  138.39   18.90
   5   9   3  102.39   20.60
  -5   9  -3  128.89   22.30
   5   9   3   96.39   16.80
   5   9   3  114.99   21.00
  -5   9  -3  117.69   16.50
  -5   9  -3  129.29   19.30
   7  -9   3    8.00   12.10
  -7  -9  -3   14.80   12.50
  -7  -9  -3   18.90   12.40
  -7  -9  -3   30.40   11.70
   7  -9   3   22.00   12.10
  -7  -9  -3   32.80    7.60
   7  -9   3   22.00   11.40
  -7   9  -3   22.40    8.30
   7   9   3   21.30   12.80
  -7   9  -3   16.70    9.50
  -7   9  -3   36.00   12.10
   7   9   3   14.50   11.60
  -9  -9  -3   39.60   17.20
  -9  -9  -3   39.90   16.00
  -9  -9  -3   43.40   17.10
   9  -9   3   31.10   11.60
   9  -9   3   30.70   13.90
   9  -9   3   41.60   14.00
   9  -9   3   51.79   16.20
   9   9   3   12.70   22.30
  -9   9  -3   66.79   10.90
   9   9   3   43.20   15.50
  -9   9  -3   65.79   18.40
   9   9   3   53.69   17.50
   9   9   3   48.90   14.50
  11  -9   3   13.60   17.10
  11  -9   3   34.40   17.30
 -11  -9  -3   24.30   15.60
  11  -9   3   10.40   12.90
 -11  -9  -3   29.90   18.70
  11  -9   3   15.80   15.00
 -11  -9  -3   17.10   17.90
  11   9   3   14.40   24.20
  11   9   3    6.90   16.60
 -11   9  -3   41.10   17.80
  13  -9   3    5.10   20.20
 -13  -9  -3   11.90   21.60
  13  -9   3   13.40   18.30
 -13  -9  -3    2.80   16.30
 -13  -9  -3   68.59   24.00
  13   9   3   12.00   30.00
 -13   9  -3   58.09   23.20
 -13   9  -3   65.39   22.00
  13   9   3   16.20   23.90
  12 -10  -3   35.80   20.10
 -12 -10   3   19.90   16.40
  12 -10  -3   61.19   20.60
 -12 -10   3   31.70   20.10
  12 -10  -3   35.00   17.70
 -12 -10   3   18.90   22.20
 -12  10   3   71.99   22.40
  12  10  -3   -9.90   25.30
  12  10  -3   14.50   19.60
  10 -10  -3   26.60   15.60
  10 -10  -3   19.90   13.50
 -10 -10   3   33.10   16.90
  10 -10  -3   63.79   23.10
  10 -10  -3   25.60   14.30
 -10 -10   3   14.60   15.10
 -10 -10   3   31.60   18.60
 -10  10   3   35.40   18.60
 -10  10   3    6.30   18.40
  10  10  -3   48.20   17.70
  10  10  -3   28.80   15.40
  10  10  -3   43.40   25.70
  -8 -10   3  266.37   39.50
  -8 -10   3  262.77   38.40
   8 -10  -3  230.48   37.20
  -8 -10   3  232.28   37.90
   8 -10  -3  210.78   39.50
   8 -10  -3  246.08   35.80
   8 -10  -3  232.78   37.20
  -8  10   3  283.97   40.70
  -8  10   3  304.27   41.20
   8  10  -3  308.67   39.40
  -8  10   3  284.57   33.70
   8  10  -3  170.68   37.00
   8  10  -3  236.48   45.70
   6 -10  -3  193.38   28.90
  -6 -10   3  138.29   23.40
   6 -10  -3  151.48   24.90
   6 -10  -3  174.38   21.60
  -6 -10   3  120.99   24.40
   6 -10  -3  155.28   23.80
   6 -10  -3  140.39   22.10
  -6 -10   3  164.58   24.40
  -6  10   3  169.08   27.80
   6  10  -3  125.59   23.00
   6  10  -3  107.39   24.10
  -6  10   3  113.69   24.00
  -6  10   3  169.08   22.10
   6  10  -3  111.79   21.20
   4 -10  -3  437.56   56.89
   4 -10  -3  375.36   58.19
   4 -10  -3  512.95   54.89
  -4 -10   3  455.65   57.39
  -4 -10   3  452.45   57.59
  -4 -10   3  349.87   57.39
   4 -10  -3  404.46   55.69
   4 -10  -3  430.46   56.89
   4  10  -3  422.46   58.09
  -4  10   3  437.76   56.49
  -4  10   3  415.86   58.09
  -4  10   3  377.86   58.79
   4  10  -3  422.76   56.49
  -4  10   3  494.15   56.49
   4  10  -3  437.96   56.19
   2 -10  -3  162.58   28.00
   2 -10  -3  207.88   28.20
   2 -10  -3  183.18   29.20
   2 -10  -3  176.18   27.50
  -2 -10   3  187.28   28.30
  -2 -10   3  151.88   28.00
  -2 -10   3  206.68   28.90
  -2 -10   3  201.18   27.40
   2  10  -3  224.68   28.60
   2  10  -3  176.28   25.50
  -2  10   3  226.48   29.60
  -2  10   3  220.98   32.00
   2  10  -3  194.68   29.50
  -2  10   3  183.98   25.10
  -2  10   3  203.08   28.20
   0 -10   3  257.87   38.00
   0 -10  -3  309.17   38.40
   0 -10   3  222.78   38.80
   0 -10  -3  272.87   39.80
   0 -10   3  244.78   39.20
   0 -10  -3  312.17   37.70
   0 -10  -3  327.87   39.30
   0 -10  -3  314.47   39.00
   0 -10   3  263.67   38.10
   0  10   3  255.87   38.60
   0  10  -3  283.57   40.20
   0  10  -3  300.87   35.90
   0  10   3  239.68   42.10
   0  10  -3  335.27   39.80
   0  10  -3  275.37   39.60
   2 -10   3  110.69   19.90
   2 -10   3  114.79   19.60
   2 -10   3  141.49   20.40
  -2 -10  -3  139.89   19.80
   2 -10   3  111.29   20.00
  -2 -10  -3  134.09   21.00
  -2 -10  -3  170.08   22.60
  -2 -10  -3  133.29   16.60
  -2 -10  -3  135.49   20.50
   2 -10   3  139.99   22.40
   2  10   3  114.59   21.60
  -2  10  -3  125.89   21.20
  -2  10  -3  145.39   21.90
   2  10   3  119.79   20.30
  -2  10  -3   92.19   19.40
   2  10   3  142.29   26.00
  -4 -10  -3   73.89   17.40
   4 -10   3  101.09   17.20
   4 -10   3   73.99   13.20
  -4 -10  -3   76.49   15.60
  -4 -10  -3   38.60   11.80
   4 -10   3   90.49   15.20
   4 -10   3   84.49   14.50
  -4 -10  -3   99.49   14.40
  -4 -10  -3   99.09   16.10
   4 -10   3   94.19   16.80
   4  10   3   83.69   13.90
   4  10   3   81.69   17.20
  -4  10  -3   92.09   14.40
   4  10   3  102.89   23.00
  -4  10  -3   73.79   15.30
  -4  10  -3   86.99   15.20
   4  10   3   81.49   17.10
  -4  10  -3   84.59   16.70
  -6 -10  -3   94.59   14.40
  -6 -10  -3   81.59   19.00
   6 -10   3   80.09   16.30
   6 -10   3   78.59   18.20
   6 -10   3   84.99   19.00
  -6 -10  -3   82.89   17.70
  -6 -10  -3  109.19   20.10
   6  10   3  101.99   18.60
  -6  10  -3  115.79   17.00
   6  10   3   64.59   18.00
   6  10   3  101.49   26.20
  -6  10  -3  100.99   15.70
   6  10   3   79.89   13.60
  -6  10  -3   78.89   18.50
   8 -10   3  123.19   23.60
   8 -10   3  110.19   23.00
  -8 -10  -3  126.29   23.60
  -8 -10  -3  136.89   24.30
  -8 -10  -3  100.29   23.60
   8 -10   3  124.49   22.20
   8  10   3  114.69   24.00
  -8  10  -3   98.49   18.70
   8  10   3  155.68   24.50
  -8  10  -3  137.09   23.90
 -10 -10  -3  135.09   25.20
  10 -10   3   63.79   22.40
  10 -10   3  116.99   23.60
 -10 -10  -3  113.39   24.70
 -10 -10  -3  136.19   24.60
  10 -10   3  109.79   21.70
  10  10   3   77.99   23.60
 -10  10  -3  101.49   16.10
  10  10   3  101.69   32.60
 -10  10  -3  108.09   24.40
  10  10   3   59.59   20.40
 -12 -10  -3   31.50   18.90
 -12 -10  -3   25.30   20.90
 -12 -10  -3   31.40   21.60
  12 -10   3   37.80   19.60
  12 -10   3   34.80   21.30
  12 -10   3   46.70   18.00
  12  10   3   40.60   31.80
  12  10   3   64.99   22.60
 -12  10  -3   27.30   20.90
 -13 -11   3   31.10   19.00
 -13 -11   3   40.40   23.60
  13 -11  -3   24.00   21.60
  13 -11  -3   42.80   24.90
 -13 -11   3   56.79   25.90
  13 -11  -3   60.99   20.20
  13  11  -3   41.10   24.00
  13  11  -3   20.00   30.70
 -13  11   3   32.80   22.90
  11 -11  -3   21.60   15.30
 -11 -11   3   33.00   21.40
  11 -11  -3   27.90   19.10
 -11 -11   3   39.30   18.70
 -11 -11   3    9.50   18.50
  11 -11  -3   20.90   18.30
  11  11  -3    5.20   17.90
  11  11  -3    5.40   26.40
 -11  11   3   24.40   19.40
  -9 -11   3  181.38   34.40
  -9 -11   3  245.28   35.90
  -9 -11   3  230.18   36.40
   9 -11  -3  206.28   32.00
   9 -11  -3  217.48   35.40
   9 -11  -3  250.87   39.60
   9 -11  -3  197.28   33.80
   9  11  -3  261.07   36.40
  -9  11   3  215.08   28.60
   9  11  -3  160.88   33.90
  -9  11   3  224.78   38.10
  -9  11   3  246.98   36.60
   9  11  -3  186.88   42.70
  -7 -11   3  164.88   26.30
   7 -11  -3  157.88   26.90
  -7 -11   3  152.98   27.10
  -7 -11   3  118.29   25.90
   7 -11  -3  171.98   23.40
   7 -11  -3  113.49   27.00
   7 -11  -3  155.08   25.60
  -7  11   3  136.59   26.70
   7  11  -3  155.88   27.60
   7  11  -3  167.08   26.80
   7  11  -3  140.09   33.70
  -7  11   3  199.38   30.60
  -7  11   3  140.99   22.60
   5 -11  -3  164.88   30.00
   5 -11  -3  211.58   27.20
  -5 -11   3  220.18   31.20
  -5 -11   3  208.28   30.70
   5 -11  -3  193.88   30.10
   5 -11  -3  228.18   26.40
   5 -11  -3  179.18   32.30
  -5 -11   3  189.58   30.70
  -5  11   3  200.28   33.00
  -5  11   3  140.19   27.40
  -5  11   3  204.08   32.50
   5  11  -3  194.58   29.20
   5  11  -3  219.58   29.60
   5  11  -3  132.99   29.90
  -3 -11   3  597.84   66.79
   3 -11  -3  412.46   66.69
  -3 -11   3  569.44   66.39
  -3 -11   3  512.35   66.49
   3 -11  -3  479.45   65.89
   3 -11  -3  444.46   64.89
  -3 -11   3  491.05   65.59
   3 -11  -3  456.35   65.49
   3  11  -3  462.75   64.49
  -3  11   3  543.35   65.89
  -3  11   3  578.84   67.49
   3  11  -3  562.14   66.29
   3  11  -3  505.15   63.99
   3  11  -3  576.24   67.19
  -3  11   3  478.95   67.79
   1 -11  -3   88.09   14.80
  -1 -11   3   63.39   15.70
   1 -11  -3   69.49   14.90
  -1 -11   3   67.59   16.20
   1 -11  -3   81.39   16.40
   1 -11  -3   88.69   17.70
  -1 -11   3   79.29   15.90
   1 -11  -3   64.19   15.00
  -1 -11   3   38.30   14.60
   1 -11  -3   83.29   15.00
   1  11  -3   95.09   16.70
  -1  11   3   77.09   18.80
   1  11  -3   78.29   11.90
  -1  11   3   55.49   14.50
  -1  11   3   83.59   16.00
   1  11  -3  130.69   19.00
   1  11  -3   58.59   16.30
  -1 -11  -3  552.34   73.69
   1 -11   3  604.34   73.99
  -1 -11  -3  523.15   73.99
   1 -11   3  540.15   72.99
   1 -11   3  607.04   74.49
  -1 -11  -3  578.74   72.59
  -1 -11  -3  526.15   74.09
  -1 -11  -3  658.63   74.39
  -1  11  -3  589.84   74.49
  -1  11  -3  626.14   73.89
   1  11   3  451.95   73.89
  -1  11  -3  617.14   74.69
   1  11   3  584.64   76.69
   1  11   3  566.04   73.59
   3 -11   3   43.50   10.20
   3 -11   3   35.50    9.60
   3 -11   3   26.30   12.10
  -3 -11  -3   28.90    6.10
   3 -11   3   19.80   12.00
  -3 -11  -3   32.20   13.50
  -3 -11  -3   31.40    9.80
  -3 -11  -3   17.00   12.60
  -3 -11  -3   22.10    9.70
  -3  11  -3   19.00   10.60
  -3  11  -3   35.90   10.70
   3  11   3   27.60   18.10
   3  11   3   43.70   13.30
   3  11   3    2.90    9.60
  -3  11  -3   22.90   10.70
   3  11   3   36.20    9.50
   5 -11   3  117.89   25.80
   5 -11   3  168.08   24.90
  -5 -11  -3  152.08   26.00
   5 -11   3  135.49   23.50
  -5 -11  -3  173.68   27.70
   5 -11   3  152.98   25.30
  -5 -11  -3  152.98   25.80
  -5 -11  -3  156.98   23.20
   5  11   3  198.68   27.20
   5  11   3  179.08   23.70
  -5  11  -3  133.89   27.80
   5  11   3  153.58   27.00
  -5  11  -3  169.38   25.40
   5  11   3  195.78   33.70
   7 -11   3    6.30   10.80
   7 -11   3   15.70   14.20
   7 -11   3   18.00   10.70
  -7 -11  -3   28.60   15.00
  -7 -11  -3   14.10   13.90
  -7 -11  -3   12.50   13.40
  -7  11  -3   -0.80    8.60
  -7  11  -3   33.30   16.60
   7  11   3   -1.40   12.30
   7  11   3    2.90   12.50
   9 -11   3  229.78   37.00
   9 -11   3  231.28   36.50
  -9 -11  -3  244.68   37.80
  -9 -11  -3  310.67   38.80
   9 -11   3  206.88   35.10
  -9 -11  -3  181.18   36.90
   9  11   3  242.18   38.60
   9  11   3  249.28   47.70
   9  11   3  279.87   38.50
  -9  11  -3  217.28   37.30
  -9  11  -3  203.78   32.00
  11 -11   3   27.90   19.30
  11 -11   3   86.49   19.50
 -11 -11  -3   65.39   23.10
 -11 -11  -3   54.99   20.40
  11 -11   3   55.49   21.80
 -11 -11  -3   76.39   22.40
  11  11   3   14.30   27.90
 -11  11  -3   29.00   21.60
  11  11   3   41.10   23.40
 -13 -11  -3   48.00   22.90
 -13 -11  -3   57.59   25.90
  13 -11   3   38.90   21.80
  13 -11   3   27.00   23.20
 -13 -11  -3   59.09   25.70
 -13  11  -3   69.29   25.10
  13  11   3   65.09   28.50
  13  11   3   50.89   32.80
 -12 -12   3  102.99   27.00
  12 -12  -3  146.99   27.80
 -12 -12   3   91.29   27.80
  12 -12  -3  188.98   32.00
 -12 -12   3  123.69   30.80
  12  12  -3  141.09   29.90
 -12  12   3   82.79   29.40
  12  12  -3   84.49   39.30
  10 -12  -3   95.29   22.40
  10 -12  -3   38.90   17.60
 -10 -12   3   28.20   18.90
 -10 -12   3   42.50   20.40
 -10 -12   3   36.30   20.60
  10  12  -3   51.19   19.90
 -10  12   3   51.99   22.00
  10  12  -3   26.20   27.00
  10  12  -3   58.99   31.30
   8 -12  -3  127.09   24.70
  -8 -12   3  163.18   27.80
  -8 -12   3  171.28   27.70
  -8 -12   3  115.29   25.70
   8 -12  -3  127.59   26.60
   8 -12  -3  171.08   30.80
   8 -12  -3  107.29   21.60
   8  12  -3  182.08   28.90
  -8  12   3  137.29   21.00
   8  12  -3  103.19   34.30
  -8  12   3  136.19   28.40
  -8  12   3  141.29   26.80
   8  12  -3  113.09   24.80
   6 -12  -3   22.00   16.00
  -6 -12   3   71.09   17.80
  -6 -12   3   44.10   17.20
   6 -12  -3   51.69   15.00
   6 -12  -3   81.99   21.20
  -6 -12   3   50.79   17.10
   6 -12  -3   45.40   10.90
  -6  12   3   67.39   13.80
  -6  12   3   54.59   18.40
   6  12  -3   46.20   14.00
   6  12  -3   31.90   16.40
   6  12  -3   49.60   13.00
  -6  12   3   63.69   18.90
   4 -12  -3  363.76   56.29
  -4 -12   3  463.25   54.69
   4 -12  -3  392.06   53.09
  -4 -12   3  422.76   53.99
  -4 -12   3  395.16   53.69
   4 -12  -3  397.76   52.19
  -4 -12   3  412.16   52.79
   4 -12  -3  368.66   54.39
   4  12  -3  381.36   53.09
  -4  12   3  376.16   54.89
  -4  12   3  363.16   52.59
   4  12  -3  435.56   55.59
   4  12  -3  435.26   52.19
  -4  12   3  338.57   56.49
  -2 -12   3  138.89   28.00
  -2 -12   3  162.68   26.90
   2 -12  -3  145.59   28.60
   2 -12  -3  189.28   27.20
  -2 -12   3  197.88   29.10
   2 -12  -3  169.08   28.00
   2 -12  -3  164.38   28.10
  -2 -12   3  184.08   28.20
   2  12  -3  243.98   30.30
  -2  12   3  180.88   27.90
   2  12  -3  200.28   29.30
  -2  12   3  164.38   31.20
   2  12  -3  183.48   24.80
  -2  12   3  186.38   29.70
   0 -12  -3  378.06   56.79
   0 -12  -3  424.06   56.69
   0 -12   3  447.06   56.39
   0 -12   3  432.76   57.19
   0 -12  -3  440.06   56.39
   0 -12  -3  307.07   56.19
   0 -12  -3  424.16   55.49
   0 -12   3  540.55   57.49
   0  12  -3  404.86   53.29
   0  12  -3  484.15   57.39
   0  12   3  409.26   59.49
   0  12   3  479.45   57.09
   0  12   3  427.06   56.69
   0  12  -3  431.86   57.19
   0  12  -3  447.86   57.69
  -2 -12  -3  254.87   36.00
   2 -12   3  240.38   37.00
   2 -12   3  233.88   34.70
  -2 -12  -3  276.77   36.20
  -2 -12  -3  249.38   37.40
   2 -12   3  269.47   38.70
   2 -12   3  290.77   38.10
   2 -12   3  259.17   36.90
  -2 -12  -3  245.78   37.90
  -2 -12  -3  179.78   36.80
  -2  12  -3  248.48   37.60
  -2  12  -3  271.07   36.60
   2  12   3  337.47   39.80
   2  12   3  239.48   36.90
  -2  12  -3  240.08   38.50
   2  12   3  365.36   44.40
  -4 -12  -3  475.85   60.09
   4 -12   3  519.45   60.69
   4 -12   3  429.16   61.09
  -4 -12  -3  402.06   61.99
   4 -12   3  463.05   59.59
  -4 -12  -3  456.55   62.19
   4 -12   3  491.75   62.09
  -4 -12  -3  415.26   59.39
   4  12   3  514.45   68.69
   4  12   3  528.85   62.99
  -4  12  -3  450.05   59.69
  -4  12  -3  433.06   61.49
   4  12   3  491.05   59.99
  -4  12  -3  438.06   61.29
   4  12   3  434.66   60.69
  -6 -12  -3  353.86   49.00
   6 -12   3  295.17   47.20
   6 -12   3  329.77   47.60
  -6 -12  -3  299.07   46.30
  -6 -12  -3  276.17   47.40
   6 -12   3  358.86   44.90
   6  12   3  362.16   48.80
   6  12   3  297.27   53.79
  -6  12  -3  390.36   50.19
  -6  12  -3  342.47   45.80
   6  12   3  311.87   48.60
  -8 -12  -3  140.79   29.70
   8 -12   3  186.78   29.60
  -8 -12  -3  135.79   28.80
   8 -12   3  183.38   30.00
  -8 -12  -3  149.29   27.70
   8 -12   3  155.88   26.40
   8  12   3  161.18   29.30
   8  12   3  188.08   30.50
  -8  12  -3  117.79   29.80
  -8  12  -3  160.08   24.80
  10 -12   3  182.78   28.80
 -10 -12  -3  106.19   28.80
  10 -12   3  169.68   31.60
 -10 -12  -3  138.49   27.70
  10 -12   3  200.88   31.10
 -10 -12  -3  198.88   31.30
  10  12   3  141.79   29.50
 -10  12  -3  132.99   30.80
 -10  12  -3  140.99   22.80
  10  12   3  106.79   38.50
  10  12   3  194.48   32.40
  12 -12   3   50.59   18.90
 -12 -12  -3   57.79   20.20
 -12 -12  -3   49.70   24.10
  12 -12   3   59.39   23.10
  12 -12   3   68.49   22.70
 -12 -12  -3   29.50   20.80
  12  12   3   11.70   21.00
 -12  12  -3   26.60   24.30
  12  12   3   72.49   35.70
 -11 -13   3   15.70   21.80
  11 -13  -3   39.70   22.70
 -11 -13   3   61.59   23.90
  11 -13  -3   19.90   18.50
  11  13  -3   20.80   22.80
 -11  13   3   51.49   23.90
  11  13  -3   10.50   31.30
  -9 -13   3   33.00   19.50
   9 -13  -3   11.00   22.70
   9 -13  -3   -1.30   15.50
  -9 -13   3   26.20   18.70
  -9 -13   3   -9.40   15.70
   9 -13  -3   -3.90   17.10
   9  13  -3   15.40   16.20
   9  13  -3    0.50   26.60
  -9  13   3    1.50   15.20
   9  13  -3    6.00   17.00
  -9  13   3   19.50    9.00
   7 -13  -3   10.10   15.80
  -7 -13   3   22.30   17.00
   7 -13  -3   27.50   20.20
  -7 -13   3   29.90   15.70
   7 -13  -3   -0.50   13.30
  -7 -13   3   -5.00   15.10
  -7  13   3   25.50   18.20
  -7  13   3   22.60   16.80
   7  13  -3  -18.70   23.50
   7  13  -3   24.40   14.70
   7  13  -3   -5.30   15.20
  -7  13   3    7.10   10.10
   5 -13  -3   19.00   18.40
   5 -13  -3   33.00   15.00
  -5 -13   3   45.20   14.60
  -5 -13   3   80.29   19.00
  -5 -13   3   53.19   17.40
   5 -13  -3   61.39   17.50
  -5 -13   3  100.09   18.70
   5  13  -3   39.90   14.70
   5  13  -3   82.99   15.10
  -5  13   3   34.40   17.90
  -5  13   3   60.59   17.80
  -5  13   3   26.50   12.70
   5  13  -3   58.09   18.80
  -3 -13   3   49.20   13.40
  -3 -13   3    8.40   14.50
  -3 -13   3    5.10   14.40
   3 -13  -3   39.10   15.00
   3 -13  -3   27.80   15.90
  -3 -13   3   27.20   14.90
   3 -13  -3   36.90   11.80
   3 -13  -3   13.00   12.90
   3  13  -3   44.30   14.20
  -3  13   3    4.70   14.70
   3  13  -3   54.79   14.40
   3  13  -3   30.70    9.80
  -3  13   3   28.20   12.20
  -3  13   3   39.20   15.50
  -1 -13   3   91.79   18.70
   1 -13  -3  104.39   20.20
   1 -13  -3   75.09   18.20
   1 -13  -3   97.09   20.50
  -1 -13   3  124.69   20.70
  -1 -13   3   52.39   18.80
  -1 -13   3   95.59   20.40
   1 -13  -3  115.59   19.60
   1 -13  -3   99.99   19.50
  -1  13   3  106.09   23.50
  -1  13   3   65.69   18.50
  -1  13   3   93.79   20.20
   1  13  -3  133.19   21.00
   1  13  -3  117.99   15.10
   1  13  -3   87.49   20.90
   1 -13   3   89.69   16.80
  -1 -13  -3   92.79   18.00
  -1 -13  -3  118.99   21.70
   1 -13   3  131.19   21.80
   1 -13   3   92.19   19.20
   1 -13   3   75.09   18.90
  -1 -13  -3  110.99   20.30
  -1 -13  -3   75.29   19.80
   1 -13   3  114.99   20.80
  -1 -13  -3  109.19   19.20
   1  13   3  112.79   25.10
  -1  13  -3   93.29   19.90
   1  13   3   98.99   20.50
  -1  13  -3  114.49   21.10
   1  13   3  121.59   20.00
  -1  13  -3   63.19   19.80
  -3 -13  -3   36.20   15.80
   3 -13   3   44.30   11.00
   3 -13   3   37.70   12.60
   3 -13   3   36.10   15.70
  -3 -13  -3   46.30   13.10
  -3 -13  -3   47.50   17.00
  -3 -13  -3   38.90   13.40
   3 -13   3   52.69   15.20
  -3  13  -3   42.00   14.50
   3  13   3   46.20   22.60
   3  13   3   46.70   16.00
  -3  13  -3   41.30   17.00
  -3  13  -3   38.60   13.40
   3  13   3   53.69   14.50
   3  13   3   47.80   13.60
   5 -13   3  188.38   27.70
  -5 -13  -3  197.88   30.30
   5 -13   3  179.28   25.50
   5 -13   3  151.28   27.00
  -5 -13  -3  164.58   29.50
  -5 -13  -3  187.48   28.20
   5  13   3  131.19   28.30
  -5  13  -3  156.78   27.40
   5  13   3  154.18   27.50
  -5  13  -3  156.48   30.70
   5  13   3  145.59   24.80
   5  13   3  175.88   36.60
   7 -13   3   50.49   18.50
   7 -13   3   46.80   13.90
   7 -13   3   17.60   16.60
  -7 -13  -3   38.60   18.20
  -7 -13  -3   26.30   18.00
  -7 -13  -3   43.70   18.90
  -7  13  -3   59.99   14.20
  -7  13  -3   42.30   17.10
   7  13   3   38.50   17.60
   7  13   3   31.90   18.10
  -9 -13  -3   72.79   21.60
  -9 -13  -3   43.90   18.10
   9 -13   3   58.59   21.00
  -9 -13  -3   92.19   23.00
   9 -13   3   75.49   22.90
   9 -13   3   44.90   17.40
   9  13   3   40.00   19.80
   9  13   3   21.60   29.50
  -9  13  -3  142.69   26.90
  -9  13  -3   63.29   14.80
   9  13   3   95.49   24.40
  11 -13   3   -1.00   20.20
  11 -13   3   41.80   22.50
  11 -13   3   54.49   23.10
 -11 -13  -3   29.50   21.40
 -11 -13  -3   37.40   23.60
 -11 -13  -3   66.59   26.40
  11  13   3    0.90   20.20
 -11  13  -3   51.19   25.20
  11  13   3    3.80   34.70
  10 -14  -3   27.90   21.20
 -10 -14   3   37.30   21.60
 -10 -14   3   39.00   19.30
 -10 -14   3   26.60   22.00
  10 -14  -3   -5.30   16.80
  10  14  -3   20.60   31.90
  10  14  -3    8.70   18.20
 -10  14   3  -15.80   16.40
   8 -14  -3   34.00   18.60
   8 -14  -3    7.70   22.60
  -8 -14   3    2.50   19.10
  -8 -14   3   35.30   17.80
   8 -14  -3   -7.10   15.70
  -8 -14   3   33.30   19.60
  -8  14   3   24.10   12.00
  -8  14   3   41.20   21.90
   8  14  -3   34.20   15.70
   8  14  -3   58.39   20.70
   8  14  -3   29.20   29.30
   6 -14  -3   57.29   20.90
   6 -14  -3   16.30   15.10
   6 -14  -3   28.70   17.60
  -6 -14   3   61.29   18.70
  -6 -14   3   38.80   17.90
  -6 -14   3   42.90   15.60
   6  14  -3   30.00   18.70
  -6  14   3   49.50   17.40
   6  14  -3   21.90   14.00
  -6  14   3   47.40   20.50
  -6  14   3   47.20   14.70
  -4 -14   3  159.18   27.40
   4 -14  -3  153.28   26.10
  -4 -14   3  159.48   26.20
  -4 -14   3  129.89   26.50
   4 -14  -3   99.79   25.50
  -4 -14   3  147.49   24.40
   4 -14  -3  113.29   27.50
  -4  14   3  118.29   26.00
   4  14  -3  152.98   22.90
   4  14  -3  148.19   25.30
  -4  14   3  163.18   25.80
   4  14  -3  111.99   26.90
  -4  14   3  121.99   27.40
  -2 -14   3  113.49   23.20
  -2 -14   3  116.79   21.80
  -2 -14   3   93.89   21.70
   2 -14  -3  124.39   22.70
   2 -14  -3  113.79   22.30
  -2 -14   3  117.59   22.50
   2 -14  -3  137.49   21.90
   2 -14  -3  107.49   23.60
   2  14  -3  120.19   24.60
   2  14  -3  137.59   23.20
  -2  14   3   92.79   21.30
  -2  14   3  114.19   23.40
  -2  14   3   80.49   23.90
   0 -14   3  138.39   25.90
   0 -14  -3  196.18   27.20
   0 -14  -3  140.09   24.90
   0 -14   3  140.69   24.70
   0 -14  -3  107.49   24.70
   0 -14  -3  139.09   26.90
   0 -14   3  181.38   28.20
   0 -14  -3  130.99   24.50
   0  14  -3  207.58   28.30
   0  14   3  165.98   26.60
   0  14   3   95.29   27.20
   0  14  -3  163.28   26.50
   0  14   3  152.08   26.20
   2 -14   3   39.00   17.00
   2 -14   3   64.89   17.50
   2 -14   3   36.70   19.50
  -2 -14  -3   43.40   15.10
  -2 -14  -3   49.20   17.20
  -2 -14  -3   54.89   16.40
  -2 -14  -3   68.39   16.30
  -2 -14  -3   32.60   17.00
   2 -14   3   52.09   15.20
   2  14   3   77.39   16.00
   2  14   3   91.69   18.90
   2  14   3   82.19   24.30
  -2  14  -3   63.19   16.80
  -2  14  -3   89.79   18.30
  -2  14  -3   46.20   17.90
   2  14   3   64.69   15.30
   4 -14   3   19.20   16.60
  -4 -14  -3   33.90   15.00
   4 -14   3   42.60   16.20
  -4 -14  -3   42.10   18.10
  -4 -14  -3   54.29   17.70
  -4  14  -3   28.70   15.20
   4  14   3   51.69   18.10
   4  14   3   48.50   24.70
  -4  14  -3   39.40   18.40
   4  14   3   69.79   16.30
   4  14   3   44.10   13.40
  -6 -14  -3   24.70   17.80
   6 -14   3    4.60   16.50
  -6 -14  -3   19.40   15.70
   6 -14   3   23.60   16.20
  -6 -14  -3   14.80   18.70
  -6  14  -3   11.90   13.20
   6  14   3   50.79   28.60
   6  14   3   25.70   14.70
  -6  14  -3   -7.40   17.20
   6  14   3   20.00   16.30
  -8 -14  -3  134.49   29.60
   8 -14   3  156.98   29.90
   8 -14   3  141.69   29.40
  -8 -14  -3  111.49   29.00
  -8 -14  -3  168.08   28.30
  -8  14  -3  162.38   30.10
   8  14   3  146.99   28.10
   8  14   3  126.39   29.00
  -8  14  -3  126.69   23.80
  10 -14   3   66.89   25.10
 -10 -14  -3   47.90   26.10
 -10 -14  -3   74.59   25.10
  10 -14   3  115.89   27.30
 -10 -14  -3  153.38   29.00
  10  14   3   38.90   33.50
  10  14   3   60.69   24.50
  10  14   3  102.19   25.90
 -10  14  -3  117.99   30.30
  -9 -15   3   59.59   23.90
   9 -15  -3   62.39   21.10
  -9 -15   3   55.89   22.40
  -9 -15   3   58.79   23.10
   9 -15  -3   22.00   21.60
   9  15  -3   39.40   21.60
  -9  15   3   67.99   18.60
  -9  15   3   61.49   26.00
   9  15  -3   -2.00   20.50
   9  15  -3   -7.20   30.40
   7 -15  -3   10.30   16.40
  -7 -15   3   36.70   16.10
   7 -15  -3   26.60   22.70
   7 -15  -3   54.59   19.60
  -7 -15   3   40.00   19.60
  -7 -15   3   54.49   19.90
  -7  15   3   38.40   14.30
   7  15  -3   -6.20   18.40
  -7  15   3   36.80   21.30
   7  15  -3   12.00   28.10
   7  15  -3    4.20   15.50
   5 -15  -3  173.28   35.30
  -5 -15   3  204.18   34.40
  -5 -15   3  178.48   30.90
   5 -15  -3  202.88   33.70
  -5 -15   3  216.28   34.40
   5 -15  -3  227.58   33.60
  -5 -15   3  167.98   32.10
  -5  15   3  252.97   35.10
  -5  15   3  197.18   32.10
  -5  15   3  100.09   32.00
   5  15  -3  264.67   36.80
  -3 -15   3   -7.80   15.30
  -3 -15   3   21.10   14.30
  -3 -15   3   15.80   15.60
  -3 -15   3   -6.50   16.20
   3 -15  -3   -5.10   15.00
   3 -15  -3    5.90   16.50
   3 -15  -3   32.50   17.70
   3  15  -3   22.10   17.50
  -3  15   3   18.40   16.30
  -3  15   3   17.80   16.40
   3  15  -3   26.60   15.10
  -3  15   3   19.10   13.30
  -1 -15   3  183.88   29.80
   1 -15  -3  166.58   28.60
  -1 -15   3  161.68   29.00
   1 -15  -3  141.19   27.00
   1 -15  -3  175.68   29.00
   1 -15  -3  164.88   27.70
  -1 -15   3  125.09   26.80
   1 -15  -3  223.78   30.90
   1  15  -3  233.18   31.20
   1  15  -3  150.18   30.00
  -1  15   3  139.29   28.60
  -1  15   3  153.08   32.50
  -1  15   3  141.69   28.60
  -1 -15  -3   16.40   14.60
   1 -15   3   -1.00   12.30
  -1 -15  -3   31.70   15.90
   1 -15   3   10.30   14.30
   1 -15   3  -18.50   14.60
   1 -15   3   17.90   14.40
  -1 -15  -3   -4.70   15.70
  -1 -15  -3    5.50   12.50
  -1 -15  -3    8.90   13.40
   1  15   3    8.40   12.60
   1  15   3   -2.40   10.90
   1  15   3   -1.30   19.50
  -1  15  -3   13.80   14.10
   1  15   3    8.80   14.20
  -1  15  -3   13.60   15.20
  -1  15  -3  -26.90   13.20
  -3 -15  -3   79.49   19.90
  -3 -15  -3   39.80   16.10
   3 -15   3   46.10   18.30
   3 -15   3   86.89   17.40
  -3 -15  -3   51.19   19.60
  -3 -15  -3   48.40   19.80
  -3 -15  -3  101.89   20.10
   3 -15   3   90.69   20.90
   3  15   3   53.89   16.40
  -3  15  -3   36.50   17.40
   3  15   3   72.09   17.40
   3  15   3   62.89   19.10
  -3  15  -3   91.89   21.80
   3  15   3  120.59   28.70
   5 -15   3   -2.40   15.90
   5 -15   3    8.80   16.50
  -5 -15  -3   12.90   16.00
  -5 -15  -3   16.60   18.90
  -5 -15  -3   13.70   15.40
   5  15   3   17.80   16.20
   5  15   3    9.80   13.00
  -5  15  -3   28.40   15.00
   5  15   3   24.70   25.30
  -5  15  -3   -9.40   12.60
  -7 -15  -3   86.59   20.50
   7 -15   3   43.00   20.70
  -7 -15  -3   79.19   24.10
  -7 -15  -3   69.49   23.10
   7 -15   3   39.30   21.20
   7  15   3   84.29   22.40
  -7  15  -3   49.50   24.40
   7  15   3   88.39   20.70
  -7  15  -3   54.59   17.50
   9 -15   3    7.70   20.70
  -9 -15  -3   -3.40   18.20
   9 -15   3   -4.60   18.30
  -9 -15  -3   14.80   23.00
  -9 -15  -3   31.80   21.50
  -9  15  -3   16.20   17.90
   9  15   3   -9.30   18.60
  -9  15  -3    6.40   11.80
   9  15   3    4.60   18.20
  -8 -16   3   16.40   21.80
  -8 -16   3   42.60   17.90
   8 -16  -3   26.90   17.40
  -8 -16   3   36.00   22.20
   8 -16  -3   22.90   18.80
  -8 -16   3    8.40   20.50
  -8  16   3   20.60   13.60
   8  16  -3   19.00   33.70
   8  16  -3    6.90   20.90
  -8  16   3   30.80   24.60
   6 -16  -3  106.79   27.50
  -6 -16   3  139.79   26.70
  -6 -16   3  143.19   29.40
  -6 -16   3  125.99   30.00
   6 -16  -3  114.59   29.00
  -6 -16   3  161.58   31.00
   6 -16  -3  123.89   32.00
   6  16  -3  176.18   32.10
  -6  16   3  207.28   34.50
  -6  16   3  144.39   26.40
  -4 -16   3  237.58   33.50
   4 -16  -3  174.28   31.80
   4 -16  -3  161.48   31.20
  -4 -16   3  156.18   31.20
  -4 -16   3  132.49   29.20
  -4 -16   3  161.88   28.60
   4 -16  -3  193.88   33.70
  -4  16   3  172.18   29.50
   4  16  -3  212.78   33.80
  -4  16   3   67.79   30.00
   4  16  -3  201.18   29.60
  -4  16   3  142.39   31.80
  -2 -16   3  164.58   34.00
  -2 -16   3  175.48   32.10
   2 -16  -3  214.48   34.20
  -2 -16   3  207.48   33.30
  -2 -16   3  159.98   33.30
   2 -16  -3  203.08   34.20
   2 -16  -3  253.07   37.20
  -2  16   3  136.19   35.10
   2  16  -3  215.58   36.30
   2  16  -3  222.38   35.20
  -2  16   3  237.88   36.20
  -2  16   3  254.57   35.40
   0 -16  -3  178.68   38.50
   0 -16   3  208.18   39.10
   0 -16  -3  238.98   39.90
   0 -16  -3  277.17   41.90
   0 -16   3  334.37   42.00
   0 -16   3  295.27   41.50
   0 -16  -3  245.48   40.60
   0 -16   3  277.57   40.00
   0  16   3  268.17   41.50
   0  16   3  357.86   43.50
   0  16   3  190.08   44.00
   0  16  -3  285.27   42.30
   0  16  -3  274.17   41.80
  -2 -16  -3   71.79   26.90
  -2 -16  -3  102.59   20.30
  -2 -16  -3  103.39   22.30
  -2 -16  -3   75.09   19.50
  -2 -16  -3   91.59   21.70
   2 -16   3   56.89   22.80
   2 -16   3   43.10   19.70
   2 -16   3   48.00   20.10
   2 -16   3   47.30   17.50
  -2  16  -3  119.69   23.20
   2  16   3   53.19   17.30
   2  16   3   48.60   28.10
   2  16   3   49.99   20.40
  -2  16  -3   85.39   22.60
   4 -16   3   40.70   18.50
  -4 -16  -3   50.19   19.90
  -4 -16  -3   25.10   20.30
   4 -16   3   14.90   18.80
  -4 -16  -3   78.69   21.60
  -4 -16  -3   18.20   16.70
   4  16   3   71.19   31.10
  -4  16  -3   54.29   18.40
   4  16   3   72.49   17.50
  -4  16  -3   45.90   17.30
   4  16   3   14.10   18.70
   6 -16   3  104.69   25.70
  -6 -16  -3   89.29   26.80
  -6 -16  -3   89.09   21.80
   6 -16   3  100.29   25.10
  -6 -16  -3   66.39   25.60
   6  16   3   99.19   26.50
  -6  16  -3  110.39   28.50
   6  16   3   99.09   23.60
  -6  16  -3  132.69   24.30
   8 -16   3  -14.70   18.90
  -8 -16  -3   42.50   18.80
  -8 -16  -3   26.20   23.90
   8 -16   3   61.89   23.10
  -8 -16  -3   34.00   19.30
   8  16   3   40.60   19.70
   8  16   3   83.59   24.00
  -8  16  -3   75.59   27.10
  -8  16  -3   33.30   15.40
  -7 -17   3  105.49   25.20
  -7 -17   3  137.39   29.00
  -7 -17   3  125.89   30.10
   7 -17  -3   94.19   28.70
  -7 -17   3  128.09   30.40
   7 -17  -3  128.89   30.10
   7  17  -3  125.79   30.10
   7  17  -3  113.69   41.20
  -7  17   3   72.09   30.60
  -7  17   3  102.39   23.90
   5 -17  -3   27.90   18.70
  -5 -17   3   40.00   21.40
   5 -17  -3   35.40   21.00
  -5 -17   3    0.60   20.10
  -5 -17   3   36.50   21.00
  -5 -17   3   49.50   20.10
  -5  17   3   31.80   17.90
  -5  17   3    9.80   21.70
   5  17  -3    6.10   20.70
   3 -17  -3   88.09   25.10
  -3 -17   3   90.49   24.10
   3 -17  -3  134.69   26.10
  -3 -17   3   74.69   21.30
  -3 -17   3   64.39   20.90
  -3 -17   3   99.39   23.20
   3  17  -3  118.89   24.50
  -3  17   3  122.49   24.40
  -3  17   3  114.49   25.90
  -3  17   3   20.70   23.30
   3  17  -3   75.29   21.90
   1 -17  -3   30.60   16.30
  -1 -17   3   30.60   16.80
   1 -17  -3    1.10   17.50
  -1 -17   3   27.10   18.90
  -1 -17   3   35.70   19.00
   1 -17  -3   22.90   19.30
   1 -17  -3   60.19   21.20
  -1  17   3   37.30   17.50
   1  17  -3   60.69   18.90
   1  17  -3   41.30   19.70
  -1  17   3   53.69   19.10
  -1  17   3   26.00   20.10
   1 -17   3  223.78   30.50
  -1 -17  -3  125.79   29.20
  -1 -17  -3  124.39   28.10
   1 -17   3  115.19   30.80
   1 -17   3  161.28   29.50
   1 -17   3  164.78   29.50
  -1 -17  -3  138.39   28.80
  -1 -17  -3  182.78   30.10
   1  17   3  121.89   29.10
   1  17   3  170.68   29.40
  -1  17  -3  164.48   30.40
   1  17   3  158.48   34.50
  -1  17  -3  117.39   29.40
  -3 -17  -3   98.09   24.00
   3 -17   3   99.69   25.30
   3 -17   3  102.19   24.30
  -3 -17  -3  100.09   25.40
  -3 -17  -3   97.99   25.20
  -3  17  -3   82.49   24.00
  -3  17  -3   93.99   27.00
   3  17   3   89.69   22.60
   3  17   3  138.09   35.80
   3  17   3  114.89   26.30
  -5 -17  -3  205.68   36.80
   5 -17   3  195.48   35.00
   5 -17   3  198.48   35.60
  -5 -17  -3  183.68   34.70
  -5 -17  -3  232.78   35.90
   5  17   3  160.48   35.60
  -5  17  -3  188.48   38.20
  -5  17  -3  227.78   34.60
   5  17   3  118.59   39.90
   7 -17   3   67.09   24.10
   7 -17   3   25.50   22.30
  -7 -17  -3   74.19   21.70
  -7 -17  -3   63.29   26.20
  -7  17  -3   39.80   18.00
   7  17   3    8.20   21.10
  -7  17  -3   54.89   26.50
  -6 -18   3  118.59   30.50
   6 -18  -3   66.89   28.30
  -6 -18   3   87.79   26.70
  -6 -18   3  123.99   30.70
  -6 -18   3  116.29   28.10
   6 -18  -3  131.19   30.30
  -6  18   3  150.58   30.20
  -6  18   3  118.49   25.90
   6  18  -3   97.49   30.60
   4 -18  -3  111.69   29.90
   4 -18  -3  121.79   32.30
  -4 -18   3  139.39   33.20
   4 -18  -3  187.88   37.60
  -4 -18   3  155.58   31.30
  -4 -18   3  192.48   34.00
  -4 -18   3  142.09   31.20
   4  18  -3  124.89   32.80
  -4  18   3  168.88   32.10
  -4  18   3  247.38   37.00
  -2 -18   3  117.89   27.40
   2 -18  -3  135.49   29.50
  -2 -18   3  163.18   27.90
   2 -18  -3   74.59   24.70
  -2 -18   3   75.29   23.20
   2 -18  -3   97.39   27.40
   2  18  -3   80.79   24.20
   2  18  -3  174.08   30.60
  -2  18   3   96.09   26.10
  -2  18   3  169.28   29.70
  -2  18   3   43.20   28.60
   0 -18   3  134.79   27.40
   0 -18   3   95.89   25.20
   0 -18  -3  116.89   27.20
   0 -18  -3  116.19   25.40
   0 -18   3   50.69   23.60
   0 -18  -3  120.29   27.50
   0 -18   3  103.09   25.50
   0 -18  -3   97.59   25.70
   0  18   3   48.80   30.90
   0  18   3   85.19   25.70
   0  18  -3  219.78   31.20
   0  18   3  140.89   28.40
   0  18  -3  101.29   26.60
  -2 -18  -3   79.59   25.40
  -2 -18  -3  113.89   25.40
  -2 -18  -3   98.49   27.50
   2 -18   3  116.29   26.70
   2 -18   3   80.79   24.20
  -2  18  -3   87.49   25.10
   2  18   3   95.39   26.40
   2  18   3   86.49   23.70
  -2  18  -3   71.09   22.10
   2  18   3  101.79   31.20
   4 -18   3   37.10   20.00
   4 -18   3   41.70   22.70
  -4 -18  -3   54.49   25.50
  -4 -18  -3   68.29   22.90
  -4 -18  -3    9.50   20.80
   4  18   3  -28.70   30.90
   4  18   3   64.19   21.90
  -4  18  -3   60.99   21.80
  -4  18  -3   55.09   23.70
  -6 -18  -3   42.70   20.90
   6 -18   3   42.90   24.40
   6 -18   3   33.50   24.00
  -6 -18  -3   62.19   24.30
  -6 -18  -3   26.80   22.50
  -6  18  -3  136.29   31.20
  -6  18  -3   44.40   20.70
   6  18   3   66.39   24.90
  -3 -19   3   26.80   19.80
   3 -19  -3   45.10   24.90
  -3 -19   3   38.50   23.70
   3 -19  -3   35.70   22.00
  -3 -19   3   42.70   23.90
  -3  19   3   52.89   24.10
  -3  19   3   23.10   21.10
   3  19  -3   45.40   23.90
   1 -19  -3   54.19   22.80
  -1 -19   3   39.20   22.10
   1 -19  -3   74.19   24.40
   1 -19  -3   45.40   23.00
  -1 -19   3   49.80   21.90
  -1 -19   3   57.49   22.30
   1  19  -3   83.89   26.00
  -1  19   3   45.80   45.30
  -1  19   3   70.39   23.20
   1  19  -3   42.10   21.10
  -1  19   3   36.40   22.50
   1 -19   3    9.50   19.80
  -1 -19  -3   28.40   19.60
   1 -19   3   26.40   20.70
  -1 -19  -3    8.30   18.20
  -1 -19  -3   23.10   22.50
  -1  19  -3   30.00   22.00
   1  19   3   38.20   21.50
   1  19   3   34.20   21.30
   1  19   3    0.80   27.60
  -1  19  -3   31.70   20.40
   3 -19   3   35.30   22.90
  -3 -19  -3   45.10   22.50
  -3 -19  -3   24.00   22.80
  -3 -19  -3   45.60   25.60
   3 -19   3   18.50   21.20
   3  19   3    4.70   28.00
   3  19   3   39.30   22.90
  -3  19  -3   38.70   22.30
  -3  19  -3   44.20   24.40
  14   0  -4  172.58   33.70
  14   0  -4  148.29   39.10
 -14   0   4  184.68   33.90
 -14   0   4  234.38   36.00
 -12   0   4   71.59   17.60
 -12   0   4   60.79   18.70
 -12   0   4   43.50   13.20
  12   0  -4   26.60   16.60
  12   0  -4   60.89   23.00
 -12   0   4   63.99    9.40
  10   0  -4  520.05   80.29
  10   0  -4  665.53   83.09
  10   0  -4  690.33   81.19
 -10   0   4  621.94   79.89
 -10   0   4  586.94   77.39
 -10   0   4  671.23   77.69
 -10   0   4  591.14   80.49
   8   0  -4  606.74   71.19
  -8   0   4  572.34   71.39
  -8   0   4  489.85   71.39
   8   0  -4  555.74   73.29
   8   0  -4  521.25   72.89
  -8   0   4  622.54   73.69
  -8   0   4  598.04   72.99
   8   0  -4  635.54   75.39
   8   0  -4  621.94   73.89
   6   0  -4 3998.70  492.35
  -6   0   4 3933.41  490.75
  -6   0   4 4268.07  490.15
   6   0  -4 4019.10  491.35
   6   0  -4 3829.62  490.85
  -6   0   4 3569.64  490.05
   6   0  -4 4057.69  491.25
  -6   0   4 4170.58  491.15
   4   0  -4  971.90  111.29
  -4   0   4  919.61  111.49
   4   0  -4  878.11  111.49
  -4   0   4  896.71  111.59
  -4   0   4  846.72  111.39
   4   0  -4  774.72  111.59
   4   0  -4  946.01  111.99
   4   0  -4  875.31  111.89
   4   0  -4  881.21  111.19
  -4   0   4  864.61  111.29
  -4   0   4  937.51  111.89
  -4   0   4  966.40  111.89
   4   0  -4  934.11  112.99
   2   0  -4 8860.11 1124.59
  -2   0   4 9187.48 1124.29
  -2   0   4 7362.86 1124.69
   2   0  -4 9639.84 1124.19
   2   0  -4 9998.20 1124.29
  -2   0   4 9999.00 1124.69
   2   0  -4 8182.68 1124.79
  -2   0   4 9627.64 1125.29
   2   0  -4 8651.43 1124.59
   2   0  -4 9681.93 1125.39
  -2   0   4 9256.37 1124.79
   0   0  -4 1463.25  209.18
   0   0  -4 1942.41  209.08
   0   0   4 1790.62  209.28
   0   0   4 1708.63  209.28
   0   0  -4 1718.23  209.18
   0   0   4 1652.33  208.98
   0   0   4 1576.94  208.98
   0   0   4 1687.93  208.68
   0   0  -4 1555.44  209.18
   0   0   4 1722.13  209.28
   0   0  -4 1808.82  208.98
  -2   0  -4   78.79   11.70
   2   0   4   89.49   11.10
  -2   0  -4   64.49   11.40
  -2   0  -4   44.60   11.20
  -2   0  -4   83.89   12.00
  -2   0  -4   73.59   11.10
   2   0   4  115.99   13.30
  -2   0  -4   74.69   12.30
   2   0   4   89.59   12.70
   2   0   4  107.69   12.00
   2   0   4   83.39   11.70
   2   0   4   99.79   12.10
   4   0   4  220.68   28.30
  -4   0  -4  258.37   27.90
  -4   0  -4  200.88   27.30
   4   0   4  215.48   27.30
  -4   0  -4  198.68   27.90
   4   0   4  209.98   27.60
   4   0   4  212.88   28.20
   4   0   4  197.48   27.20
  -4   0  -4  208.68   27.90
   4   0   4  174.88   27.30
  -4   0  -4  232.68   27.80
   4   0   4  209.98   28.00
   6   0   4  989.10  122.19
  -6   0  -4  879.51  121.19
   6   0   4  967.90  121.69
   6   0   4  937.21  121.49
   6   0   4 1025.70  121.09
   6   0   4 1028.90  121.29
  -6   0  -4  988.30  122.09
   6   0   4  962.80  122.09
   8   0   4  228.88   29.60
  -8   0  -4  213.18   26.90
  -8   0  -4  213.18   29.50
   8   0   4  213.08   30.00
  -8   0  -4  201.98   27.20
   8   0   4  134.99   26.20
  -8   0  -4  192.28   27.00
   8   0   4  221.28   30.10
   8   0   4  231.68   28.90
 -10   0  -4  732.33   94.59
  10   0   4  733.33   96.79
  10   0   4  794.32   96.69
 -10   0  -4  811.52   97.19
  10   0   4  866.51   97.29
 -10   0  -4  661.93   94.59
  12   0   4  215.88   32.50
  12   0   4  183.48   31.90
  12   0   4  130.39   30.30
 -12   0  -4  144.39   30.90
 -12   0  -4  194.68   26.50
 -14   0  -4  109.49   19.00
 -14   0  -4  130.79   26.90
  14   0   4   80.09   26.40
 -14   0  -4  101.29   24.00
  14   0   4  110.49   26.80
  14   0   4  127.19   29.00
 -15  -1   4   33.70   20.10
  15  -1  -4   43.10   21.00
  15  -1  -4   16.60   25.20
 -15  -1   4   54.59   23.30
 -15   1   4   53.19   22.90
  15   1  -4   31.70   29.70
 -15   1   4   45.90   22.80
  15   1  -4   37.20   17.80
 -13  -1   4   52.19    9.70
 -13  -1   4   77.29   21.10
 -13  -1   4   69.49   19.10
  13  -1  -4   45.50   22.80
  13  -1  -4   61.59   19.40
  13   1  -4   45.80   24.40
 -13   1   4   22.90   18.20
 -13   1   4   50.69   18.00
  13   1  -4   30.20   17.60
  11  -1  -4   80.69   21.00
 -11  -1   4  123.89   21.70
  11  -1  -4   80.69   21.30
 -11  -1   4  130.99   18.80
  11  -1  -4   79.59   24.90
 -11  -1   4  142.09   24.00
 -11  -1   4  107.29   16.50
 -11   1   4  157.28   21.00
 -11   1   4  111.59   14.20
 -11   1   4  137.99   23.50
  11   1  -4   73.59   21.20
 -11   1   4  141.49   22.10
  11   1  -4   86.89   25.30
   9  -1  -4   22.80   10.90
  -9  -1   4   38.20    7.30
   9  -1  -4   20.50   11.20
  -9  -1   4   51.09   13.50
   9  -1  -4   19.60    9.30
  -9  -1   4   57.49   11.90
   9  -1  -4   15.00   14.20
  -9  -1   4   23.30    6.90
   9   1  -4   32.80   10.20
   9   1  -4   19.00   14.00
  -9   1   4   32.00    5.40
   9   1  -4   37.90   12.20
  -9   1   4   44.60   12.30
   9   1  -4   27.30    6.20
  -9   1   4   19.60    9.90
  -7  -1   4  773.12   83.39
   7  -1  -4  659.63   84.39
  -7  -1   4  646.94   83.99
   7  -1  -4  640.04   85.99
   7  -1  -4  558.44   84.29
  -7  -1   4  657.73   84.59
   7   1  -4  540.15   83.69
   7   1  -4  632.24   84.39
   7   1  -4  710.23   83.19
   7   1  -4  594.64   85.49
  -7   1   4  701.23   84.19
  -7   1   4  657.63   84.39
  -7   1   4  768.52   82.69
  -5  -1   4   19.70    4.30
   5  -1  -4   -6.30    5.40
   5  -1  -4    7.10    4.90
  -5  -1   4   18.60    4.40
   5  -1  -4   10.40    8.20
   5  -1  -4    5.70    2.30
  -5  -1   4   25.10    5.50
  -5  -1   4   24.60    5.20
  -5  -1   4    6.90    6.20
  -5  -1   4   25.40    5.20
   5  -1  -4    4.60    5.70
  -5  -1   4   15.40    5.40
   5  -1  -4    7.30    2.60
   5  -1  -4   -0.90    5.40
   5   1  -4    6.20    8.10
   5   1  -4    5.20    6.10
  -5   1   4   16.40    5.70
  -5   1   4   18.80    3.30
   5   1  -4    5.10    4.10
   5   1  -4    5.30    4.80
  -5   1   4   11.90    4.70
  -5   1   4   23.50    5.60
   5   1  -4    6.10    3.60
  -3  -1   4  148.69   16.60
   3  -1  -4  122.39   18.50
   3  -1  -4  118.39   16.80
   3  -1  -4  109.69   16.10
  -3  -1   4  117.79   16.20
  -3  -1   4  147.99   16.40
   3  -1  -4  116.09   15.80
   3  -1  -4   97.09   15.90
  -3  -1   4  164.88   16.20
  -3  -1   4  161.18   16.60
   3  -1  -4  103.89   15.60
   3  -1  -4  121.29   17.20
  -3   1   4  163.48   16.50
   3   1  -4   87.79   16.00
   3   1  -4  106.89   16.30
   3   1  -4  113.99   18.30
   3   1  -4  100.29   16.20
   3   1  -4  117.19   16.90
   3   1  -4  103.39   15.90
   3   1  -4  114.69   16.00
  -3   1   4  168.68   17.20
  -3   1   4  152.68   16.10
  -3   1   4  115.49   15.80
   1  -1  -4  187.98   27.30
   1  -1  -4  185.38   27.20
  -1  -1   4  263.57   27.80
   1  -1  -4  210.38   27.70
   1  -1  -4  188.68   27.70
   1  -1  -4  184.88   27.60
  -1  -1   4  248.48   27.90
  -1  -1   4  247.68   27.40
   1  -1  -4  209.08   26.90
  -1  -1   4  258.37   27.30
  -1  -1   4  244.88   27.50
  -1   1   4  233.88   26.90
  -1   1   4  246.08   26.60
  -1   1   4  258.17   28.00
  -1   1   4  245.38   28.00
   1   1  -4  183.88   26.70
   1   1  -4  206.78   27.70
  -1   1   4  203.78   26.50
  -1   1   4  268.37   27.50
  -1   1   4  170.48   27.20
   1   1  -4  179.88   27.10
   1   1  -4  176.48   27.50
   1   1  -4  194.38   27.30
  -1  -1  -4 1246.98  151.38
  -1  -1  -4 1088.39  150.78
   1  -1   4 1264.67  150.58
  -1  -1  -4 1269.27  150.98
  -1  -1  -4 1308.47  151.08
   1  -1   4 1222.28  150.58
  -1  -1  -4 1194.78  150.28
   1  -1   4 1307.87  150.88
  -1  -1  -4 1167.68  150.58
   1   1   4 1388.86  150.68
   1   1   4 1132.29  150.28
  -1   1  -4 1187.08  150.58
  -1   1  -4 1273.57  150.88
  -1   1  -4 1103.49  150.88
  -1   1  -4 1234.88  150.48
  -1   1  -4 1399.76  150.98
  -1   1  -4 1187.68  150.78
  -1   1  -4 1285.47  150.58
   1   1   4 1029.70  150.78
  -1   1  -4 1160.58  150.18
   1   1   4 1170.18  150.78
   1   1   4 1245.18  151.48
  -3  -1  -4   81.69   12.60
   3  -1   4  101.99   12.30
   3  -1   4   79.99   12.00
   3  -1   4  103.19   12.60
  -3  -1  -4   63.19   12.40
   3  -1   4  117.69   12.70
  -3  -1  -4   68.29   11.80
  -3  -1  -4   68.69   13.30
   3  -1   4   94.89   12.90
  -3  -1  -4   73.79   12.60
  -3  -1  -4   54.69   12.10
  -3  -1  -4   67.69   11.70
   3  -1   4   92.39   11.30
   3  -1   4  112.99   13.20
   3  -1   4  105.19   14.10
  -3   1  -4   68.19   12.10
  -3   1  -4   74.09   11.90
   3   1   4   98.29   12.20
   3   1   4  108.09   12.80
   3   1   4  119.29   13.50
  -3   1  -4   53.59   12.00
   3   1   4   92.49   12.30
   3   1   4  120.89   12.20
   3   1   4   73.79   12.50
  -3   1  -4   59.39   11.90
  -3   1  -4   71.19   12.10
  -3   1  -4   71.19   12.30
   3   1   4  127.99   15.30
   5  -1   4  281.77   35.40
   5  -1   4  326.17   34.40
   5  -1   4  296.47   34.30
   5  -1   4  248.88   34.70
  -5  -1  -4  254.97   33.80
   5  -1   4  302.67   34.80
  -5  -1  -4  245.88   34.40
  -5  -1  -4  248.18   34.80
   5  -1   4  259.77   34.10
   5   1   4  189.18   34.00
   5   1   4  259.87   35.10
  -5   1  -4  287.37   34.60
  -5   1  -4  247.38   34.10
  -5   1  -4  319.67   34.50
   5   1   4  280.77   35.40
   5   1   4  272.57   34.90
  -5   1  -4  249.38   34.90
   5   1   4  290.37   33.80
   5   1   4  230.28   34.40
  -5   1  -4  203.08   33.90
  -5   1  -4  280.97   34.70
   7  -1   4  176.58   22.80
  -7  -1  -4  131.89   22.70
  -7  -1  -4  175.38   25.80
   7  -1   4  228.48   25.60
   7  -1   4  191.98   26.00
   7  -1   4  174.88   25.50
   7  -1   4  180.58   24.30
  -7  -1  -4  175.78   24.20
  -7  -1  -4  172.08   24.10
  -7   1  -4  166.08   24.00
  -7   1  -4  148.19   23.30
   7   1   4  178.18   26.00
  -7   1  -4  142.79   25.00
  -7   1  -4  158.78   23.00
   7   1   4  161.38   23.30
   7   1   4  175.68   26.20
   7   1   4  211.38   26.20
   9  -1   4  257.47   33.80
  -9  -1  -4  235.78   30.60
  -9  -1  -4  180.18   29.10
   9  -1   4  243.78   29.30
  -9  -1  -4  162.68   29.80
   9  -1   4  212.58   31.80
   9  -1   4  198.78   32.50
  -9  -1  -4  215.98   33.30
   9  -1   4  247.18   32.20
  -9   1  -4  260.57   30.60
   9   1   4  189.98   29.60
  -9   1  -4  238.28   29.80
   9   1   4  234.28   33.70
   9   1   4  245.48   34.20
  -9   1  -4  206.68   29.70
  -9   1  -4  229.98   32.80
   9   1   4  223.88   33.20
  11  -1   4  119.19   24.10
  11  -1   4  157.58   25.60
  11  -1   4  134.89   24.20
 -11  -1  -4  135.69   24.40
 -11  -1  -4  118.79   20.80
 -11  -1  -4   91.29   24.20
  11   1   4  119.49   23.40
 -11   1  -4  122.89   19.80
 -11   1  -4  134.59   21.40
  11   1   4  145.99   25.90
 -11   1  -4  144.19   25.50
  11   1   4  162.68   25.90
 -13  -1  -4  -11.00   13.40
  13  -1   4   22.50   18.10
  13  -1   4   21.60   17.20
  13  -1   4   -4.40   16.70
 -13  -1  -4   -3.00   12.60
 -13  -1  -4   11.00   10.00
  13   1   4   30.60   18.50
 -13   1  -4    8.80   17.50
  13   1   4    9.10   17.80
 -13   1  -4   -8.50   13.30
  13   1   4   28.70   18.50
 -13   1  -4   11.60    8.20
 -15  -1  -4   62.29   26.90
  15  -1   4   66.49   25.30
  15  -1   4   71.49   24.60
 -15  -1  -4   52.89   25.10
 -15   1  -4   55.89   25.10
  15   1   4   79.09   24.90
 -15   1  -4   77.79   27.70
  15   1   4   67.29   26.50
 -14  -2   4   69.59   20.40
  14  -2  -4   63.09   21.20
  14  -2  -4   52.99   27.80
 -14  -2   4   58.49   23.50
  14   2  -4  105.69   28.70
 -14   2   4   84.39   21.40
 -14   2   4   44.80   22.00
  14   2  -4   62.09   19.10
 -12  -2   4   39.60   15.20
  12  -2  -4   54.19   16.80
  12  -2  -4   68.89   17.30
  12  -2  -4   23.10   19.40
 -12  -2   4   18.40   16.40
 -12  -2   4   37.20    9.30
  12   2  -4   24.00   19.30
 -12   2   4   38.50   14.60
 -12   2   4   21.60   13.10
  12   2  -4   48.60   16.60
 -12   2   4    5.30   15.40
  10  -2  -4   47.30   15.50
  10  -2  -4   16.80   16.20
  10  -2  -4   44.90   13.70
 -10  -2   4   44.50   12.90
  10  -2  -4   35.00   13.70
 -10  -2   4   45.30   15.30
 -10  -2   4   41.50    9.20
  10   2  -4   45.40   14.20
  10   2  -4   38.10   17.20
 -10   2   4   38.60   13.70
 -10   2   4   24.60   11.80
  -8  -2   4   51.89    9.10
  -8  -2   4   48.50    9.10
   8  -2  -4   36.10   10.20
   8  -2  -4   39.40   11.60
   8  -2  -4   38.40   11.80
  -8  -2   4   46.00   10.80
  -8  -2   4   51.29    9.10
  -8  -2   4   34.60   12.10
   8  -2  -4   19.00   13.20
  -8   2   4   41.30   10.40
  -8   2   4   52.99   11.80
   8   2  -4   29.50    7.80
   8   2  -4   45.80   14.90
   8   2  -4   32.50   11.50
   6  -2  -4  196.78   26.10
  -6  -2   4  177.28   25.30
   6  -2  -4  155.78   28.70
   6  -2  -4  175.88   26.80
  -6  -2   4  194.28   25.90
  -6  -2   4  181.38   25.20
   6  -2  -4  190.28   26.90
  -6  -2   4  157.88   25.30
  -6  -2   4  205.88   27.60
   6  -2  -4  221.08   26.30
  -6  -2   4  242.78   25.80
   6  -2  -4  185.28   26.00
   6   2  -4  154.98   25.20
   6   2  -4  195.88   27.60
  -6   2   4  200.18   26.10
  -6   2   4  190.58   24.00
   6   2  -4  165.88   25.20
   6   2  -4  196.98   29.80
  -6   2   4  224.28   26.30
  -6   2   4  211.68   24.00
  -4  -2   4   14.00    4.40
   4  -2  -4   26.00    5.40
   4  -2  -4   27.50    3.30
   4  -2  -4   27.30    3.50
  -4  -2   4   13.30    4.90
   4  -2  -4   17.50    6.30
  -4  -2   4   10.80    4.70
   4  -2  -4   30.30    6.30
  -4  -2   4   20.00    6.60
  -4  -2   4   16.20    5.00
  -4  -2   4    8.50    4.60
   4  -2  -4   25.80    7.10
   4  -2  -4   22.70    8.60
  -4   2   4   15.30    3.60
  -4   2   4    7.90    4.50
  -4   2   4   15.20    4.90
  -4   2   4   15.10    5.20
   4   2  -4   30.00    6.70
   4   2  -4   22.30    5.10
  -4   2   4   12.90    3.30
   4   2  -4   29.80    8.60
   4   2  -4   18.90    4.60
   4   2  -4   17.90    5.00
  -4   2   4    9.80    5.60
   2  -2  -4   18.90    3.60
   2  -2  -4   19.50    4.30
  -2  -2   4   25.50    4.80
   2  -2  -4   18.50    4.90
   2  -2  -4    5.40    6.50
   2  -2  -4   16.60    3.80
  -2  -2   4   25.70    5.00
  -2  -2   4   29.30    6.60
  -2  -2   4   27.50    4.30
  -2  -2   4   17.60    4.60
  -2  -2   4   22.80    5.20
   2  -2  -4   11.50    5.50
  -2  -2   4   24.70    5.30
   2  -2  -4   17.30    4.00
  -2   2   4   21.20    3.70
  -2   2   4   15.10    3.90
   2   2  -4   22.30    4.60
  -2   2   4   25.70    6.50
   2   2  -4   22.20    4.30
  -2   2   4   25.90    5.70
   2   2  -4   28.00    6.80
  -2   2   4    4.70    3.40
   2   2  -4   19.90    4.70
  -2   2   4   18.20    4.10
   2   2  -4    7.10    4.80
   2   2  -4   19.00    4.90
  -2   2   4   21.80    4.30
   2   2  -4   26.60    4.30
  -2   2   4   22.40    3.70
   0  -2  -4   29.60    4.20
   0  -2   4   20.60    4.80
   0  -2  -4   15.00    4.80
   0  -2   4   33.20    5.70
   0  -2   4   20.90    4.90
   0  -2  -4    8.20    3.90
   0  -2   4   17.00    4.80
   0  -2  -4   22.40    6.40
   0  -2   4   19.90    3.70
   0  -2  -4   27.70    3.70
   0   2   4   24.30    4.10
   0   2  -4   26.60    5.90
   0   2   4   26.80    4.90
   0   2   4   20.10    5.10
   0   2  -4   30.30    3.80
   0   2  -4   16.30    4.20
   0   2  -4   27.80    5.00
   0   2   4   11.50    6.50
   0   2  -4   16.70    4.70
   0   2  -4   18.00    4.50
   2  -2   4 1217.38  148.79
   2  -2   4 1365.86  148.89
  -2  -2  -4 1248.08  149.19
  -2  -2  -4 1292.07  148.69
   2  -2   4 1218.18  149.49
   2  -2   4 1140.49  148.79
  -2  -2  -4 1108.09  148.79
  -2  -2  -4 1147.89  148.89
   2  -2   4 1203.28  148.89
  -2  -2  -4  995.20  148.99
  -2  -2  -4 1314.67  148.49
  -2  -2  -4 1096.49  149.59
   2  -2   4 1291.47  148.19
   2   2   4 1254.17  148.89
  -2   2  -4 1242.28  148.89
  -2   2  -4 1141.69  148.19
  -2   2  -4 1116.79  148.09
  -2   2  -4 1092.69  148.69
   2   2   4 1091.99  148.59
   2   2   4 1147.89  149.09
   2   2   4 1249.47  148.89
  -2   2  -4 1222.28  148.79
   2   2   4 1331.27  149.09
  -2   2  -4 1368.96  149.29
   2   2   4 1173.78  149.99
  -4  -2  -4  810.92  111.99
  -4  -2  -4  908.71  112.19
   4  -2   4  892.31  111.79
   4  -2   4  942.91  111.49
   4  -2   4  908.91  111.79
  -4  -2  -4  844.02  111.19
   4  -2   4  722.03  111.39
   4  -2   4  933.31  111.99
  -4  -2  -4  870.21  112.09
   4  -2   4  955.60  112.59
  -4   2  -4  988.20  112.19
   4   2   4  977.20  111.39
  -4   2  -4  841.92  111.39
  -4   2  -4  832.92  111.49
   4   2   4  960.40  113.09
   4   2   4  885.31  111.99
  -4   2  -4  914.51  111.39
  -4   2  -4  873.81  111.69
   4   2   4 1017.40  112.29
   4   2   4  952.40  112.69
  -6  -2  -4  586.94   66.59
  -6  -2  -4  530.05   68.19
   6  -2   4  524.95   68.09
   6  -2   4  512.25   67.79
  -6  -2  -4  608.44   68.09
   6  -2   4  570.64   67.09
   6  -2   4  495.75   67.49
  -6  -2  -4  636.34   68.19
[truncated: 1,212,573 more chars]
